# Supplementary material for: Genome-Wide Association Study and Transcriptome Analysis Reveal Alkaline Stress-Responsive Genes in Bread Wheat (Triticum aestivum L.)
Source: Int J Mol Sci. 2025 Sep 5;26(17):8659. doi: 10.3390/ijms26178659 (PMC12429589; doi:10.3390/ijms26178659)
Supplement: Supplementary file 1 [file ijms-26-08659-s001.zip]

Archive with 6 entries (6 files):
- Supplementary Figure S1. Boxplots showing the association between genotype and root length (RL) at two significant SNP loci.tif
- Supplementary Table S1. List of 258 wheat germplasms.xlsx
- Supplementary Table S2. Candidate genes corresponding to significant loci identified by GWAS.xlsx
- Supplementary Table S3. A total of 1684 common up-regulated genes under alkali stress were identified.xlsx
- Supplementary Table S4. A total of 547 common down-regulated genes under alkali stress were identified.xlsx
- Supplementary Table S5. Information on all primers used in this study.pdf
