# Supplementary material for: Genome-Wide Association Study and Transcriptome Analysis Reveal Alkaline Stress-Responsive Genes in Bread Wheat (Triticum aestivum L.)
Source: Int J Mol Sci. 2025 Sep 5;26(17):8659. doi: 10.3390/ijms26178659 (PMC12429589; doi:10.3390/ijms26178659)
Supplement: Supplementary file 1 [file ijms-26-08659-s001.zip › Supplementary Table S1. List of 258 wheat germplasms.xlsx]

## Sheet:  List of 258 wheat germplasms
Supplementary Table S1. List of 258 wheat germplasms.
No.	Variety Name	Origin	RL-CK-1d	RL-T-1d	RL-CK-3d	RL-T-3d
1	Chuanyu 25	Sichuan, China	8.025	3.55	13.775	3.56667
2	Laomangmai	Gansu, China	7.725	3.6	12.675	3.36667
3	Chuanmai 64	Sichuan, China	9.575	3.86667	15.175	3.9
4	Chuanmai 47	Sichuan, China	8.65	3.075	14.2667	2.95
5	Red Wheat (Japan)	Japan, China	8.65	3.425	13.4	3.45
6	Dingxi 50	Gansu, China	9.1	3.35	14.8	3.275
7	Zimai 1	Sichuan, China	9.55	4.2	15.275	4.175
8	M0838-2	Bred by Dingxi Academy of Agricultural Sciences	8.875	3.5	13.9	3.6
9	1117	Bred by Dingxi Academy of Agricultural Sciences	8.1	3.375	13.85	3.275
10	Jinmai 4	Shanxi, China	7.95	3.63333	12.725	3.375
11	Astana (Kazakh)	Kazakhstan	8.6	3.475	14.1	3.425
12	Huining 9	Gansu, China	9.66667	3.5	14.9333	3.525
13	Chuanongmai 1	Sichuan, China	9.675	3.66667	15.6	3.6
14	1004	Bred by Dingxi Academy of Agricultural Sciences	8.85	3.425	12.4333	3.375
15	Qingchun 28	Qinghai, China	7.43333	4.175	11.25	4.175
16	Lemai 50	Qinghai, China	10	4.175	15.3	3.85
17	Chuanong 23	Sichuan, China	7.2	3.075	11.6333	3.525
18	Zhongke Mai 47	Sichuan, China	8.45	3.4	13.4	3.575
19	Nanmai 991	Sichuan, China	8.56667	4.925	13.9333	5.175
20	Xinkehan 4	Introduced by Northwest A&F University	9.8	2.9	14.1	3.7
21	Tongxin Dahongmang	Ningxia, China	8.175	4.7	12.775	4.975
22	GRANDFN	Introduced by Northwest A&F University	10.025	5.13333	14.9	5.43333
23	Heimang Baigan	Introduced by Northwest A&F University	9.35	4.425	14.475	4.75
24	Chuanong 25	Sichuan, China	9.23333	3.45	14.5667	3.825
25	Chuanong 29	Sichuan, China	7.625	3.5	12.45	3.9
26	Gaoyuan 776	Qinghai, China	8.85	3.63333	14.85	3.7
27	Chuanmai 68	Sichuan, China	7.675	3.03333	12.6667	3.46667
28	1063	Bred by Dingxi Academy of Agricultural Sciences	11.1	5.03333	16.975	5.5
29	Chuanmai 43	Sichuan, China	9.225	4.025	14	4.73333
30	Mianmai 1618	Sichuan, China	9.75	4.175	14.8	4.375
31	Zhangchun 7	Hebei, China	8.375	4.86667	13.225	5.13333
32	1051	Bred by Dingxi Academy of Agricultural Sciences	9.125	4.1	14.35	4.125
33	Mianyang 31	Sichuan, China	8.075	3.575	15.55	3.625
34	Xike Mai 18	Sichuan, China	9	4.65	14.6667	4.675
35	1189	Bred by Dingxi Academy of Agricultural Sciences	9.725	3.175	16.8667	3.275
36	Songrui Mai	Introduced by Chinese Academy of Agricultural Sciences	9.425	4.325	15.2667	4.65
37	Liangmai 2	Sichuan, China	6.93333	2.775	11.7667	2.925
38	Zhi 29-54	Introduced by Gansu Academy of Agricultural Sciences	8.025	3.25	14.2667	3.45
39	1280	Bred by Dingxi Academy of Agricultural Sciences	10.5667	4.05	17.05	4.125
40	Mianmai 285	Sichuan, China	8.675	3.75	13.725	3.9
41	Liangmai 4	Sichuan, China	7.9	2.65	13.4	2.675
42	1005	Bred by Dingxi Academy of Agricultural Sciences	9.9	3.3	14.8667	3.25
43	1080-1	Bred by Dingxi Academy of Agricultural Sciences	9.05	3.825	16.2333	3.725
44	1121	Bred by Dingxi Academy of Agricultural Sciences	8.9	3.775	13.4667	3.7
45	L2018-h4	Introduced by Lanzhou University	9.5	3.175	15.125	3.53333
46	L2018-h6	Introduced by Lanzhou University	9.8	3.825	15.65	3.775
47	Dingxi 40	Gansu, China	8.76667	3.325	13.5333	3.3
48	Chuanong 19	Sichuan, China	7.2	4.575	11.975	4.55
49	Kecheng Mai 2	Sichuan, China	7.325	3.725	11.65	3.775
50	Tianmin 198	Henan, China	9.7	4.475	15.05	4.4
51	1126	Bred by Dingxi Academy of Agricultural Sciences	7.6	4.2	11.3	3.875
52	Guohao Mai 3	Sichuan, China	7.65	4	12.5333	3.95
53	1064	Bred by Dingxi Academy of Agricultural Sciences	7.6	3.325	11.875	3.375
54	Shengen (Fujian)	Fujian, China	10.1	3.85	14.95	3.75
55	Chuanmai 67	Sichuan, China	8.7	3.975	13.725	4.15
56	79157-8	Gansu, China	10.45	4.475	16.275	4.425
57	Yizhi Mai	Introduced by Chinese Academy of Agricultural Sciences	10.55	4.875	16.225	4.75
58	Gansu 96	Gansu, China	9.4	3.225	14.4333	3.025
59	Yimai 9	Sichuan, China	7.075	2.5	11.825	2.475
60	1077-2	Bred by Dingxi Academy of Agricultural Sciences	8.13333	3.65	13.45	3.45
61	1115	Bred by Dingxi Academy of Agricultural Sciences	8.26667	3.23333	13.6333	3.1
62	Miannong 7	Sichuan, China	10	5.45	17.55	5.775
63	8878-06-01	Bred by Dingxi Academy of Agricultural Sciences	9.2	3.725	14.35	3.6
64	Qingchun 30	Qinghai, China	10.35	4.6	15.425	4.4
65	L2018-h3	Introduced by Lanzhou University	9.45	4.7	14.325	4.575
66	Ban SR4	Introduced by Gansu Academy of Agricultural Sciences	5.6	3.275	10.6	3.25
67	Zhoumai 23	Henan	7.75	3.625	12.75	3.6
68	1061-1	Bred by Dingxi Academy of Agricultural Sciences	9.23333	3.35	14.2333	3.25
69	Chengdian Mai 1	Sichuan, China	8.675	3.225	14.2	3.175
70	Neimai 366	Sichuan, China	6.7	2.775	11.5333	2.675
71	1101	Bred by Dingxi Academy of Agricultural Sciences	7.15	3.2	12.9	3.125
72	Chuanmai 81	Sichuan, China	8.9	3.8	13.575	3.85
73	Ningchun 10	Ningxia, China	8.3	3.76667	14.1333	3.2
74	1249	Bred by Dingxi Academy of Agricultural Sciences	9.025	3.9	15.3	3.675
75	Jinghong 5	Introduced by Chinese Academy of Agricultural Sciences	8.9	4.1	14.4333	3.8
76	1260-2	Bred by Dingxi Academy of Agricultural Sciences	6.76667	2.95	10.95	3.4
77	Xuke 7	Henan, China	9.56667	3.575	15.5667	3.875
78	Chuanmai 35	Sichuan, China	7.625	3.425	13.3667	3.65
79	743-2-5	Bred by Dingxi Academy of Agricultural Sciences	8.55	3.05	13.9667	2.85
80	Huining 13	Gansu, China	9.375	3.85	15.3	3.9
81	Xinhan 212	Xinjiang, China	9.5	2.36667	14.7	2.63333
82	Zhoumai 12-2	Henan, China	9.475	3.375	13.1	3.525
83	Shumai 375	Sichuan, China	9	3.85	13.5	4
84	JDP.D-26	Introduced by Gansu Academy of Agricultural Sciences	10.4	4.45	17.3667	4.45
85	Banong 1	Hebei, China	10.475	5.6	15.725	5.925
86	1340-2	Bred by Dingxi Academy of Agricultural Sciences	7.65	2.7	12.85	3.875
87	Mianmai 228	Sichuan, China	7.2	2.725	12.5	3.15
88	Xinhan 688	Xinjiang, China	7.375	2.8	12.75	3.6
89	Minchun 1	Gansu, China	9.325	4.6	13.675	2.6
90	1209-5	Bred by Dingxi Academy of Agricultural Sciences	8	3.7	13.55	3.425
91	Yangnuo Mai 1	Jiangsu, China	9.1	3.55	13.65	3.125
92	1080	Bred by Dingxi Academy of Agricultural Sciences	8.13333	3.225	13.9	3.525
93	Xianyang Dasui	Xianyang, China	7.725	2.975	13.275	2.025
94	CZM-24	Introduced by Gansu Academy of Agricultural Sciences	8.65	3.875	13.9	4.65
95	Shanhan 901	Qinghai, China	8.5	3.175	14.6	4.8
96	Zilata	Kazakhstan	7.625	2.9	12.425	2.875
97	CZM-126	Introduced by Gansu Academy of Agricultural Sciences	9.36667	2.65	16.4333	4.475
98	1104	Bred by Dingxi Academy of Agricultural Sciences	6.5	2.45	14.1	2.35
99	1158	Bred by Dingxi Academy of Agricultural Sciences	6.73333	3.725	10.9333	3.575
100	Dingxi 52	Gansu, China	6.3	3	11.9	3.1
101	1118	Bred by Dingxi Academy of Agricultural Sciences	9.36667	4.275	14.4667	4.3
102	0834-1	Bred by Dingxi Academy of Agricultural Sciences	9.9	3.875	13.85	3.85
103	Ganchun 38	Gansu, China	10.1667	3.35	15.8667	3.3
104	Qingchun 144	Qinghai, China	10.225	4.775	16.825	4.825
105	1282	Bred by Dingxi Academy of Agricultural Sciences	7.25	3.125	12.6	3.55
106	Dingxi 50	Gansu, China	8.425	3.26667	14.025	3.5
107	Longchun 23	Gansu, China	8.875	2.975	15.5	3.025
108	1028	Bred by Dingxi Academy of Agricultural Sciences	10.1	4.875	15.9667	4.875
109	ME-45	Introduced from Mexico	10.225	5.175	15.9	5.1
110	8917c-1	Gansu Academy of Agricultural Sciences line	9.825	4.925	15.475	4.95
111	Zhongyou 9507	Beijing, China	9.5	4.375	14.875	4.575
112	1058	Bred by Dingxi Academy of Agricultural Sciences	9.16667	4.6	15.1333	4.625
113	9237-14	Bred by Dingxi Academy of Agricultural Sciences	9.575	4.3	16.2333	4.3
114	Dingxi 51	Gansu, China	9.275	2.125	14.55	2.15
115	1092	Bred by Dingxi Academy of Agricultural Sciences	7.625	2.85	12.825	3.1
116	1145	Bred by Dingxi Academy of Agricultural Sciences	8.4	2.9	13.8333	3.15
117	1069	Bred by Dingxi Academy of Agricultural Sciences	8.8	3.925	15.2667	3.9
118	Fangmai 66	Introduced by Gansu Academy of Agricultural Sciences	9.65	4.175	15.2667	4.175
119	Gaoyuan 498	Qinghai, China	9.5	4.83333	15.2	4.375
120	1146	Bred by Dingxi Academy of Agricultural Sciences	9.16667	3.375	12.7	3.175
121	Mianyang 27	Sichuan, China	9.8	3.76667	15.5	3.6
122	Ganchun 25	Gansu, China	10.1	5.075	15.85	5.05
123	Shuangxi 1	Bred by Dingxi Academy of Agricultural Sciences	8.775	3.15	13.9	3.2
124	Longchun 34	Gansu, China	8.475	3.96667	13.275	4.06667
125	Gaoyuan 506	Qinghai, China	10.1667	4.275	15.6667	4.125
126	BVAL-256023	Introduced by Gansu Academy of Agricultural Sciences	9.3	3.43333	15.575	3.53333
127	Guohao Mai 15	Sichuan, China	8.2	3.3	14.2333	3.25
128	Jiu 0423	Gansu, China	6.73333	2	12.2	1.95
129	Tuhongta Red Wheat	Tibet, China	8.45	4	13.4	3.83333
130	1223	Bred by Dingxi Academy of Agricultural Sciences	8.975	3.1	14.4	3.03333
131	L2018-h1	Introduced by Lanzhou University	9.425	3.675	15.725	3.65
132	Zhi 22-55	Introduced by Gansu Academy of Agricultural Sciences	9.2	4.125	15.1	4.25
133	1082	Bred by Dingxi Academy of Agricultural Sciences	8.13333	2.95	14.6	3.125
134	Longchun 27	Gansu, China	9.275	3.525	16.6333	3.525
135	Dingxi 42	Gansu, China	6.65	4.625	12.1667	4.6
136	Ganchun 27	Gansu, China	7.875	3	13.075	2.875
137	Gaoquan Wumang	Gansu, China	9.7	3.825	15.2	3.6
138	Xinchun 37	Xinjiang, China	8.9	3.8	14.4	2.8
139	1110	Bred by Dingxi Academy of Agricultural Sciences	8.2	3	14.3	2.775
140	1002	Bred by Dingxi Academy of Agricultural Sciences	10.475	4.15	16.15	4.35
141	JDP.D-32	Introduced by Gansu Academy of Agricultural Sciences	8.9	2.625	14.5	2.375
142	Nanmai 618	Sichuan, China	8.95	3.95	13.65	4.225
143	1751265	Introduced by Gansu Academy of Agricultural Sciences	8.5	2.93333	14.1	2.9
144	1270	Bred by Dingxi Academy of Agricultural Sciences	9.7	4.375	15.1667	4.475
145	Nucleus I	Gansu Academy of Agricultural Sciences line	7.525	3.375	12.9	3.525
146	Kenhong 19	Introduced by Chinese Academy of Agricultural Sciences	10.1	4.55	15.5667	4.525
147	Bimai 26	Guizhou, China	10.275	4.375	16.2	4.475
148	CZM-70	Introduced by Gansu Academy of Agricultural Sciences	8.96667	4.125	14.75	4.55
149	1209	Bred by Dingxi Academy of Agricultural Sciences	8.4	3.975	14.4	3.875
150	Xinchun 47	Xinjiang, China	9.025	5.125	13.1667	5.35
151	Hengguan 35	Hebei, China	8.85	4.9	14.275	5.05
152	Dingxi 32	Gansu, China	7.75	3.45	13.475	3.2
153	1156	Bred by Dingxi Academy of Agricultural Sciences	9.175	4.55	14.725	4.56667
154	Mianmai 48	Sichuan, China	8.86667	4.25	13.8333	4.475
155	1094-1	Bred by Dingxi Academy of Agricultural Sciences	9.675	4.675	15.7	4.675
156	Qingchun 57	Qinghai, China	8.525	4.625	14.1	4.775
157	1083	Bred by Dingxi Academy of Agricultural Sciences	7.925	2.875	13.2	2.85
158	Zhi 1-58	Introduced by Gansu Academy of Agricultural Sciences	8.675	3.775	14.2	3.95
159	Chuanmai 1145	Sichuan, China	10.4	4.06667	16.2	4.73333
160	Xihan 2	Gansu, China	9.2	3.83333	13.925	3.3
161	M0805-2	Bred by Dingxi Academy of Agricultural Sciences	9.525	3.525	16.95	4.13333
162	1054	Bred by Dingxi Academy of Agricultural Sciences	8.1	2.975	13.3	3
163	1224	Bred by Dingxi Academy of Agricultural Sciences	8.575	3.325	12.8333	3.3
164	1026-2	Bred by Dingxi Academy of Agricultural Sciences	8.65	3.475	13.875	3.55
165	L2018-h2	Introduced by Lanzhou University	9.775	3.6	15.125	3.75
166	Demai 3	Yunnan, China	6.375	2.66667	12.15	2.7
167	Chuanyu 20	Sichuan, China	8.06667	3.55	12.7	3.9
168	1283	Bred by Dingxi Academy of Agricultural Sciences	7.9	2.475	12.95	2.4
169	M0863-1-1	Bred by Dingxi Academy of Agricultural Sciences	10.2	2.7	14.8	3.075
170	Longchun 47	Gansu, China	7.7	3.2	13.2667	3.475
171	1014	Bred by Dingxi Academy of Agricultural Sciences	9.4	3.8	15.525	4.225
172	Zhi 24-62	Introduced by Gansu Academy of Agricultural Sciences	7.925	2.9	13.8	3.075
173	Xichang 19	Sichuan, China	8.03333	2.8	14.65	2.675
174	Longchun 45	Gansu, China	8.9	3.75	15.25	4.175
175	Teyanmai Nan 88	Sichuan, China	8.425	3.525	14.525	3.125
176	1088	Bred by Dingxi Academy of Agricultural Sciences	7.075	2.325	12.8	5.2
177	1098	Bred by Dingxi Academy of Agricultural Sciences	8.775	3.325	15.15	3.86667
178	1012	Bred by Dingxi Academy of Agricultural Sciences	7.475	2.825	12.925	3.96667
179	CZM-19	Introduced by Gansu Academy of Agricultural Sciences	8.45	3.425	14.5	3.225
180	1164	Bred by Dingxi Academy of Agricultural Sciences	9.8	4.225	15.2	4.5
181	0833-4	Bred by Dingxi Academy of Agricultural Sciences	9.725	4.45	15.6	4.8
182	Dingxi 38	Gansu, China	10.275	5.625	15.55	5.95
183	Huining 23	Gansu, China	11.05	5.175	16.775	5.575
184	Chuanyu 21	Sichuan, China	10	4.125	14.675	4.4
185	1008-1	Bred by Dingxi Academy of Agricultural Sciences	7.2	2.625	12.9	2.45
186	Dingfeng 889	Gansu, China	9.3	3.6	14.3	3.825
187	1079	Bred by Dingxi Academy of Agricultural Sciences	7.16667	4.15	13.35	4.2
188	1003	Bred by Dingxi Academy of Agricultural Sciences	8.16667	3.825	11.1667	3.625
189	1168	Bred by Dingxi Academy of Agricultural Sciences	8.85	4.5	14.8333	4.36667
190	Kecheng Mai 1	Sichuan, China	7.95	3.575	13.3	3.575
191	Ganchun 37	Gansu, China	6.7	3.65	11.8	3.375
192	Longchun 9143	Gansu, China	9.275	4.225	14.15	4.175
193	1029	Bred by Dingxi Academy of Agricultural Sciences	6.85	3.325	11.4	3.375
194	1222	Bred by Dingxi Academy of Agricultural Sciences	8.66667	3.75	13.5	3.675
195	CZM-84	Introduced by Gansu Academy of Agricultural Sciences	8.525	3.5	13.95	3.475
196	Gaoyuan 289	Qinghai, China	6.8	2.325	11.575	2.225
197	Dingxi 49	Gansu, China	8.56667	3.2	12.6	3.26667
198	Xinchun 40	Xinjiang, China	9.9	4.625	15.2333	4.825
199	Linnong 20	Gansu, China	9.975	4.5	15.1	4.4
200	1220	Bred by Dingxi Academy of Agricultural Sciences	7.1	2.8	12.4333	3.03333
201	M0847-1	Bred by Dingxi Academy of Agricultural Sciences	8.75	4.325	13.5333	3.95
202	Youjian 3	Introduced by Northwest A&F University	8.875	4.275	14.8	3.2
203	1001	Bred by Dingxi Academy of Agricultural Sciences	7.36667	2.9	12.9	2.9
204	Longmai 30	Heilongjiang, China	9.525	4.45	14.9	2.8
205	Qingchun 891	Qinghai, China	9.825	4.1	15.575	4.4
206	1147	Bred by Dingxi Academy of Agricultural Sciences	9.56667	3.875	13.725	4.225
207	Longchun 31	Gansu, China	10.175	4.675	15.5	4.55
208	Qingchun 587	Qinghai, China	6.825	2.75	12.4	3
209	1142	Bred by Dingxi Academy of Agricultural Sciences	10.1	3.525	16.15	3.65
210	66257	Introduced by Gansu Academy of Agricultural Sciences	8.2	2.425	13.6	3
211	1235	Bred by Dingxi Academy of Agricultural Sciences	6.875	2.3	13.1333	3.05
212	CZM-27	Introduced by Gansu Academy of Agricultural Sciences	10.5333	4.5	16.5	4.375
213	Wuchun 5	Gansu, China	7.9	4.83333	13.5333	4.63333
214	1131	Bred by Dingxi Academy of Agricultural Sciences	8.06667	4.05	12.3667	3.95
215	1122	Bred by Dingxi Academy of Agricultural Sciences	9.56667	4.5	14.2333	4.65
216	1161	Bred by Dingxi Academy of Agricultural Sciences	9.13333	4.53333	12.8333	4.86667
217	1074	Bred by Dingxi Academy of Agricultural Sciences	8.7	4.05	14.2667	4.125
218	Linmai 30	Gansu, China	8.76667	3.73333	12.4667	3.7
219	Longchun 8139	Gansu, China	9.63333	4.175	16.35	3.975
220	1056	Bred by Dingxi Academy of Agricultural Sciences	8	3.875	12.5333	4.2
221	Xihan 1	Gansu, China	9.23333	4.425	14.6	4.325
222	1211	Bred by Dingxi Academy of Agricultural Sciences	7.55	4.45	9.33333	4.125
223	Longchun 27	Gansu, China	9.05	3.925	14.25	3.95
224	Ningchun 4	Ningxia, China	7.23333	3.9	12.8	3.86667
225	1207	Bred by Dingxi Academy of Agricultural Sciences	8.2	3.35	13.85	3.3
226	Qingchun 40	Qinghai, China	8.2	2.9	14.15	2.96667
227	1182	Bred by Dingxi Academy of Agricultural Sciences	7.025	2.5	12.4	2.36667
228	Qingchun 37	Qinghai, China	8.4	4.525	12.8667	4.5
229	WLG838	Introduced by Gansu Academy of Agricultural Sciences	9.13333	4.375	15.2	4.35
230	0911-2	Bred by Dingxi Academy of Agricultural Sciences	7.25	3.5	13.3	3.425
231	1024	Bred by Dingxi Academy of Agricultural Sciences	8.325	3.775	13.425	3.625
232	1072	Bred by Dingxi Academy of Agricultural Sciences	9.36667	3.65	14.3333	3.525
233	1252	Bred by Dingxi Academy of Agricultural Sciences	7.025	3.775	11.5	3.65
234	Xinchun 11	Xinjiang, China	6.75	3.475	11.9	3.23333
235	Jinhua 1	Introduced by Chinese Academy of Agricultural Sciences	10.9	4.8	14	4.56667
236	Zhi 6-52	Introduced by Gansu Academy of Agricultural Sciences	8.4	2.975	13.25	3.05
237	10102-1	Bred by Dingxi Academy of Agricultural Sciences	8.75	3.3	13.9667	3.6
238	TDP.D-27	Introduced by Gansu Academy of Agricultural Sciences	9.875	2.85	15.375	3.075
239	1186	Bred by Dingxi Academy of Agricultural Sciences	10.7	4.03333	15.8	4.06667
240	1178	Bred by Dingxi Academy of Agricultural Sciences	9.36667	4	14	3.95
241	Youjian 294	Introduced by Northwest A&F University	9.1	4.625	14.65	4.525
242	1179	Bred by Dingxi Academy of Agricultural Sciences	8.93333	5.06667	15.6333	4.9
243	1251	Bred by Dingxi Academy of Agricultural Sciences	9.16667	4.45	14.5667	4.375
244	Jinling Mai	Ningxia, China	8.35	3.3	12.8	3.23333
245	Linmai 8	Gansu, China	7.85	3.5	12.5333	3.63333
246	1042	Bred by Dingxi Academy of Agricultural Sciences	8.9	3.2	14.65	3.05
247	1064-4	Bred by Dingxi Academy of Agricultural Sciences	8.9	3.6	14.5	3.7
248	1216-1	Bred by Dingxi Academy of Agricultural Sciences	10.475	4.975	16.125	4.975
249	BonnieRock	Australia	8.2	4.8	13.2667	4.63333
250	EmuRock	Australia	9.225	4.45	13.65	4.8
251	Livingston	Australia	10.6333	4.3	15.5333	4.275
252	Mace	Australia	10.4667	4.3	13.8667	4.575
253	Spitfire	Australia	9.85	3.85	14.3333	3.925
254	Trojan	Australia	8.025	2.6	12.7667	2.55
255	Wyalkatchem	Australia	8.05	3.23333	12.8	3.36667
256	Yitpi	Australia	9.725	3.7	14.725	3.7
257	Gregory	Australia	8.875	3.4	13.5	3.3
258	Suntop	Australia	10	4.26667	16.3	4.43333
Note:	RL, root length
