# Supplementary material for: Genome-Wide Association Study and Transcriptome Analysis Reveal Alkaline Stress-Responsive Genes in Bread Wheat (Triticum aestivum L.)
Source: Int J Mol Sci. 2025 Sep 5;26(17):8659. doi: 10.3390/ijms26178659 (PMC12429589; doi:10.3390/ijms26178659)
Supplement: Supplementary file 1 [file ijms-26-08659-s001.zip › Supplementary Table S2. Candidate genes corresponding to significant loci identified by GWAS.xlsx]

## Sheet: Supplemental Table S2
Supplementary Table S2. Candidate genes corresponding to significant loci identified by GWAS.
Loci	Gene ID	Gene_description
1A_551399390	TraesCS1A02G375000	Protein of unknown function DUF1639
1A_551399390	TraesCS1A02G375100	Protein of unknown function DUF1639
1A_551399390	TraesCS1A02G375200	Major facilitator superfamily domain
1A_551399390	TraesCS1A02G375300	TRAF-like
1A_551399390	TraesCS1A02G375400	TRAF-like
1A_551399390	TraesCS1A02G375500	TRAF-like
1A_551399390	TraesCS1A02G375600	Winged helix-turn-helix DNA-binding domain
1A_551399390	TraesCS1A02G375700	Protein of unknown function DUF3128
1A_551399390	TraesCS1A02G375800	Acireductone dioxygenase ARD family
1A_551399390	TraesCS1A02G375900	Thymidine kinase
1A_551399390	TraesCS1A02G376000	F-box domain
1A_551399390	TraesCS1A02G376100	Nop domain
1A_551399390	TraesCS1A02G376200	-
1A_551399390	TraesCS1A02G376300	tRNA dimethylallyltransferase
1A_551399390	TraesCS1A02G376400	RNA-binding, CRM domain
1A_551399390	TraesCS1A02G376500	-
1A_551399390	TraesCS1A02G376600	NB-ARC
1A_551399390	TraesCS1A02G376700	-
1A_551399390	TraesCS1A02G376800	-
1A_551399390	TraesCS1A02G376900	-
1A_551399390	TraesCS1A02G377000	-
1A_551399390	TraesCS1A02G377100	-
1A_551399390	TraesCS1A02G377200	-
1A_551399390	TraesCS1A02G377300	-
1A_551399390	TraesCS1A02G377400	-
1A_551399390	TraesCS1A02G377500	-
1A_551399390	TraesCS1A02G377600	-
1A_551399390	TraesCS1A02G377700	Transcription factor IIIC, subunit 5
1A_551399390	TraesCS1A02G377800	Pentatricopeptide repeat
1A_551399390	TraesCS1A02G377900	Nucleotide-diphospho-sugar transferases
1A_551399390	TraesCS1A02G378000	WD40-repeat-containing domain
1A_551399390	TraesCS1A02G378100	Protein of unknown function DUF3675
1A_551399390	TraesCS1A02G378200	ERV/ALR sulfhydryl oxidase domain
1A_551399390	TraesCS1A02G378300	UDP-glucuronosyl/UDP-glucosyltransferase
1A_551399390	TraesCS1A02G378400	F-box domain
1A_551399390	TraesCS1A02G378500	Protein of unknown function DUF4228, plant
1A_551399390	TraesCS1A02G378600	Radical SAM
1A_551399390	TraesCS1A02G378700	TRAF-like
1A_551399390	TraesCS1A02G378800	TRAF-like
1A_551399390	TraesCS1A02G378900	-
1A_551399390	TraesCS1A02G379000	P-loop containing nucleoside triphosphate hydrolase
1A_551399390	TraesCS1A02G379100	P-loop containing nucleoside triphosphate hydrolase
1A_551399390	TraesCS1A02G379200	RNA recognition motif domain
1A_551399390	TraesCS1A02G379300	Nop domain
1A_551399390	TraesCS1A02G379400	-
1A_551399390	TraesCS1A02G379500	F-box domain
1A_551399390	TraesCS1A02G379600	Oligopeptide transporter, OPT superfamily
1A_551399390	TraesCS1A02G379700	Homeobox domain-like
1A_551399390	TraesCS1A02G379800	Target SNARE coiled-coil homology domain
1A_551399390	TraesCS1A02G379900	Thioredoxin-like fold
1A_551399390	TraesCS1A02G380000	Leucine-rich repeat domain, L domain-like
1A_551399390	TraesCS1A02G380100	-
1A_551399390	TraesCS1A02G380200	-
1A_551399390	TraesCS1A02G380300	-
1A_551399390	TraesCS1A02G380400	-
1A_551399390	TraesCS1A02G380500	F-box domain
1A_551399390	TraesCS1A02G380600	SKP1/BTB/POZ domain
1A_551399390	TraesCS1A02G380700	Histone chaperone ASF1-like
1A_551399390	TraesCS1A02G380800	SKP1/BTB/POZ domain
1A_551399390	TraesCS1A02G380900	Multi antimicrobial extrusion protein
1A_551399390	TraesCS1A02G381100	Ribosomal protein L7/L12, C-terminal
1A_551399390	TraesCS1A02G381200	Rab5-interacting protein family
1A_551399390	TraesCS1A02G381300	FBD domain
1A_551399390	TraesCS1A02G381400	-
1A_551399390	TraesCS1A02G381500	Phosphatidyl serine synthase
1A_551399390	TraesCS1A02G381600	Gibberellin regulated protein
1A_551399390	TraesCS1A02G381700	-
1A_551399390	TraesCS1A02G381800	-
1A_551399390	TraesCS1A02G381900	F-box domain
1A_551399390	TraesCS1A02G382000	F-box domain
3B_322640	TraesCS3B02G000100	Homeobox domain-like
3B_322640	TraesCS3B02G000200	Domain of unknown function DUF3506
3B_322640	TraesCS3B02G000300	Exostosin-like
3B_322640	TraesCS3B02G000400	Protein kinase-like domain
3B_322640	TraesCS3B02G000500	Cellulose synthase
3B_322640	TraesCS3B02G000600	Nucleotide-diphospho-sugar transferases
3B_322640	TraesCS3B02G000700	1-deoxy-D-xylulose 5-phosphate reductoisomerase, N-terminal
3B_322640	TraesCS3B02G000800	Zinc finger, RING-H2-type
3B_322640	TraesCS3B02G000900	Ankyrin repeat-containing domain
3B_322640	TraesCS3B02G001000	Protein kinase-like domain
3B_322640	TraesCS3B02G001100	-
3B_322640	TraesCS3B02G001200	Protein kinase-like domain
3B_322640	TraesCS3B02G001300	Acyl transferase/acyl hydrolase/lysophospholipase
3B_322640	TraesCS3B02G001400	-
3B_322640	TraesCS3B02G001500	-
3B_322640	TraesCS3B02G001600	-
3B_322640	TraesCS3B02G001700	Ribosomal protein S10 domain
3B_322640	TraesCS3B02G001800	-
3B_322640	TraesCS3B02G001900	Retrieval of early ER protein Rer1
3B_322640	TraesCS3B02G002000	Transferase
3B_704997	TraesCS3B02G002100	-
3B_704997	TraesCS3B02G002200	Myc-type, basic helix-loop-helix (bHLH) domain
3B_704997	TraesCS3B02G002300	Myc-type, basic helix-loop-helix (bHLH) domain
3B_704997	TraesCS3B02G002400	Myc-type, basic helix-loop-helix (bHLH) domain
3B_704997	TraesCS3B02G002500	Myc-type, basic helix-loop-helix (bHLH) domain
3B_704997	TraesCS3B02G002600	Myc-type, basic helix-loop-helix (bHLH) domain
3B_704997	TraesCS3B02G002700	Myc-type, basic helix-loop-helix (bHLH) domain
3D_41688704	TraesCS3D02G080400	Zinc-finger domain of monoamine-oxidase A repressor R1
3D_41688704	TraesCS3D02G080500	Protein kinase-like domain
3D_41688704	TraesCS3D02G080600	Protein kinase-like domain
3D_41688704	TraesCS3D02G080700	Dirigent protein
3D_41688704	TraesCS3D02G080800	NADP-dependent oxidoreductase domain
3D_41688704	TraesCS3D02G080900	-
3D_41688704	TraesCS3D02G081000	Protein kinase-like domain
3D_41688704	TraesCS3D02G081100	Proton-dependent oligopeptide transporter family
3D_41688704	TraesCS3D02G081200	Pollen allergen Poa p IX/Phl p VI
3D_41688704	TraesCS3D02G081300	Light regulated Lir1
3D_41688704	TraesCS3D02G081400	Snf7 family
3D_41688704	TraesCS3D02G081500	Heavy metal-associated domain, HMA
3D_41688704	TraesCS3D02G081600	F-box domain
3D_41688704	TraesCS3D02G081800	Cytochrome P450
3D_41688704	TraesCS3D02G081900	Terpene synthase, metal-binding domain
3D_41688704	TraesCS3D02G082000	Cytochrome P450
3D_41688704	TraesCS3D02G082100	P-loop containing nucleoside triphosphate hydrolase
3D_41688704	TraesCS3D02G082200	P-loop containing nucleoside triphosphate hydrolase
3D_41688704	TraesCS3D02G082300	-
3D_41688704	TraesCS3D02G082400	PC-Esterase
3D_41688704	TraesCS3D02G082500	Late embryogenesis abundant protein, LEA-14
3D_41688704	TraesCS3D02G082600	Cytochrome P450
3D_41688704	TraesCS3D02G082700	-
3D_41688704	TraesCS3D02G082800	-
3D_41688704	TraesCS3D02G082900	-
3D_41688704	TraesCS3D02G083000	Phosphoesterase
3D_41688704	TraesCS3D02G083100	-
3D_41688704	TraesCS3D02G083200	-
3D_41688704	TraesCS3D02G083300	-
3D_41688704	TraesCS3D02G083400	Shikimate kinase/gluconokinase
3D_41688704	TraesCS3D02G083500	-
3D_41688704	TraesCS3D02G083600	Phloem protein 2-like
3D_41688704	TraesCS3D02G083700	DnaJ domain
3D_41688704	TraesCS3D02G083800	Immunoglobulin E-set
3D_41688704	TraesCS3D02G083900	Protein kinase-like domain
3D_41688704	TraesCS3D02G084000	Concanavalin A-like lectin/glucanase domain
3D_41688704	TraesCS3D02G084100	Concanavalin A-like lectin/glucanase domain
3D_41688704	TraesCS3D02G084200	-
3D_41688704	TraesCS3D02G084300	HAD-like domain
3D_41688704	TraesCS3D02G084400	Peptidase M48
3D_41688704	TraesCS3D02G084500	Pentatricopeptide repeat
3D_41688704	TraesCS3D02G084600	Cytochrome P450
3D_41688704	TraesCS3D02G084700	Cytochrome P450
3D_41688704	TraesCS3D02G084800	-
3D_41688704	TraesCS3D02G084900	Cytochrome P450
3D_41688704	TraesCS3D02G085000	-
3D_41688704	TraesCS3D02G085100	DYW domain
3D_41688704	TraesCS3D02G085200	F-box domain
3D_41688704	TraesCS3D02G085300	-
3D_41688704	TraesCS3D02G085400	Pyridoxal phosphate-dependent transferase
3D_41688704	TraesCS3D02G085500	Domain of unknown function DUF1664
3D_41688704	TraesCS3D02G085600	Ribosomal protein S7 domain
3D_63239049	TraesCS3D02G108700	Pyridoxal phosphate-dependent transferase
3D_63239049	TraesCS3D02G108900	Myb/SANT-like domain
3D_63239049	TraesCS3D02G109000	NDRG
3D_63239049	TraesCS3D02G109100	Homeobox domain-like
3D_63239049	TraesCS3D02G109200	-
3D_63239049	TraesCS3D02G109300	Zinc finger, CCCH-type
3D_63239049	TraesCS3D02G109400	NAC domain
3D_63239049	TraesCS3D02G109500	Metalloenzyme, LuxS/M16 peptidase-like
3D_63239049	TraesCS3D02G109600	Phosphofructokinase domain
3D_63239049	TraesCS3D02G109700	Protein kinase-like domain
3D_63239049	TraesCS3D02G109800	Homeobox domain-like
3D_63239049	TraesCS3D02G109900	Domain of unknown function DUF4005
3D_63239049	TraesCS3D02G110000	Profilin
3D_63239049	TraesCS3D02G110100	NAD(P)-binding domain
3D_63239049	TraesCS3D02G110200	AUX/IAA domain
3D_63239049	TraesCS3D02G110300	Hexokinase, C-terminal
3D_63239049	TraesCS3D02G110400	F-box domain
3D_63239049	TraesCS3D02G110500	TauD/TfdA-like domain
3D_63239049	TraesCS3D02G110600	RNA-binding, CRM domain
3D_63239049	TraesCS3D02G110700	Malic enzyme, NAD-binding
3D_63239049	TraesCS3D02G110800	P-loop containing nucleoside triphosphate hydrolase
3D_63239049	TraesCS3D02G110900	F-box domain
3D_63239049	TraesCS3D02G111000	Non-haem dioxygenase N-terminal domain
3D_63239049	TraesCS3D02G111100	Homeobox domain-like
3D_63239049	TraesCS3D02G111200	-
4A_481510017	TraesCS4A02G197300	Domain unknown function DUF295
4A_481510017	TraesCS4A02G197400	Domain unknown function DUF295
4A_481510017	TraesCS4A02G197600	Signal recognition particle, SRP54 subunit, GTPase domain
4A_481510017	TraesCS4A02G197700	Signal recognition particle, SRP54 subunit, GTPase domain
4A_481510017	TraesCS4A02G197800	The fantastic four family
4A_481510017	TraesCS4A02G197900	Rho GTPase activation protein
4A_481510017	TraesCS4A02G198000	-
5B_491948869	TraesCS5B02G307100	Myc-type, basic helix-loop-helix (bHLH) domain
5B_491948869	TraesCS5B02G307200	DNA polymerase delta, subunit 4
5B_491948869	TraesCS5B02G307300	Alpha/Beta hydrolase fold
5B_491948869	TraesCS5B02G307400	Pentatricopeptide repeat
5B_491948869	TraesCS5B02G307500	Pre-mRNA splicing factor component Cdc5p/Cef1
5B_491948869	TraesCS5B02G307600	Peptidase S10, serine carboxypeptidase
5B_491948869	TraesCS5B02G307700	Zinc finger, FYVE/PHD-type
5B_491948869	TraesCS5B02G307800	Peptidase S10, serine carboxypeptidase
5B_491948869	TraesCS5B02G307900	AMP-dependent synthetase/ligase
5B_491948869	TraesCS5B02G308000	F-box domain
5B_491948869	TraesCS5B02G308100	RNA recognition motif domain
5B_491948869	TraesCS5B02G308200	Cytochrome P450
5B_491948869	TraesCS5B02G308300	Cytochrome P450
5B_491948869	TraesCS5B02G308400	DNA-binding domain
5B_491948869	TraesCS5B02G308500	Zinc finger, RING-type
5B_491948869	TraesCS5B02G308600	Zinc finger, RING-type
5B_491948869	TraesCS5B02G308700	Zinc finger, RING-type
5B_491948869	TraesCS5B02G308800	Basic-leucine zipper domain
5B_491948869	TraesCS5B02G308900	-
5B_491948869	TraesCS5B02G309000	Uncharacterised protein family Ycf49
5B_491948869	TraesCS5B02G309100	Bile acid:sodium symporter/arsenical resistance protein Acr3
5B_491948869	TraesCS5B02G309200	P-loop containing nucleoside triphosphate hydrolase
5B_491948869	TraesCS5B02G309300	Glycoside hydrolase superfamily
5B_491948869	TraesCS5B02G309400	-
5B_491948869	TraesCS5B02G309500	P-loop containing nucleoside triphosphate hydrolase
5B_491948869	TraesCS5B02G309700	Glycoside hydrolase superfamily
5B_491948869	TraesCS5B02G309800	FAE1/Type III polyketide synthase-like protein
5B_491948869	TraesCS5B02G309900	FAE1/Type III polyketide synthase-like protein
5B_491948869	TraesCS5B02G310000	Transcription factor, TCP
5B_491948869	TraesCS5B02G310100	NAD(P)-binding domain
5B_491948869	TraesCS5B02G310200	F-box domain
5B_491948869	TraesCS5B02G310300	F-box domain
5B_491948869	TraesCS5B02G310400	Anion-transporting ATPase-like domain
5B_491948869	TraesCS5B02G310500	Major facilitator superfamily domain
5B_491948869	TraesCS5B02G310600	GPI mannosyltransferase
5B_491948869	TraesCS5B02G310700	PIN domain-like
5B_491948869	TraesCS5B02G310800	DNA-binding domain
5B_491948869	TraesCS5B02G310900	DNA-binding domain
5B_491948869	TraesCS5B02G311000	-
5B_491948869	TraesCS5B02G311100	-
5B_491948869	TraesCS5B02G311200	DNA-binding domain
5B_491948869	TraesCS5B02G311300	DNA-binding domain
5B_491948869	TraesCS5B02G311380	DNA-binding domain
5B_491948869	TraesCS5B02G311400	DNA-binding domain
5B_491948869	TraesCS5B02G311500	-
5B_491948869	TraesCS5B02G311600	DNA-binding domain
5B_491948869	TraesCS5B02G311615	DNA-binding domain
5B_491948869	TraesCS5B02G311700	DNA-binding domain
5B_491948869	TraesCS5B02G311800	Haem peroxidase
5B_557502580	TraesCS5B02G378000	START domain
5B_557502580	TraesCS5B02G378100	P-loop containing nucleoside triphosphate hydrolase
5B_557502580	TraesCS5B02G378200	Transcription termination factor, mitochondrial/chloroplastic
5B_557502580	TraesCS5B02G378400	Signal transduction histidine kinase, phosphotransfer (Hpt) domain
5B_557502580	TraesCS5B02G378500	Transcription termination factor, mitochondrial/chloroplastic
5B_557502580	TraesCS5B02G378600	Uncharacterised domain KxDL
5B_557502580	TraesCS5B02G378700	WD40-repeat-containing domain
5B_557502580	TraesCS5B02G378800	Peptidase M41
5B_557502580	TraesCS5B02G378900	P-loop containing nucleoside triphosphate hydrolase
5B_557502580	TraesCS5B02G379000	-
5B_557502580	TraesCS5B02G379100	DYW domain
5B_557502580	TraesCS5B02G379200	-
5B_557502580	TraesCS5B02G379300	Acyl transferase/acyl hydrolase/lysophospholipase
5B_557502580	TraesCS5B02G379400	Snf7 family
5B_557502580	TraesCS5B02G379500	Alpha/Beta hydrolase fold
5B_557502580	TraesCS5B02G379600	-
5B_557502580	TraesCS5B02G379700	DNA recombination and repair protein RecA
5B_557502580	TraesCS5B02G379800	Zinc finger, LSD1-type
5B_557502580	TraesCS5B02G379900	Aspartic peptidase domain
5B_557502580	TraesCS5B02G380000	-
5B_557502580	TraesCS5B02G380100	-
5B_557502580	TraesCS5B02G380200	Myc-type, basic helix-loop-helix (bHLH) domain
5B_557502580	TraesCS5B02G380300	F-box domain
5B_557502580	TraesCS5B02G380400	Protein kinase-like domain
5B_557502580	TraesCS5B02G380500	Major facilitator superfamily domain
5B_557502580	TraesCS5B02G380600	Major facilitator superfamily domain
5B_557502580	TraesCS5B02G380700	-
5B_557502580	TraesCS5B02G380800	Leucine-rich repeat domain, L domain-like
5B_557502580	TraesCS5B02G380900	Leucine-rich repeat domain, L domain-like
5B_557502580	TraesCS5B02G381000	Pentatricopeptide repeat
5B_557502580	TraesCS5B02G381100	Domain of unknown function DUF4005
5B_561705149	TraesCS5B02G382100	-
5B_561705149	TraesCS5B02G382200	Lipoxygenase, C-terminal
5B_561705149	TraesCS5B02G382300	Lipoxygenase, C-terminal
5B_561705149	TraesCS5B02G382400	Lipoxygenase, C-terminal
5B_561705149	TraesCS5B02G382600	Lipoxygenase, C-terminal
5B_561705149	TraesCS5B02G382700	WD40-repeat-containing domain
5B_561705149	TraesCS5B02G382800	Strictosidine synthase, conserved region
5B_561705149	TraesCS5B02G382900	Cathepsin propeptide inhibitor domain (I29)
5B_561705149	TraesCS5B02G383000	Strictosidine synthase, conserved region
5B_561705149	TraesCS5B02G383100	NPH3 domain
5B_561705149	TraesCS5B02G383200	DNA-binding pseudobarrel domain
5B_561705149	TraesCS5B02G383300	Chalcone/stilbene synthase, N-terminal
5B_561705149	TraesCS5B02G383400	Uncharacterised protein family UPF0114
5B_561705149	TraesCS5B02G383500	Protein of unknown function DUF4228, plant
5B_561705149	TraesCS5B02G383600	Dirigent protein
5B_561705149	TraesCS5B02G383700	DHS-like NAD/FAD-binding domain
5B_561705149	TraesCS5B02G383800	F-box domain
5B_561705149	TraesCS5B02G383900	DHS-like NAD/FAD-binding domain
5B_561705149	TraesCS5B02G384000	Cwf19-like, C-terminal domain-1
5B_561705149	TraesCS5B02G384100	CDC50/LEM3 family
5B_561705149	TraesCS5B02G384200	Pep3/Vps18/deep orange
5B_561705149	TraesCS5B02G384300	NB-ARC
5B_561705149	TraesCS5B02G384400	DNA repair protein XRCC4
5B_561705149	TraesCS5B02G384500	Myc-type, basic helix-loop-helix (bHLH) domain
