# Supplementary material for: Genome-Wide Association Study and Transcriptome Analysis Reveal Alkaline Stress-Responsive Genes in Bread Wheat (Triticum aestivum L.)
Source: Int J Mol Sci. 2025 Sep 5;26(17):8659. doi: 10.3390/ijms26178659 (PMC12429589; doi:10.3390/ijms26178659)
Supplement: Supplementary file 1 [file ijms-26-08659-s001.zip › Supplementary Table S3. A total of 1684 common up-regulated genes under alkali stress were identified.xlsx]

## Sheet: Supplemental Table S3. A total 
Supplementary Table S3. A total of 1684 common up-regulated genes under alkali stress were identified.
Gene ID	Description
TraesCS7D03G1052300	TraesCS7D01G443400 && P40880.1 RecName: Full=Carbonic anhydrase, chloroplastic; AltName: Full=Carbonate dehydratase; Flags: Precursor && PF00484:Carbonic anhydrase
TraesCS2A03G0363400	TraesCS2A01G174600 && - && -
TraesCS2B03G0773800	TraesCS2B01G296100 && Q9FHB6.1 RecName: Full=Protein DETOXIFICATION 16; Short=AtDTX16; AltName: Full=Multidrug and toxic compound extrusion protein 16; Short=MATE protein 16 && PF01554:MatE
TraesCS7B03G0401300	TraesCS7B01G147500 && Q9FJ62.1 RecName: Full=Glycerophosphodiester phosphodiesterase GDPDL4; AltName: Full=Glycerophosphodiester phosphodiesterase-like 4; Short=ATGDPDL4; AltName: Full=Glycerophosphodiesterase-like 1; AltName: Full=Protein SHV3-LIKE 1; Flags: Precursor && PF03009:Glycerophosphoryl diester phosphodiesterase family
TraesCS7D03G1237600	TraesCS7D01G523900 && F4HUC4.1 RecName: Full=Alpha carbonic anhydrase 5; Short=AtaCA5; Short=AtalphaCA5; AltName: Full=Alpha carbonate dehydratase 5; Flags: Precursor && PF00194:Eukaryotic-type carbonic anhydrase
TraesCS6D03G0661500	TraesCS6D01G277500 && Q41001.1 RecName: Full=Blue copper protein; Flags: Precursor && PF02298:Plastocyanin-like domain
TraesCS1A03G0450700	TraesCS1A01G166100 && C0HJG8.1 RecName: Full=Basic secretory protease; AltName: Full=Boswellia basic secretory protease; Short=BBSP, partial [Boswellia serrata] && PF04450:Peptidase of plants and bacteria
TraesCS3A03G0310100	TraesCS3A01G138400 && Q9ZSB0.1 RecName: Full=Subtilisin-like protease SBT3.9; AltName: Full=Subtilase subfamily 3 member 9; Short=AtSBT3.9; Flags: Precursor && PF17766:Fibronectin type-III domain|PF00082:Subtilase family|PF05922:Peptidase inhibitor I9
NewGene_30859	#N/A
TraesCS1A03G0502000	TraesCS1A01G186500 && Q06398.2 RecName: Full=Probable glutathione S-transferase GSTU6; AltName: Full=28 kDa cold-induced protein && PF13417:Glutathione S-transferase, N-terminal domain|PF13410:Glutathione S-transferase, C-terminal domain
TraesCS2B03G0072500	TraesCS2B01G034900 && B6SU46.1 RecName: Full=Anthranilate O-methyltransferase 2; AltName: Full=Anthranilic acid methyltransferase 2; AltName: Full=Benzoate carboxyl methyltransferase; AltName: Full=O-methyltransferase 2 && PF03492:SAM dependent carboxyl methyltransferase
TraesCS2A03G1026800	TraesCS2A01G431100 && Q9LT96.1 RecName: Full=Probable leucine-rich repeat receptor-like protein kinase At5g49770; Flags: Precursor && PF07714:Protein tyrosine and serine/threonine kinase
TraesCS7B03G0440900	TraesCS7B01G162600 && - && PF07712:Stress up-regulated Nod 19
TraesCS2B03G0097800	TraesCS2B01G046900 && - && -
TraesCS5B03G1201800	TraesCS5B01G494400 && Q852A1.1 RecName: Full=Expansin-A7; AltName: Full=Alpha-expansin-7; AltName: Full=OsEXP7; AltName: Full=OsEXPA7; AltName: Full=OsaEXPa1.26; Flags: Precursor && PF01357:Expansin C-terminal domain|PF03330:Lytic transglycolase
TraesCS1B03G0455600	- && Q9FF46.1 RecName: Full=ABC transporter G family member 28; Short=ABC transporter ABCG.28; Short=AtABCG28; AltName: Full=Putative white-brown complex homolog protein 29; Short=AtWBC29 && PF19055:ABC-2 type transporter|PF00005:ABC transporter
TraesCS2A03G1336900	TraesCS2A01G571700 && P84516.2 RecName: Full=Cationic peroxidase SPC4; Flags: Precursor && PF00141:Peroxidase
TraesCS5D03G0009100	TraesCS5D01G004600 && Q9FLD5.1 RecName: Full=AAA-ATPase ASD, mitochondrial; AltName: Full=AAA-ATPase 1; AltName: Full=Protein ATPASE-IN-SEED-DEVELOPMENT && PF14363:Domain associated at C-terminal with AAA|PF00004:ATPase family associated with various cellular activities (AAA)|PF06813:Nodulin-like|PF07690:Major Facilitator Superfamily
TraesCS4B03G0222400	- && Q1EC69.1 RecName: Full=Methylsterol monooxygenase 1-2; AltName: Full=Sterol 4-alpha-methyl-oxidase 1-2; Short=AtSMO1-2 && PF04116:Fatty acid hydroxylase superfamily
TraesCS3A03G0818800	TraesCS3A01G342900 && P37115.1 RecName: Full=Trans-cinnamate 4-monooxygenase; AltName: Full=Cinnamic acid 4-hydroxylase; Short=C4H; Short=CA4H; AltName: Full=Cytochrome P450 73; AltName: Full=Cytochrome P450C4H && PF00067:Cytochrome P450
TraesCS3B03G0389700	TraesCS3B01G163000 && Q9FJ47.1 RecName: Full=Senescence-specific cysteine protease SAG12; AltName: Full=Cysteine proteinase SAG12; AltName: Full=Protein SENESCENCE-ASSOCIATED GENE 12; Flags: Precursor && PF08246:Cathepsin propeptide inhibitor domain (I29)|PF00112:Papain family cysteine protease
TraesCS6D03G0524700	TraesCS6D01G211900 && Q9SPK4.1 RecName: Full=Phosphoenolpyruvate carboxylase kinase 1; Short=AtPPCK1 && PF00069:Protein kinase domain
TraesCS5A03G0488700	TraesCS5A01G185600 && Q8H0Y8.2 RecName: Full=Probable WRKY transcription factor 41; AltName: Full=WRKY DNA-binding protein 41 && PF03106:WRKY DNA -binding domain
TraesCS7B03G0996000	TraesCS7B01G369600 && - && -
TraesCS5B03G1176300	TraesCS5B01G483000 && Q8GW38.1 RecName: Full=RING-H2 finger protein ATL47; AltName: Full=RING-type E3 ubiquitin transferase ATL47 && PF13639:Ring finger domain
TraesCS4B03G0254000	TraesCS4B01G111300 && Q7F8Q9.1 RecName: Full=Leucine-rich repeat receptor protein kinase MSL1; AltName: Full=MSP1 protein homolog 1; AltName: Full=MSP1-like protein 1; Flags: Precursor && PF00069:Protein kinase domain
TraesCS7A03G1233900	TraesCS7A01G508200 && C0LGT6.1 RecName: Full=LRR receptor-like serine/threonine-protein kinase EFR; AltName: Full=Elongation factor Tu receptor; Short=EF-Tu receptor; Flags: Precursor && PF08263:Leucine rich repeat N-terminal domain|PF13855:Leucine rich repeat
TraesCS1D03G0085000	TraesCS1D01G042100 && Q9SIB2.1 RecName: Full=3-ketoacyl-CoA synthase 12; Short=KCS-12; AltName: Full=Very long-chain fatty acid condensing enzyme 12; Short=VLCFA condensing enzyme 12; Flags: Precursor && PF08392:FAE1/Type III polyketide synthase-like protein|PF08541:3-Oxoacyl-[acyl-carrier-protein (ACP)] synthase III C terminal
TraesCS4D03G0028600	TraesCS4D01G017600 && Q75HB1.1 RecName: Full=Fe(2+) transport protein 1; AltName: Full=Fe(II) transport protein 1; AltName: Full=Iron-regulated transporter 1; Short=OsIRT1; Flags: Precursor && PF02535:ZIP Zinc transporter
TraesCS7D03G0846000	TraesCS7D01G358000 && - && -
TraesCS2B03G0801100	TraesCS2B01G306600 && Q9LDD1.1 RecName: Full=Probable BOI-related E3 ubiquitin-protein ligase 3; AltName: Full=RING-type E3 ubiquitin transferase BRG3 && PF13920:Zinc finger, C3HC4 type (RING finger)
TraesCS4B03G0955300	TraesCS4B01G371300 && Q20390.2 RecName: Full=Palmitoyl-protein thioesterase 1; Short=PPT-1; AltName: Full=Palmitoyl-protein hydrolase 1; Flags: Precursor && PF02089:Palmitoyl protein thioesterase
TraesCS5B03G0035700	TraesCS5B01G016000 && P33679.2 RecName: Full=Zeamatin; Flags: Precursor && PF00314:Thaumatin family
TraesCS7B03G0781300	TraesCS7B01G288500 && - && -
TraesCS6D03G0066600	TraesCS6D01G033000 && Q9SZY3.1 RecName: Full=Subtilisin-like protease SBT3.8; AltName: Full=Subtilase subfamily 3 member 8; Short=AtSBT3.8; Flags: Precursor && PF00082:Subtilase family|PF05922:Peptidase inhibitor I9|PF17766:Fibronectin type-III domain
TraesCS7D03G1166300	TraesCS7D01G493000 && Q40316.1 RecName: Full=Vestitone reductase && PF01370:NAD dependent epimerase/dehydratase family
TraesCS6B03G0468800	TraesCS6B01G184400 && Q9LIE6.1 RecName: Full=VQ motif-containing protein 22; Short=AtVQ22 && PF05678:VQ motif
TraesCS6D03G0830000	TraesCS6D01G359300 && Q39224.1 RecName: Full=Protein SRG1; Short=AtSRG1; AltName: Full=Protein SENESCENCE-RELATED GENE 1 && PF03171:2OG-Fe(II) oxygenase superfamily|PF14226:non-haem dioxygenase in morphine synthesis N-terminal
TraesCS7D03G0870100	TraesCS7D01G368700 && Q9FI25.1 RecName: Full=Berberine bridge enzyme-like 27; Short=AtBBE-like 27; Flags: Precursor && PF08031:Berberine and berberine like|PF01565:FAD binding domain
NewGene_37472	#N/A
TraesCS2D03G0347500	TraesCS2D01G165800 && P08626.1 RecName: Full=Subtilisin-chymotrypsin inhibitor-2B; Short=CI-2B && -
TraesCS1A03G0104500	TraesCS1A01G043900 && Q0IP28.1 RecName: Full=Laccase-25; AltName: Full=Benzenediol:oxygen oxidoreductase 25; AltName: Full=Diphenol oxidase 25; AltName: Full=Urishiol oxidase 25; Flags: Precursor && PF00394:Multicopper oxidase|PF07731:Multicopper oxidase|PF07732:Multicopper oxidase
TraesCS3A03G0848200	TraesCS3A01G356800 && Q9LH82.1 RecName: Full=AAA-ATPase At3g28540 && PF14363:Domain associated at C-terminal with AAA|PF00004:ATPase family associated with various cellular activities (AAA)
TraesCS2D03G0966400	TraesCS2D01G428900 && Q9LT96.1 RecName: Full=Probable leucine-rich repeat receptor-like protein kinase At5g49770; Flags: Precursor && PF07714:Protein tyrosine and serine/threonine kinase|PF08263:Leucine rich repeat N-terminal domain
TraesCS6B03G0739300	- && - && PF13855:Leucine rich repeat
TraesCS2D03G0910800	TraesCS2D01G401000 && Q5DQR4.1 RecName: Full=Syntaxin-binding protein 5-like; AltName: Full=Lethal(2) giant larvae protein homolog 4; AltName: Full=Tomosyn-2 && PF08596:Lethal giant larvae(Lgl) like, C-terminal
TraesCS7D03G0850500	- && Q5Z5R4.1 RecName: Full=Ent-kaurene oxidase 2; Short=OsKO2; AltName: Full=Cytochrome P450 701A6; AltName: Full=Ent-kaurene oxidase-like 2; Short=OsKOL2; AltName: Full=OsKOS3; AltName: Full=Protein DWARF 35 && PF00067:Cytochrome P450
TraesCS3D03G0602100	TraesCS3D01G257900 && Q9FWX7.1 RecName: Full=ABC transporter B family member 11; Short=ABC transporter ABCB.11; Short=AtABCB11; AltName: Full=Multidrug resistance protein 8; AltName: Full=P-glycoprotein 11 && PF00664:ABC transporter transmembrane region|PF00005:ABC transporter
TraesCS5B03G0483900	TraesCS5B01G181500 && P35792.1 RecName: Full=Pathogenesis-related protein PRB1-2; Flags: Precursor && PF00188:Cysteine-rich secretory protein family
TraesCS4D03G0532200	TraesCS4D01G219100 && Q9LFR7.1 RecName: Full=Probable carboxylesterase 17; AltName: Full=AtCXE17 && PF07859:alpha/beta hydrolase fold
TraesCS3A03G0796500	TraesCS3A01G332900 && O64733.1 RecName: Full=UDP-glycosyltransferase 87A2 && PF00201:UDP-glucoronosyl and UDP-glucosyl transferase
TraesCS7D03G0396800	TraesCS7D01G175900 && Q84QK0.1 RecName: Full=12-oxophytodienoate reductase 1; AltName: Full=12-oxophytodienoate-10,11-reductase 1; Short=OPDA-reductase 1; Short=OsOPR1 && PF00724:NADH:flavin oxidoreductase / NADH oxidase family
TraesCS5D03G0344200	- && Q8S340.1 RecName: Full=Purple acid phosphatase 22; Flags: Precursor && PF00149:Calcineurin-like phosphoesterase|PF14008:Iron/zinc purple acid phosphatase-like protein C|PF16656:Purple acid Phosphatase, N-terminal domain
TraesCS7A03G0226500	TraesCS7A01G096200 && Q9LXG8.1 RecName: Full=Probable WRKY transcription factor 72; AltName: Full=WRKY DNA-binding protein 72 && -
TraesCS5B03G1175000	TraesCS5B01G482400 && P37707.1 RecName: Full=B2 protein && PF10539:Development and cell death domain
TraesCS5B03G1104200	- && Q8GU84.1 RecName: Full=ABC transporter G family member 48; Short=OsABCG48; AltName: Full=Pleiotropic drug resistance protein 3; Short=OsPDR3 && PF00005:ABC transporter|PF19055:ABC-2 type transporter|PF08370:Plant PDR ABC transporter associated|PF01061:ABC-2 type transporter|PF14510:ABC-transporter N-terminal
TraesCS3B03G0102900	TraesCS3B01G045500 && Q5ZCK5.1 RecName: Full=Probable calcium-binding protein CML16; AltName: Full=Calmodulin-like protein 16 && PF13499:EF-hand domain pair
TraesCS2B03G1132500	TraesCS2B01G445100 && Q0JA82.1 RecName: Full=Ent-kaur-16-ene synthase, chloroplastic; AltName: Full=Ent-kaurene synthase B; AltName: Full=Kaurene synthase 1; Short=OsKS1; Flags: Precursor && PF03936:Terpene synthase family, metal binding domain|PF01397:Terpene synthase, N-terminal domain
TraesCS5B03G1146900	TraesCS5B01G468400 && Q43210.1 RecName: Full=Phenylalanine ammonia-lyase && PF00221:Aromatic amino acid lyase
TraesCS1A03G0542500	TraesCS1A01G203700 && Q7XCK6.1 RecName: Full=Chitinase 8; AltName: Full=Class II chitinase a; Short=OsChia2a; AltName: Full=Pathogenesis related (PR)-3 chitinase 8; Flags: Precursor && PF00182:Chitinase class I
TraesCS5B03G0619800	- && Q67TP9.1 RecName: Full=Heat stress transcription factor B-1; AltName: Full=Heat stress transcription factor 23; Short=OsHsf-23 && PF00447:HSF-type DNA-binding
TraesCS1D03G0973500	TraesCS1D01G422000 && - && -
TraesCS2B03G0227100	TraesCS2B01G097800 && O49621.1 RecName: Full=MLO-like protein 1; Short=AtMlo1; AltName: Full=MLO protein homolog 1; Short=AtMlo-H1 && PF03094:Mlo family
TraesCS3B03G0296600	- && Q94AA4.1 RecName: Full=ATP-dependent 6-phosphofructokinase 3; Short=ATP-PFK 3; Short=Phosphofructokinase 3; AltName: Full=Phosphohexokinase 3 && PF00365:Phosphofructokinase
TraesCS3B03G0985900	TraesCS3B01G395000 && Q9LK64.1 RecName: Full=ABC transporter C family member 3; Short=ABC transporter ABCC.3; Short=AtABCC3; AltName: Full=ATP-energized glutathione S-conjugate pump 3; AltName: Full=Glutathione S-conjugate-transporting ATPase 3; AltName: Full=Multidrug resistance-associated protein 3 && PF00005:ABC transporter|PF00664:ABC transporter transmembrane region
TraesCS2A03G0096000	- && O81905.1 RecName: Full=Receptor-like serine/threonine-protein kinase SD1-8; AltName: Full=Arabidopsis thaliana receptor kinase 3; AltName: Full=S-domain-1 (SD1) receptor kinase 8; Short=SD1-8; Flags: Precursor && PF00954:S-locus glycoprotein domain|PF08276:PAN-like domain|PF07714:Protein tyrosine and serine/threonine kinase|PF01453:D-mannose binding lectin
TraesCS2D03G0427700	TraesCS2D01G204400 && Q43210.1 RecName: Full=Phenylalanine ammonia-lyase && PF00221:Aromatic amino acid lyase
TraesCS2D03G0862600	TraesCS2D01G377200 && Q43210.1 RecName: Full=Phenylalanine ammonia-lyase && PF00221:Aromatic amino acid lyase
TraesCS7A03G0865400	TraesCS7A01G354000 && Q9FI25.1 RecName: Full=Berberine bridge enzyme-like 27; Short=AtBBE-like 27; Flags: Precursor && PF01565:FAD binding domain|PF08031:Berberine and berberine like
TraesCS1B03G0783100	TraesCS1B01G282300 && Q70II3.2 RecName: Full=Ethylene-responsive transcription factor ERF110 && PF00847:AP2 domain
TraesCS4B03G0703600	TraesCS4B01G264500 && Q6VMN7.1 RecName: Full=Aminotransferase ALD1 homolog && PF00155:Aminotransferase class I and II
TraesCS6D03G0707800	TraesCS6D01G302300 && B9FSC8.1 RecName: Full=Putative 12-oxophytodienoate reductase 11; AltName: Full=OPDA-reductase 11; Short=OsOPR11 && PF00724:NADH:flavin oxidoreductase / NADH oxidase family
TraesCS3A03G0288500	TraesCS3A01G130300 && Q5VQL3.1 RecName: Full=Phosphoenolpyruvate/phosphate translocator 3, chloroplastic; Short=OsPPT3; Flags: Precursor && PF03151:Triose-phosphate Transporter family
NewGene_9601	#N/A
TraesCS6D03G0602700	TraesCS6D01G246400 && P46032.1 RecName: Full=Protein NRT1/ PTR FAMILY 8.3; Short=AtNPF8.3; AltName: Full=Histidine-transporting protein; AltName: Full=Peptide transporter PTR2 && PF00854:POT family
TraesCS3B03G0728400	TraesCS3B01G282500 && P45851.1 RecName: Full=Oxalate oxidase 2; AltName: Full=Germin; Flags: Precursor && PF00190:Cupin
TraesCS1A03G0574500	TraesCS1A01G218400 && Q8LPJ4.1 RecName: Full=ABC transporter E family member 2; Short=ABC transporter ABCE.2; Short=AtABCE2; AltName: Full=RNase L inhibitor-like protein 2; Short=AtRLI2; Short=AthaRLI2 && PF00005:ABC transporter|PF00037:4Fe-4S binding domain|PF04068:Possible Fer4-like domain in RNase L inhibitor, RLI
TraesCS1A03G0403500	TraesCS1A01G150200 && Q9FNL7.1 RecName: Full=Protein NRT1/ PTR FAMILY 5.2; Short=AtNPF5.2; AltName: Full=Peptide transporter PTR3-A; Short=AtPTR3 && PF00854:POT family
TraesCS7A03G0890800	TraesCS7A01G364800 && - && PF12734:Cysteine-rich TM module stress tolerance
TraesCS7B03G0296000	TraesCS7B01G112900 && Q6NLC8.1 RecName: Full=Uncharacterized protein At1g66480 && PF14009:Domain of unknown function (DUF4228)
TraesCS7B03G0665000	TraesCS7B01G238100 && A7NY33.1 RecName: Full=Peroxidase 4; Flags: Precursor && PF00141:Peroxidase
TraesCS1D03G0486000	TraesCS1D01G190000 && Q06398.2 RecName: Full=Probable glutathione S-transferase GSTU6; AltName: Full=28 kDa cold-induced protein && PF13410:Glutathione S-transferase, C-terminal domain|PF02798:Glutathione S-transferase, N-terminal domain
TraesCS4B03G0796200	TraesCS4B01G304200 && Q9FZ95.1 RecName: Full=Purine permease 3; Short=AtPUP3 && PF16913:Purine nucleobase transmembrane transport
TraesCS6A03G0960300	TraesCS6A01G378800 && Q9LUC5.1 RecName: Full=Cytochrome P450 72A15 && PF00067:Cytochrome P450
TraesCS7B03G0714900	TraesCS7B01G259700 && - && -
TraesCS4A03G0866100	TraesCS4A01G349700 && P46420.2 RecName: Full=Glutathione S-transferase 4; AltName: Full=GST class-phi member 4; AltName: Full=GST-27; AltName: Full=GST-IV && PF02798:Glutathione S-transferase, N-terminal domain|PF00043:Glutathione S-transferase, C-terminal domain
TraesCS7A03G0281300	TraesCS7A01G118800 && Q9LYS2.2 RecName: Full=ABC transporter C family member 10; Short=ABC transporter ABCC.10; Short=AtABCC10; AltName: Full=ATP-energized glutathione S-conjugate pump 14; AltName: Full=Glutathione S-conjugate-transporting ATPase 14; AltName: Full=Multidrug resistance-associated protein 14 && PF00005:ABC transporter|PF00664:ABC transporter transmembrane region
TraesCS3B03G0643800	TraesCS3B01G246300 && Q8VZG2.1 RecName: Full=Protein HYPER-SENSITIVITY-RELATED 4; Short=AtHSR4; AltName: Full=BCS1-like protein && PF00004:ATPase family associated with various cellular activities (AAA)|PF14363:Domain associated at C-terminal with AAA
TraesCS5D03G0745200	TraesCS5D01G331400 && - && PF07279:Protein of unknown function (DUF1442)
TraesCS3D03G0226000	TraesCS3D01G109600 && Q94AA4.1 RecName: Full=ATP-dependent 6-phosphofructokinase 3; Short=ATP-PFK 3; Short=Phosphofructokinase 3; AltName: Full=Phosphohexokinase 3 && PF00365:Phosphofructokinase
TraesCS4A03G0170600	TraesCS4A01G083900 && Q9SLZ0.1 RecName: Full=Phosphoenolpyruvate carboxykinase [ATP]; Short=PEP carboxykinase; Short=PEPCK && PF01293:Phosphoenolpyruvate carboxykinase
TraesCS4A03G0204100	TraesCS4A01G098900 && Q6NQE2.1 RecName: Full=Probable NAD(P)H dehydrogenase (quinone) FQR1-like 1 && PF03358:NADPH-dependent FMN reductase
TraesCS2B03G1235400	TraesCS2B01G490700 && Q7FAS1.1 RecName: Full=Peroxisomal (S)-2-hydroxy-acid oxidase GLO3; AltName: Full=Glycolate oxidase 3; Short=GOX 3; Short=OsGLO3; AltName: Full=Short chain alpha-hydroxy acid oxidase GLO3 >B8AUI3.1 RecName: Full=Peroxisomal (S)-2-hydroxy-acid oxidase GLO3; AltName: Full=Glycolate oxidase 3; Short=GOX 3; Short=OsGLO3; AltName: Full=Short chain alpha-hydroxy acid oxidase GLO3 …
TraesCS2B03G0343000	TraesCS2B01G141900 && Q56XP4.2 RecName: Full=Sodium/hydrogen exchanger 2; AltName: Full=Na(+)/H(+) exchanger 2; Short=NHE-2 && PF00999:Sodium/hydrogen exchanger family
TraesCS2D03G0396900	TraesCS2D01G190200 && C0LGJ1.1 RecName: Full=Probable LRR receptor-like serine/threonine-protein kinase At1g74360; Flags: Precursor && PF13855:Leucine rich repeat|PF00069:Protein kinase domain
TraesCS2D03G1123700	TraesCS2D01G504300 && Q8RWZ5.1 RecName: Full=G-type lectin S-receptor-like serine/threonine-protein kinase SD2-5; AltName: Full=S-domain-2 (SD2) receptor kinase 5; Short=SD2-5; Flags: Precursor && PF07714:Protein tyrosine and serine/threonine kinase
TraesCS3D03G0606900	TraesCS3D01G260500 && P11955.4 RecName: Full=26 kDa endochitinase 1; Flags: Precursor && PF00182:Chitinase class I|PF00187:Chitin recognition protein
TraesCS5A03G0188400	TraesCS5A01G074200 && Q9FLD5.1 RecName: Full=AAA-ATPase ASD, mitochondrial; AltName: Full=AAA-ATPase 1; AltName: Full=Protein ATPASE-IN-SEED-DEVELOPMENT && PF00004:ATPase family associated with various cellular activities (AAA)|PF14363:Domain associated at C-terminal with AAA
TraesCS6D03G0283600	TraesCS6D01G127900 && A2XRZ0.1 RecName: Full=Probable aldo-keto reductase 2 && PF00248:Aldo/keto reductase family
TraesCS6D03G0077300	TraesCS6D01G038600 && Q5NUF4.1 RecName: Full=2-hydroxyisoflavanone dehydratase; AltName: Full=Carboxylesterase HIDM && PF07859:alpha/beta hydrolase fold
TraesCS4B03G0852400	TraesCS4B01G329500 && Q8H8C7.1 RecName: Full=Chitin elicitor-binding protein; Short=CEBiP; Flags: Precursor && PF01476:LysM domain
TraesCS2D03G0379100	- && P51103.1 RecName: Full=Dihydroflavonol 4-reductase; Short=DFR; AltName: Full=Dihydrokaempferol 4-reductase; AltName: Full=Flavanone 4-reductase; Short=FNR && PF01370:NAD dependent epimerase/dehydratase family
NewGene_10819	#N/A
TraesCS4B03G0967300	TraesCS4B01G377500 && Q6YZA6.1 RecName: Full=Germin-like protein 8-5; Flags: Precursor && PF00190:Cupin
TraesCS2B03G1133800	TraesCS2B01G445600 && Q7X7X4.2 RecName: Full=Cytochrome P450 99A2 && PF00067:Cytochrome P450
TraesCS3B03G1366400	TraesCS3B01G549000 && Q9SGH6.1 RecName: Full=Alpha-dioxygenase 1; Short=Alpha DOX1; AltName: Full=Fatty acid dioxygenase AlphaDOX1; AltName: Full=Pathogen-induced oxygenase; AltName: Full=Plant alpha dioxygenase 1; Flags: Precursor && PF03098:Animal haem peroxidase
TraesCS3D03G0581500	TraesCS3D01G247000 && Q55EX9.2 RecName: Full=Putative methyltransferase DDB_G0268948 && PF08241:Methyltransferase domain
TraesCS5D03G0102700	TraesCS5D01G039800 && Q9LUN4.1 RecName: Full=Cation/H(+) antiporter 19; AltName: Full=Protein CATION/H+ EXCHANGER 19; Short=AtCHX19 && PF00999:Sodium/hydrogen exchanger family
TraesCS4D03G0699100	TraesCS4D01G295400 && Q06398.2 RecName: Full=Probable glutathione S-transferase GSTU6; AltName: Full=28 kDa cold-induced protein && PF02798:Glutathione S-transferase, N-terminal domain|PF00043:Glutathione S-transferase, C-terminal domain
TraesCS7D03G0708300	TraesCS7D01G296500 && Q9C5L3.1 RecName: Full=Putative glycerol-3-phosphate transporter 1; Short=G-3-P transporter 1; AltName: Full=Glycerol-3-phosphate permease 1; Short=AtG3Pp1; Short=G-3-P permease 1; AltName: Full=Protein PHOSPHATE STARVATION-INDUCED GENE 3; Short=AtPS3 && PF07690:Major Facilitator Superfamily
TraesCS7D03G0336300	TraesCS7D01G150000 && Q6ZCX3.2 RecName: Full=Formin-like protein 6; AltName: Full=OsFH6 && PF10409:C2 domain of PTEN tumour-suppressor protein
TraesCS3B03G0484700	TraesCS3B01G199000 && Q9C519.1 RecName: Full=WRKY transcription factor 6; AltName: Full=WRKY DNA-binding protein 6; Short=AtWRKY6 && PF03106:WRKY DNA -binding domain
TraesCS5A03G0948600	TraesCS5A01G397800 && P93147.2 RecName: Full=Isoflavone 2'-hydroxylase; AltName: Full=CYP GE-3; AltName: Full=Cytochrome P450 81E1; AltName: Full=Cytochrome P450 91A4 && PF00067:Cytochrome P450
TraesCS3D03G0815500	TraesCS3D01G368800 && Q9SJ52.1 RecName: Full=Protein YLS9; AltName: Full=Protein NDR1/HIN1-LIKE 10; Short=AtNHL10; AltName: Full=Protein YELLOW-LEAF-SPECIFIC GENE 9 && PF03168:Late embryogenesis abundant protein
TraesCS7A03G0893500	TraesCS7A01G366100 && - && -
TraesCS5B03G1073800	TraesCS5B01G436300 && Q8H0F2.1 RecName: Full=Anthocyanin 3'-O-beta-glucosyltransferase; Short=3'GT && PF00201:UDP-glucoronosyl and UDP-glucosyl transferase
TraesCS4B03G0968200	TraesCS4B01G378200 && Q6YZY5.1 RecName: Full=Germin-like protein 8-11; Flags: Precursor && PF00190:Cupin
TraesCS6A03G0716100	TraesCS6A01G267700 && P46032.1 RecName: Full=Protein NRT1/ PTR FAMILY 8.3; Short=AtNPF8.3; AltName: Full=Histidine-transporting protein; AltName: Full=Peptide transporter PTR2 && PF00854:POT family
TraesCS6D03G0076000	TraesCS6D01G038200 && P0DKG9.1 RecName: Full=High-affinity nitrate transporter 2.1; Short=OsNRT2.1 >P0DKH0.1 RecName: Full=High-affinity nitrate transporter 2.2; Short=OsNRT2.2 && PF07690:Major Facilitator Superfamily
TraesCS5B03G0824000	TraesCS5B01G326600 && Q9LVD9.1 RecName: Full=Protein DETOXIFICATION 40; Short=AtDTX40; AltName: Full=Multidrug and toxic compound extrusion protein 40; Short=MATE protein 40 && PF01554:MatE
TraesCS7B03G0721600	TraesCS7B01G262300 && - && PF12734:Cysteine-rich TM module stress tolerance
TraesCS4A03G1245300	TraesCS4A01G495900 && Q9SND9.1 RecName: Full=Uncharacterized acetyltransferase At3g50280 && PF02458:Transferase family
NewGene_38746	#N/A
TraesCS4D03G0730500	TraesCS4D01G311500 && F8WKW1.1 RecName: Full=7-deoxyloganetin glucosyltransferase; AltName: Full=Genipin glucosyltransferase; AltName: Full=UDP-glucose glucosyltransferase 2; Short=GjUGT2; AltName: Full=UDP-glycosyltransferase 85A24 && PF00201:UDP-glucoronosyl and UDP-glucosyl transferase
TraesCS5D03G1146600	TraesCS5D01G525400 && - && PF13855:Leucine rich repeat
TraesCS2D03G0106100	TraesCS2D01G055000 && Q9SYK9.1 RecName: Full=UDP-glycosyltransferase 74E2 && PF00201:UDP-glucoronosyl and UDP-glucosyl transferase
TraesCS6B03G0584700	TraesCS6B01G217200 && P32260.2 RecName: Full=Cysteine synthase, chloroplastic/chromoplastic; AltName: Full=CSase B; Short=CS-B; AltName: Full=O-acetylserine (thiol)-lyase; AltName: Full=O-acetylserine sulfhydrylase; AltName: Full=OAS-TL B; Flags: Precursor && PF00291:Pyridoxal-phosphate dependent enzyme
TraesCS2D03G0863100	TraesCS2D01G377400 && Q43210.1 RecName: Full=Phenylalanine ammonia-lyase && PF00221:Aromatic amino acid lyase
TraesCS2D03G0922400	TraesCS2D01G407300 && Q6JAH0.1 RecName: Full=Putative cis-zeatin O-glucosyltransferase && PF00201:UDP-glucoronosyl and UDP-glucosyl transferase
TraesCS4A03G0238700	TraesCS4A01G116400 && Q05736.1 RecName: Full=Pathogenesis-related protein 1; Short=AOPR1 && PF00407:Pathogenesis-related protein Bet v 1 family
TraesCS4D03G0641800	TraesCS4D01G270000 && Q6F6Y2.1 RecName: Full=FAD-dependent urate hydroxylase; AltName: Full=Flavoprotein urate hydroxylase && PF01494:FAD binding domain
TraesCS3D03G1096100	TraesCS3D01G496600 && Q941Z0.1 RecName: Full=Probable NADPH:quinone oxidoreductase 1 && PF03358:NADPH-dependent FMN reductase
TraesCS4D03G0676000	TraesCS4D01G285300 && O48723.1 RecName: Full=Patatin-like protein 2; Short=AtPLP2; AltName: Full=Patatin-related phospholipase A IIalpha; Short=pPLAIIa; AltName: Full=Phospholipase A IIA; Short=AtPLAIIA && PF01734:Patatin-like phospholipase
TraesCS1A03G0748300	TraesCS1A01G300200 && Q0DHB7.1 RecName: Full=Expansin-A4; AltName: Full=Alpha-expansin-4; AltName: Full=OsEXP4; AltName: Full=OsEXPA4; AltName: Full=OsaEXPa1.22; Flags: Precursor >A2Y5R6.1 RecName: Full=Expansin-A4; AltName: Full=Alpha-expansin-4; AltName: Full=OsEXP4; AltName: Full=OsEXPA4; AltName: Full=OsaEXPa1.22; Flags: Precursor && PF03330:Lytic transglycolase|PF01357:Expansin C-terminal do…
TraesCS6A03G0074000	TraesCS6A01G032700 && Q7XCA7.1 RecName: Full=Expansin-B6; AltName: Full=Beta-expansin-6; AltName: Full=OsEXPB6; AltName: Full=OsaEXPb1.8; Flags: Precursor && PF03330:Lytic transglycolase|PF01357:Expansin C-terminal domain
TraesCS6D03G0128100	- && B6DZD0.1 RecName: Full=Fructan 1-exohydrolase; Flags: Precursor && PF00251:Glycosyl hydrolases family 32 N-terminal domain|PF08244:Glycosyl hydrolases family 32 C terminal
TraesCS1D03G0813600	TraesCS1D01G344700 && Q9M0G7.1 RecName: Full=MDIS1-interacting receptor like kinase 1; Short=AtMIK1; AltName: Full=Leucine-rich repeat receptor-like protein kinase PXL2; AltName: Full=Protein PHLOEM INTERCALATED WITH XYLEM-LIKE 2; Flags: Precursor && PF08263:Leucine rich repeat N-terminal domain|PF13855:Leucine rich repeat|PF07714:Protein tyrosine and serine/threonine kinase
TraesCS7D03G0254700	TraesCS7D01G113800 && Q9ZSB0.1 RecName: Full=Subtilisin-like protease SBT3.9; AltName: Full=Subtilase subfamily 3 member 9; Short=AtSBT3.9; Flags: Precursor && PF00082:Subtilase family|PF17766:Fibronectin type-III domain|PF05922:Peptidase inhibitor I9
TraesCS4D03G0809300	TraesCS4D01G349300 && Q9CAC7.2 RecName: Full=Cysteine-rich repeat secretory protein 4; Flags: Precursor && PF01657:Salt stress response/antifungal
TraesCS3B03G1267900	TraesCS3B01G510500 && O65483.2 RecName: Full=Cysteine-rich receptor-like protein kinase 24; Short=Cysteine-rich RLK24; Flags: Precursor && PF07714:Protein tyrosine and serine/threonine kinase
TraesCS3B03G0617900	- && Q9LTS4.1 RecName: Full=Putative transcription factor bHLH041; AltName: Full=Basic helix-loop-helix protein 41; Short=AtbHLH41; Short=bHLH 41; AltName: Full=Transcription factor EN 51; AltName: Full=bHLH transcription factor bHLH041 && PF00010:Helix-loop-helix DNA-binding domain
TraesCS2A03G0462300	TraesCS2A01G215900 && Q0D5R2.1 RecName: Full=Cysteine-rich receptor-like protein kinase 10; Short=Cysteine-rich RLK10; Flags: Precursor && PF01657:Salt stress response/antifungal|PF07714:Protein tyrosine and serine/threonine kinase
TraesCS7B03G0271100	TraesCS7B01G103800 && Q654V6.1 RecName: Full=Pyruvate dehydrogenase E1 component subunit alpha-2, mitochondrial; Short=PDHE1-A; Flags: Precursor && PF00676:Dehydrogenase E1 component
TraesCS4A03G0971700	TraesCS4A01G389100 && Q8L817.1 RecName: Full=Alpha carbonic anhydrase 7; Short=AtaCA7; Short=AtalphaCA7; AltName: Full=Alpha carbonate dehydratase 7; Flags: Precursor && PF00194:Eukaryotic-type carbonic anhydrase
TraesCS7D03G0450000	TraesCS7D01G201300 && P35792.1 RecName: Full=Pathogenesis-related protein PRB1-2; Flags: Precursor && PF00188:Cysteine-rich secretory protein family
TraesCS3A03G1217600	TraesCS3A01G517100 && O64392.1 RecName: Full=Wheatwin-1; AltName: Full=Pathogenesis-related protein 4a; AltName: Full=Protein 0.14; AltName: Full=RNase; Flags: Precursor && PF00967:Barwin family
TraesCS2B03G1371300	TraesCS2B01G545600 && F4JKH6.1 RecName: Full=Protein TSS; AltName: Full=TPR-domain suppressor of STIMPY && PF15044:Mitochondrial function, CLU-N-term|PF12807:Translation initiation factor eIF3 subunit 135|PF13424:Tetratricopeptide repeat
TraesCS1A03G0504600	TraesCS1A01G188000 && Q9ZUY3.1 RecName: Full=Arogenate dehydratase 3, chloroplastic; Short=AtADT3; AltName: Full=Prephenate dehydratase 1; Short=AtPDT1; Flags: Precursor && PF00800:Prephenate dehydratase
TraesCS4A03G1188200	TraesCS4A01G472100 && Q9LM55.1 RecName: Full=F-box/kelch-repeat protein At1g22040 && PF01344:Kelch motif|PF00646:F-box domain
TraesCS4B03G0272700	TraesCS4B01G118900 && A7NY33.1 RecName: Full=Peroxidase 4; Flags: Precursor && PF00141:Peroxidase
TraesCS6A03G0841800	TraesCS6A01G325700 && Q08507.1 RecName: Full=1-aminocyclopropane-1-carboxylate oxidase 3; Short=ACC oxidase 3; AltName: Full=Ethylene-forming enzyme; Short=EFE && PF03171:2OG-Fe(II) oxygenase superfamily|PF14226:non-haem dioxygenase in morphine synthesis N-terminal
TraesCS1B03G1244300	TraesCS1B01G464900 && Q147F9.1 RecName: Full=AAA-ATPase At3g50940; Flags: Precursor && PF14363:Domain associated at C-terminal with AAA|PF00004:ATPase family associated with various cellular activities (AAA)
TraesCS4A03G0676300	TraesCS4A01G259300 && Q940Z5.1 RecName: Full=Phenolic glucoside malonyltransferase 1 && PF02458:Transferase family
TraesCS3D03G1048800	TraesCS3D01G475200 && P49237.1 RecName: Full=Glucan endo-1,3-beta-glucosidase, acidic isoform; AltName: Full=(1->3)-beta-glucan endohydrolase; Short=(1->3)-beta-glucanase; AltName: Full=Beta-1,3-endoglucanase; Flags: Precursor && PF00332:Glycosyl hydrolases family 17
TraesCS1B03G0969700	TraesCS1B01G354800 && Q9FEQ8.1 RecName: Full=Peroxidase 2; AltName: Full=Plasma membrane-bound peroxidase 2; Short=pmPOX2; Flags: Precursor && PF00141:Peroxidase
TraesCS3D03G0520100	TraesCS3D01G218100 && Q8VZG2.1 RecName: Full=Protein HYPER-SENSITIVITY-RELATED 4; Short=AtHSR4; AltName: Full=BCS1-like protein && PF00004:ATPase family associated with various cellular activities (AAA)|PF14363:Domain associated at C-terminal with AAA
TraesCS3D03G0265600	TraesCS3D01G126500 && Q9ZQ96.1 RecName: Full=UDP-glycosyltransferase 73C3 && PF00201:UDP-glucoronosyl and UDP-glucosyl transferase
TraesCS3A03G0659300	TraesCS3A01G258000 && Q9FWX7.1 RecName: Full=ABC transporter B family member 11; Short=ABC transporter ABCB.11; Short=AtABCB11; AltName: Full=Multidrug resistance protein 8; AltName: Full=P-glycoprotein 11 && PF00664:ABC transporter transmembrane region|PF00005:ABC transporter
TraesCS7D03G1100100	TraesCS7D01G463700 && Q2R2D5.1 RecName: Full=Receptor kinase-like protein Xa21; Contains: RecName: Full=Receptor kinase-like protein Xa21, processed; Flags: Precursor && PF08263:Leucine rich repeat N-terminal domain|PF13855:Leucine rich repeat|PF07714:Protein tyrosine and serine/threonine kinase
TraesCS7D03G0244900	TraesCS7D01G108600 && Q6NMR9.1 RecName: Full=GDSL esterase/lipase At5g45920 && PF13472:GDSL-like Lipase/Acylhydrolase family
TraesCS6D03G0654800	TraesCS6D01G274000 && - && -
TraesCS2B03G1336500	TraesCS2B01G533200 && Q9LUC5.1 RecName: Full=Cytochrome P450 72A15 && PF00067:Cytochrome P450
TraesCS2B03G0442400	TraesCS2B01G182500 && H2DH22.1 RecName: Full=Cytochrome P450 CYP73A100 [Panax ginseng] && PF00067:Cytochrome P450
TraesCS4A03G1005600	TraesCS4A01G404400 && Q9FZ95.1 RecName: Full=Purine permease 3; Short=AtPUP3 && PF16913:Purine nucleobase transmembrane transport
TraesCS1B03G0737600	TraesCS1B01G263100 && P13917.2 RecName: Full=Basic 7S globulin; AltName: Full=SBg7S; Short=Bg; Contains: RecName: Full=Basic 7S globulin high kDa subunit; Contains: RecName: Full=Basic 7S globulin low kDa subunit; Flags: Precursor && PF14541:Xylanase inhibitor C-terminal|PF14543:Xylanase inhibitor N-terminal
TraesCS1D03G0191500	TraesCS1D01G083700 && Q9SX65.1 RecName: Full=1,4-dihydroxy-2-naphthoyl-CoA thioesterase 1; Short=AtDHNAT1; Short=DHNA-CoA thioesterase 1 && PF03061:Thioesterase superfamily
TraesCS2B03G1538800	TraesCS2B01G614100 && Q96520.1 RecName: Full=Peroxidase 12; Short=Atperox P12; AltName: Full=ATP4a; AltName: Full=PRXR6; Flags: Precursor && PF00141:Peroxidase
TraesCS4B03G0096600	TraesCS4B01G044400 && Q9CPU4.1 RecName: Full=Microsomal glutathione S-transferase 3; Short=Microsomal GST-3; AltName: Full=Microsomal GST-III && PF01124:MAPEG family 转移酶
TraesCS3D03G0265200	TraesCS3D01G126400 && Q9ZQ95.1 RecName: Full=UDP-glycosyltransferase 73C6; AltName: Full=Flavonol-3-O-glycoside-7-O-glucosyltransferase 1; AltName: Full=Zeatin O-glucosyltransferase 2 && PF00201:UDP-glucoronosyl and UDP-glucosyl transferase
TraesCS1A03G0200400	TraesCS1A01G082200 && Q9SX65.1 RecName: Full=1,4-dihydroxy-2-naphthoyl-CoA thioesterase 1; Short=AtDHNAT1; Short=DHNA-CoA thioesterase 1 && PF03061:Thioesterase superfamily
TraesCS5A03G1023100	TraesCS5A01G433300 && Q8H0F2.1 RecName: Full=Anthocyanin 3'-O-beta-glucosyltransferase; Short=3'GT && PF00201:UDP-glucoronosyl and UDP-glucosyl transferase
TraesCS3B03G0939200	TraesCS3B01G373800 && Q5QMM3.1 RecName: Full=WUSCHEL-related homeobox 8; AltName: Full=OsWOX8; AltName: Full=Protein WOX13 && PF00046:Homeodomain
TraesCS2A03G1116400	TraesCS2A01G476000 && - && -
TraesCS1A03G0676500	TraesCS1A01G265900 && - && -
TraesCS2B03G1299500	TraesCS2B01G517400 && Q9SKD9.1 RecName: Full=Probable WRKY transcription factor 46; AltName: Full=WRKY DNA-binding protein 46 && PF03106:WRKY DNA -binding domain
TraesCS3B03G0614400	TraesCS3B01G238500 && O82645.1 RecName: Full=IQ domain-containing protein IQM1; AltName: Full=IQ motif-containing protein 1 && -
TraesCS4A03G1100600	TraesCS4A01G441700 && Q766C3.1 RecName: Full=Aspartic proteinase nepenthesin-1; AltName: Full=Nepenthesin-I; Flags: Precursor && PF14541:Xylanase inhibitor C-terminal|PF14543:Xylanase inhibitor N-terminal
TraesCS7A03G0214100	TraesCS7A01G089500 && Q8L817.1 RecName: Full=Alpha carbonic anhydrase 7; Short=AtaCA7; Short=AtalphaCA7; AltName: Full=Alpha carbonate dehydratase 7; Flags: Precursor && PF00194:Eukaryotic-type carbonic anhydrase
TraesCS2A03G0325500	TraesCS2A01G158700 && P01053.2 RecName: Full=Subtilisin-chymotrypsin inhibitor-2A; Short=CI-2A && -
TraesCS1D03G0230800	TraesCS1D01G098100 && Q9FR99.1 RecName: Full=1-aminocyclopropane-1-carboxylate oxidase; Short=ACC oxidase; AltName: Full=Ethylene-forming enzyme; Short=EFE && PF03171:2OG-Fe(II) oxygenase superfamily|PF14226:non-haem dioxygenase in morphine synthesis N-terminal
TraesCS6D03G0304200	TraesCS6D01G136200 && Q6QHD1.1 RecName: Full=WRKY transcription factor WRKY71; Short=OsWRKY71 && PF03106:WRKY DNA -binding domain
TraesCS5B03G0490600	TraesCS5B01G183800 && Q9SUP6.1 RecName: Full=Probable WRKY transcription factor 53; AltName: Full=WRKY DNA-binding protein 53 && PF03106:WRKY DNA -binding domain
TraesCS7B03G0193500	- && O65468.2 RecName: Full=Cysteine-rich receptor-like protein kinase 8; Short=Cysteine-rich RLK8; Flags: Precursor && PF00069:Protein kinase domain
TraesCS2D03G1305500	TraesCS2D01G583100 && P84516.2 RecName: Full=Cationic peroxidase SPC4; Flags: Precursor && PF00141:Peroxidase
TraesCS4A03G0245000	TraesCS4A01G119200 && Q8VZF1.1 RecName: Full=Acetate/butyrate--CoA ligase AAE7, peroxisomal; AltName: Full=AMP-binding protein 7; Short=AtAMPBP7; AltName: Full=Acetyl-CoA synthetase; AltName: Full=Acyl-activating enzyme 7; AltName: Full=Butyryl-CoA synthetase; AltName: Full=Protein ACETATE NON-UTILIZING 1 && PF00501:AMP-binding enzyme|PF13193:AMP-binding enzyme C-terminal domain
TraesCS3A03G0051200	TraesCS3A01G025400 && Q9LIN2.1 RecName: Full=GDSL esterase/lipase At3g26430; AltName: Full=Extracellular lipase At3g26430; Flags: Precursor && PF00657:GDSL-like Lipase/Acylhydrolase
TraesCS7B03G0275500	TraesCS7B01G105000 && Q05968.1 RecName: Full=Pathogenesis-related protein 1; Flags: Precursor && -
NewGene_2138	#N/A
NewGene_17854	#N/A
TraesCS3A03G0869500	TraesCS3A01G365600 && Q9SR77.1 RecName: Full=Heme-binding-like protein At3g10130, chloroplastic; Flags: Precursor && PF04832:SOUL heme-binding protein
TraesCS1B03G1013100	TraesCS1B01G371900 && Q9FMV7.1 RecName: Full=Cytochrome P450 94B1 && PF00067:Cytochrome P450
TraesCS3B03G0812300	TraesCS3B01G317500 && - && PF04520:Senescence regulator
TraesCS6A03G0578400	TraesCS6A01G209900 && Q6ZI50.1 RecName: Full=High-affinity nitrate transporter-activating protein 2.1; Short=OsNAR2.1; Flags: Precursor && PF16974:High-affinity nitrate transporter accessory
TraesCS5A03G0953100	TraesCS5A01G400500 && Q43731.1 RecName: Full=Peroxidase 50; Short=Atperox P50; AltName: Full=ATP9a; AltName: Full=PRXR2; Flags: Precursor && PF00141:Peroxidase
TraesCS5B03G1232100	TraesCS5B01G507700 && D9HP26.1 RecName: Full=Cell number regulator 10; AltName: Full=ZmCNR10 && PF04749:PLAC8 family
NewGene_27655	#N/A
TraesCS1A03G0059400	- && Q38834.2 RecName: Full=Disease resistance RPP13-like protein 4; AltName: Full=Disease resistance protein ZAR1; AltName: Full=Protein HOPZ-ACTIVATED RESISTANCE 1 && PF00931:NB-ARC domain|PF18052:Rx N-terminal domain
TraesCS2D03G1199800	TraesCS2D01G540000 && O03982.1 RecName: Full=Heavy metal-associated isoprenylated plant protein 39; Short=AtHIP39; Flags: Precursor && -
TraesCS5A03G0397800	TraesCS5A01G143200 && Q9LD44.1 RecName: Full=NAC transcription factor 56; Short=AtNAC056; AltName: Full=NAC domain-containing protein 2; Short=AtNAC2; AltName: Full=Protein NAC-REGULATED SEED MORPHOLOGY 1 && PF02365:No apical meristem (NAM) protein
TraesCS5A03G0374700	TraesCS5A01G132700 && F8WKW0.1 RecName: Full=Crocetin glucosyltransferase, chloroplastic; AltName: Full=UDP-glucose glucosyltransferase 1; Short=GjUGT1; AltName: Full=UDP-glycosyltransferase 75L6; Flags: Precursor && PF00201:UDP-glucoronosyl and UDP-glucosyl transferase
TraesCS3A03G1203000	TraesCS3A01G510900 && P84516.2 RecName: Full=Cationic peroxidase SPC4; Flags: Precursor && PF00141:Peroxidase
TraesCS3B03G0987700	TraesCS3B01G395900 && O04226.2 RecName: Full=Delta-1-pyrroline-5-carboxylate synthase; Short=P5CS; Includes: RecName: Full=Glutamate 5-kinase; Short=GK; AltName: Full=Gamma-glutamyl kinase; Includes: RecName: Full=Gamma-glutamyl phosphate reductase; Short=GPR; AltName: Full=Glutamate-5-semialdehyde dehydrogenase; AltName: Full=Glutamyl-gamma-semialdehyde dehydrogenase && PF00171:Aldehyde dehydrog…
TraesCS5B03G1316300	TraesCS5B01G553100 && P60496.1 RecName: Full=Chemocyanin; AltName: Full=Basic blue protein; AltName: Full=Plantacyanin; Flags: Precursor && PF02298:Plastocyanin-like domain
TraesCS2A03G0910600	TraesCS2A01G375100 && Q9FTA0.1 RecName: Full=GEM-like protein 4 && PF02893:GRAM domain
TraesCS4B03G0119000	TraesCS4B01G055100 && P53844.1 RecName: Full=Phosphatidylinositol transfer protein PDR17; Short=PITP; AltName: Full=Phosphatidylserine transport B pathway protein 2; AltName: Full=Pleiotropic drug resistance protein 17; AltName: Full=SEC14 homolog 3 && PF00650:CRAL/TRIO domain|PF03765:CRAL/TRIO, N-terminal domain
NewGene_12152	#N/A
TraesCS6B03G0798100	TraesCS6B01G274800 && Q9SCL7.1 RecName: Full=Acetylglutamate kinase, chloroplastic; AltName: Full=N-acetyl-L-glutamate 5-phosphotransferase; AltName: Full=NAG kinase; Short=AtNAGK; Flags: Precursor && PF00696:Amino acid kinase family
TraesCS6A03G0254500	TraesCS6A01G108800 && Q6YXZ4.1 RecName: Full=Protein PHOSPHATE STARVATION RESPONSE 3; Short=OsPHR3 && PF14379:MYB-CC type transfactor, LHEQLE motif|PF00249:Myb-like DNA-binding domain
TraesCS7D03G0273000	TraesCS7D01G122000 && A5H452.1 RecName: Full=Peroxidase 70; AltName: Full=Plasma membrane-bound peroxidase 2b; Short=pmPOX2b; Flags: Precursor && PF00141:Peroxidase
TraesCS6D03G0358000	- && A8KBL5.2 RecName: Full=Putative sodium-coupled neutral amino acid transporter 11; AltName: Full=Solute carrier family 38 member 11 && PF01490:Transmembrane amino acid transporter protein
TraesCS4A03G0794400	TraesCS4A01G318400 && Q9FN75.1 RecName: Full=AAA-ATPase At5g17760 && PF00004:ATPase family associated with various cellular activities (AAA)|PF14363:Domain associated at C-terminal with AAA
TraesCS3D03G0235700	TraesCS3D01G113300 && Q9LXG8.1 RecName: Full=Probable WRKY transcription factor 72; AltName: Full=WRKY DNA-binding protein 72 && PF03106:WRKY DNA -binding domain
TraesCS3D03G0394400	TraesCS3D01G181800 && Q9LGE3.1 RecName: Full=Flowering-promoting factor 1-like protein 1; AltName: Full=FPF1-like protein 1; AltName: Full=Protein ROOT ARCHITECTURE ASSOCIATED 1; Short=OsRAA1 && -
TraesCS3D03G0992700	TraesCS3D01G451400 && - && PF08263:Leucine rich repeat N-terminal domain
TraesCS4B03G0848700	- && Q2HXL0.2 RecName: Full=Respiratory burst oxidase homolog protein C; AltName: Full=NADPH oxidase RBOHC; AltName: Full=StRBOHC && PF08022:FAD-binding domain|PF08414:Respiratory burst NADPH oxidase|PF08030:Ferric reductase NAD binding domain|PF01794:Ferric reductase like transmembrane component|PF00168:C2 domain
TraesCS6A03G0830300	TraesCS6A01G320700 && Q39224.1 RecName: Full=Protein SRG1; Short=AtSRG1; AltName: Full=Protein SENESCENCE-RELATED GENE 1 && PF03171:2OG-Fe(II) oxygenase superfamily|PF14226:non-haem dioxygenase in morphine synthesis N-terminal
TraesCS1A03G0089700	TraesCS1A01G037800 && Q43210.1 RecName: Full=Phenylalanine ammonia-lyase && PF00221:Aromatic amino acid lyase
TraesCS3A03G1059400	TraesCS3A01G456200 && A2WYS8.2 RecName: Full=Probable esterase PIR7A >Q0JG98.2 RecName: Full=Probable esterase PIR7A && PF12697:Alpha/beta hydrolase family
TraesCS1D03G0185300	TraesCS1D01G080600 && A7QEU4.2 RecName: Full=Peroxidase 5; Flags: Precursor && PF00141:Peroxidase
TraesCS6D03G0494400	TraesCS6D01G199500 && Q6K8R2.1 RecName: Full=Chitinase 6; AltName: Full=Pathogenesis related (PR)-3 chitinase 6; Flags: Precursor && PF00187:Chitin recognition protein|PF00182:Chitinase class I
TraesCS1A03G0192600	TraesCS1A01G078600 && A7QEU4.2 RecName: Full=Peroxidase 5; Flags: Precursor && PF00141:Peroxidase
TraesCS5B03G0254000	TraesCS5B01G098900 && Q0WVV6.1 RecName: Full=Calmodulin-binding protein 60 D && PF07887:Calmodulin binding protein-like
TraesCS7B03G0062100	TraesCS7B01G023100 && A5H452.1 RecName: Full=Peroxidase 70; AltName: Full=Plasma membrane-bound peroxidase 2b; Short=pmPOX2b; Flags: Precursor && PF00141:Peroxidase
TraesCS1D03G0094300	TraesCS1D01G045500 && Q6VAM4.1 RecName: Full=MADS-box transcription factor 23; AltName: Full=OsMADS23 && PF01486:K-box region|PF00319:SRF-type transcription factor (DNA-binding and dimerisation domain)
TraesCS5B03G0558800	TraesCS5B01G211000 && Q69P94.1 RecName: Full=Protein TIFY 10c; Short=OsTIFY10c; AltName: Full=Jasmonate ZIM domain-containing protein 8; Short=OsJAZ8; AltName: Full=OsJAZ7 && PF09425:Jas motif|PF06200:tify domain
TraesCS4B03G0801600	TraesCS4B01G306900 && Q9LFT9.1 RecName: Full=Ras-related protein RABH1e; Short=AtRABH1e && PF00071:Ras family
TraesCS6A03G0329800	TraesCS6A01G139000 && Q06398.2 RecName: Full=Probable glutathione S-transferase GSTU6; AltName: Full=28 kDa cold-induced protein && PF13410:Glutathione S-transferase, C-terminal domain|PF02798:Glutathione S-transferase, N-terminal domain
TraesCS3B03G0517300	TraesCS3B01G213000 && Q9KG32.1 RecName: Full=Uncharacterized isomerase BH0283 && PF02567:Phenazine biosynthesis-like protein
TraesCS5A03G1071200	TRIAE_CS42_5AL_TGACv1_374395_AA1198810%2Ccupin-1 domain%2C<enter text here>%2Cgermin-like && Q10BU2.1 RecName: Full=Germin-like protein 3-7; AltName: Full=Germin-like protein 7; Short=OsGER7; Flags: Precursor && PF00190:Cupin
TraesCS1D03G0630100	TraesCS1D01G261200 && Q3HRP0.1 RecName: Full=Calcineurin B-like protein 7 && PF13499:EF-hand domain pair
TraesCS3B03G0012100	- && B0G107.1 RecName: Full=Deoxynucleoside triphosphate triphosphohydrolase SAMHD1 homolog; Short=dNTPase; AltName: Full=HD phosphohydrolase domain-containing protein && PF01966:HD domain
TraesCS3D03G0841400	TraesCS3D01G381700 && Q949R4.1 RecName: Full=Extradiol ring-cleavage dioxygenase; Short=AtLigB && PF02900:Catalytic LigB subunit of aromatic ring-opening dioxygenase
TraesCS3B03G0895000	TraesCS3B01G352300 && O81905.1 RecName: Full=Receptor-like serine/threonine-protein kinase SD1-8; AltName: Full=Arabidopsis thaliana receptor kinase 3; AltName: Full=S-domain-1 (SD1) receptor kinase 8; Short=SD1-8; Flags: Precursor && PF00954:S-locus glycoprotein domain|PF01453:D-mannose binding lectin|PF07714:Protein tyrosine and serine/threonine kinase|PF08276:PAN-like domain
TraesCS6A03G1010300	TraesCS6A01G403200 && P29062.1 RecName: Full=Pathogenesis-related protein PR-4A; Flags: Precursor && PF00967:Barwin family
TraesCS3D03G1052000	TraesCS3D01G476500 && Q02126.1 RecName: Full=Glucan endo-1,3-beta-glucosidase GIII; AltName: Full=(1->3)-beta-glucan endohydrolase GIII; AltName: Full=(1->3)-beta-glucanase isoenzyme GIII; AltName: Full=Beta-1,3-endoglucanase GIII; Flags: Precursor && PF00332:Glycosyl hydrolases family 17
TraesCS2D03G0442000	TraesCS2D01G211000 && Q8GX77.1 RecName: Full=F-box protein At1g61340 && -
TraesCS4D03G0020200	TraesCS4D01G012600 && - && PF00635:MSP (Major sperm protein) domain|PF12796:Ankyrin repeats (3 copies)|PF13637:Ankyrin repeats (many copies)
TraesCS4D03G0183300	TraesCS4D01G093700 && - && -
TraesCS3A03G0330600	TraesCS3A01G142700 && Q9MAH3.1 RecName: Full=Protein DJ-1 homolog B; Short=AtDJ1B; Flags: Precursor && PF01965:DJ-1/PfpI family
TraesCS4A03G0087700	TraesCS4A01G045100 && - && -
TraesCS5B03G0637600	TraesCS5B01G245800 && Q8RXX9.2 RecName: Full=E3 ubiquitin-protein ligase ATL6; AltName: Full=RING-H2 finger protein ATL6; AltName: Full=RING-type E3 ubiquitin transferase ATL6; Flags: Precursor && PF13639:Ring finger domain
TraesCS6A03G0074400	TraesCS6A01G033100 && P0DKG9.1 RecName: Full=High-affinity nitrate transporter 2.1; Short=OsNRT2.1 >P0DKH0.1 RecName: Full=High-affinity nitrate transporter 2.2; Short=OsNRT2.2 && PF07690:Major Facilitator Superfamily
TraesCS5D03G0543300	TraesCS5D01G233700 && Q39224.1 RecName: Full=Protein SRG1; Short=AtSRG1; AltName: Full=Protein SENESCENCE-RELATED GENE 1 && PF14226:non-haem dioxygenase in morphine synthesis N-terminal|PF03171:2OG-Fe(II) oxygenase superfamily
TraesCS3D03G0265100	TraesCS3D01G126300 && Q9ZQ96.1 RecName: Full=UDP-glycosyltransferase 73C3 && PF00201:UDP-glucoronosyl and UDP-glucosyl transferase
TraesCS3D03G0186300	TraesCS3D01G094200 && P01053.2 RecName: Full=Subtilisin-chymotrypsin inhibitor-2A; Short=CI-2A && -
TraesCS2D03G0471800	TraesCS2D01G223000 && O65479.2 RecName: Full=Putative cysteine-rich receptor-like protein kinase 20; Short=Cysteine-rich RLK20; Flags: Precursor && PF00069:Protein kinase domain|PF01657:Salt stress response/antifungal
TraesCS7B03G0993300	TraesCS7B01G369200 && Q6JAH0.1 RecName: Full=Putative cis-zeatin O-glucosyltransferase && PF00201:UDP-glucoronosyl and UDP-glucosyl transferase
TraesCS4A03G0957800	TraesCS4A01G384500 && O80939.1 RecName: Full=L-type lectin-domain containing receptor kinase IV.1; Short=Arabidopsis thaliana lectin-receptor kinase e; Short=AthlecRK-e; Short=LecRK-IV.1; AltName: Full=Lectin Receptor Kinase 1; Flags: Precursor && PF00139:Legume lectin domain|PF00069:Protein kinase domain
TraesCS3B03G0372800	TraesCS3B01G156100 && Q9ZSB0.1 RecName: Full=Subtilisin-like protease SBT3.9; AltName: Full=Subtilase subfamily 3 member 9; Short=AtSBT3.9; Flags: Precursor && PF05922:Peptidase inhibitor I9|PF00082:Subtilase family
TraesCS7A03G0092300	TraesCS7A01G041100 && - && -
TraesCS3B03G0108600	TraesCS3B01G048900 && Q08632.1 RecName: Full=Short-chain type dehydrogenase/reductase && PF13561:Enoyl-(Acyl carrier protein) reductase
TraesCS2A03G1307900	TraesCS2A01G583900 && - && -
TraesCS2D03G0160500	TraesCS2D01G081500 && O49621.1 RecName: Full=MLO-like protein 1; Short=AtMlo1; AltName: Full=MLO protein homolog 1; Short=AtMlo-H1 && PF03094:Mlo family
TraesCS1B03G0574500	TraesCS1B01G194600 && Q06398.2 RecName: Full=Probable glutathione S-transferase GSTU6; AltName: Full=28 kDa cold-induced protein && PF02798:Glutathione S-transferase, N-terminal domain
TraesCS7D03G0132200	TraesCS7D01G058600 && - && -
TraesCS7D03G1196200	TraesCS7D01G505500 && - && -
TraesCS3A03G0418200	TraesCS3A01G176100 && Q9LGE3.1 RecName: Full=Flowering-promoting factor 1-like protein 1; AltName: Full=FPF1-like protein 1; AltName: Full=Protein ROOT ARCHITECTURE ASSOCIATED 1; Short=OsRAA1 && -
TraesCS7B03G0111700	TraesCS7B01G042100 && Q39224.1 RecName: Full=Protein SRG1; Short=AtSRG1; AltName: Full=Protein SENESCENCE-RELATED GENE 1 && PF03171:2OG-Fe(II) oxygenase superfamily|PF14226:non-haem dioxygenase in morphine synthesis N-terminal
NewGene_24615	#N/A
TraesCS2A03G0325600	TraesCS2A01G158800 && P08626.1 RecName: Full=Subtilisin-chymotrypsin inhibitor-2B; Short=CI-2B && -
TraesCS1A03G0501600	TraesCS1A01G186100 && Q06398.2 RecName: Full=Probable glutathione S-transferase GSTU6; AltName: Full=28 kDa cold-induced protein && PF13410:Glutathione S-transferase, C-terminal domain|PF13417:Glutathione S-transferase, N-terminal domain
TraesCS7A03G1088600	TraesCS7A01G449500 && Q9LUC5.1 RecName: Full=Cytochrome P450 72A15 && PF00067:Cytochrome P450
TraesCS5B03G0953100	TraesCS5B01G380600 && Q940M4.1 RecName: Full=Organic cation/carnitine transporter 7; Short=AtOCT7 && PF00083:Sugar (and other) transporter
TraesCS4A03G1005200	TraesCS4A01G404100 && Q9FZ95.1 RecName: Full=Purine permease 3; Short=AtPUP3 && PF16913:Purine nucleobase transmembrane transport
TraesCS6D03G0075900	TraesCS6D01G038100 && P0DKG9.1 RecName: Full=High-affinity nitrate transporter 2.1; Short=OsNRT2.1 >P0DKH0.1 RecName: Full=High-affinity nitrate transporter 2.2; Short=OsNRT2.2 && PF07690:Major Facilitator Superfamily
TraesCS7D03G1216300	TraesCS7D01G514500 && O65857.2 RecName: Full=Probable glutathione S-transferase GSTF1; AltName: Full=GST-I && PF02798:Glutathione S-transferase, N-terminal domain|PF00043:Glutathione S-transferase, C-terminal domain
TraesCS5A03G0720100	TraesCS5A01G295200 && B7F7K7.1 RecName: Full=Beta-glucosidase 31; Short=Os9bglu31; Flags: Precursor && PF00232:Glycosyl hydrolase family 1
TraesCS7B03G0800600	TraesCS7B01G297700 && Q9S9N9.1 RecName: Full=Cinnamoyl-CoA reductase 1; Short=AtCCR1; AltName: Full=Protein IRREGULAR XYLEM 4 && PF01370:NAD dependent epimerase/dehydratase family
TraesCS2D03G0421600	TraesCS2D01G201700 && O80939.1 RecName: Full=L-type lectin-domain containing receptor kinase IV.1; Short=Arabidopsis thaliana lectin-receptor kinase e; Short=AthlecRK-e; Short=LecRK-IV.1; AltName: Full=Lectin Receptor Kinase 1; Flags: Precursor && PF00139:Legume lectin domain|PF00069:Protein kinase domain
TraesCS2A03G0726600	TraesCS2A01G290500 && Q7XVF9.2 RecName: Full=Probable protein phosphatase 2C 39; Short=OsPP2C39 && PF00481:Protein phosphatase 2C
TraesCS4A03G0096200	TraesCS4A01G050000 && Q8H063.1 RecName: Full=Probable protein phosphatase 2C 29; Short=OsPP2C29 && PF00481:Protein phosphatase 2C
TraesCS7D03G1044200	TraesCS7D01G440500 && Q9SRD8.1 RecName: Full=Egg cell-secreted protein 1.1; Flags: Precursor && PF05617:Prolamin-like
TraesCS5D03G0669400	TraesCS5D01G294600 && P14133.1 RecName: Full=L-ascorbate oxidase; Short=ASO; Short=Ascorbase; Flags: Precursor && PF07731:Multicopper oxidase|PF07732:Multicopper oxidase|PF00394:Multicopper oxidase
TraesCS4B03G0966900	<enter text here>%2Ccupin-1 domain%2Cgermin-like && Q6YZY5.1 RecName: Full=Germin-like protein 8-11; Flags: Precursor && PF00190:Cupin
TraesCS5A03G0504800	TraesCS5A01G191700 && - && PF05553:Cotton fibre expressed protein
TraesCS3A03G0092600	TraesCS3A01G046000 && P12940.1 RecName: Full=Bowman-Birk type trypsin inhibitor && PF00228:Bowman-Birk serine protease inhibitor family
TraesCS3A03G0268000	- && Q9LZM4.1 RecName: Full=Wall-associated receptor kinase-like 20; Flags: Precursor && PF00069:Protein kinase domain
TraesCS1B03G1028500	- && Q39214.1 RecName: Full=Disease resistance protein RPM1; AltName: Full=Resistance to Pseudomonas syringae protein 3 && PF00931:NB-ARC domain|PF18052:Rx N-terminal domain
TraesCS2D03G0970400	TraesCS2D01G430800 && Q7XNY1.2 RecName: Full=Plant intracellular Ras-group-related LRR protein 1; AltName: Full=Intracellular Ras-group-related LRR protein 1; Short=OsIRL1 && PF13855:Leucine rich repeat
TraesCS2A03G0404400	TraesCS2A01G194500 && Q9FN11.1 RecName: Full=LOB domain-containing protein 37; AltName: Full=ASYMMETRIC LEAVES 2-like protein 39; Short=AS2-like protein 39 && PF03195:Lateral organ boundaries (LOB) domain
TraesCS1A03G0676900	TraesCS1A01G266100 && Q6F357.1 RecName: Full=Phospholipase A1-II 7 >A2Y7R2.1 RecName: Full=Phospholipase A1-II 7 && PF01764:Lipase (class 3)
TraesCS1D03G0103400	TraesCS1D01G049100 && - && -
TraesCS6B03G1245500	TraesCS6B01G447800 && Q9STE7.1 RecName: Full=Putative disease resistance RPP13-like protein 3 && PF18052:Rx N-terminal domain|PF00931:NB-ARC domain
TraesCS1D03G0071600	TraesCS1D01G036900 && Q9LRJ9.1 RecName: Full=Cysteine-rich repeat secretory protein 38; Flags: Precursor && PF01657:Salt stress response/antifungal
TraesCS7D03G0362500	TraesCS7D01G161100 && Q9LXA5.1 RecName: Full=L-type lectin-domain containing receptor kinase IX.1; Short=LecRK-IX.1; Flags: Precursor && PF00139:Legume lectin domain|PF00069:Protein kinase domain
TraesCS5A03G0183600	- && Q2QN36.1 RecName: Full=Probable protein phosphatase 2C 78; Short=OsPP2C78 && PF00481:Protein phosphatase 2C
TraesCSU03G0475700	TraesCSU01G252800 && O82081.1 RecName: Full=Uclacyanin 1; Flags: Precursor && PF02298:Plastocyanin-like domain
TraesCS3B03G1170800	TraesCS3B01G473100 && Q9ZVM9.1 RecName: Full=Probable serine/threonine-protein kinase At1g54610 && PF00069:Protein kinase domain
TraesCS5A03G0903600	TraesCS5A01G377000 && Q940M4.1 RecName: Full=Organic cation/carnitine transporter 7; Short=AtOCT7 && PF00083:Sugar (and other) transporter
TraesCS4B03G0194600	TraesCS4B01G086100 && Q9SLN8.1 RecName: Full=2-alkenal reductase (NADP(+)-dependent); AltName: Full=Alkenal double bound reductase; AltName: Full=Allylic alcohol dehydrogenase 1; Short=allyl-ADH1; AltName: Full=Flavin-free double bond reductase; Short=NtDBR; AltName: Full=Pulegone reductase; Short=NtRed-1 && PF00107:Zinc-binding dehydrogenase|PF16884:N-terminal domain of oxidoreductase
TraesCS6D03G0299600	TraesCS6D01G134100 && - && -
TraesCS5B03G0201900	TraesCS5B01G080900 && C0LGE0.1 RecName: Full=Probable LRR receptor-like serine/threonine-protein kinase At1g07650; Flags: Precursor && PF00069:Protein kinase domain
TraesCS3B03G0910400	TraesCS3B01G358700 && - && PF04578:Protein of unknown function, DUF594|PF13968:Domain of unknown function (DUF4220)
TraesCS2A03G0369600	TraesCS2A01G177500 && P51105.1 RecName: Full=Dihydroflavonol 4-reductase; Short=DFR; AltName: Full=Dihydrokaempferol 4-reductase; AltName: Full=Flavanone 4-reductase; Short=FNR && PF01370:NAD dependent epimerase/dehydratase family
NewGene_6907	#N/A
TraesCS3B03G0803300	TraesCS3B01G313400 && Q4R1I9.1 RecName: Full=Anthocyanidin 5,3-O-glucosyltransferase; AltName: Full=UDP-glucose: anthocyanidin 5,3-O-glucosyltransferase && PF00201:UDP-glucoronosyl and UDP-glucosyl transferase
NewGene_1202	#N/A
TraesCS5A03G0963300	TraesCS5A01G406100 && O80939.1 RecName: Full=L-type lectin-domain containing receptor kinase IV.1; Short=Arabidopsis thaliana lectin-receptor kinase e; Short=AthlecRK-e; Short=LecRK-IV.1; AltName: Full=Lectin Receptor Kinase 1; Flags: Precursor && PF00069:Protein kinase domain|PF00139:Legume lectin domain
TraesCS4B03G0074000	TRIAE_CS42_4BS_TGACv1_328195_AA1084420%2Ccupin-1 domain%2Cgermin-lke && P45851.1 RecName: Full=Oxalate oxidase 2; AltName: Full=Germin; Flags: Precursor && PF00190:Cupin 草酸氧化酶
NewGene_12688	#N/A
TraesCS4B03G0601100	TraesCS4B01G218900 && Q9LFR7.1 RecName: Full=Probable carboxylesterase 17; AltName: Full=AtCXE17 && PF07859:alpha/beta hydrolase fold
TraesCS5B03G0643000	TraesCS5B01G247700 && Q8RXN0.1 RecName: Full=ABC transporter G family member 11; Short=ABC transporter ABCG.11; Short=AtABCG11; AltName: Full=Protein CUTICULAR DEFECT AND ORGAN FUSION 1; AltName: Full=Protein DESPERADO; AltName: Full=Protein PERMEABLE LEAVES 1; AltName: Full=White-brown complex homolog protein 11; Short=AtWBC11 && PF01061:ABC-2 type transporter|PF19055:ABC-2 type transporter|PF00…
TraesCS6A03G0657300	TraesCS6A01G240700 && Q42342.2 RecName: Full=Cytochrome b5 isoform E; Short=AtCb5-E; AltName: Full=Cytochrome b5 isoform 1; AltName: Full=Cytochrome b5 isoform A; Short=AtCb5-A && PF00173:Cytochrome b5-like Heme/Steroid binding domain
TraesCS2A03G0334500	TraesCS2A01G161500 && Q8H0Y8.2 RecName: Full=Probable WRKY transcription factor 41; AltName: Full=WRKY DNA-binding protein 41 && PF03106:WRKY DNA -binding domain
TraesCS2B03G0582200	TraesCS2B01G240800 && Q0D5R3.1 RecName: Full=Cysteine-rich receptor-like protein kinase 6; Short=Cysteine-rich RLK6; Flags: Precursor && PF01657:Salt stress response/antifungal|PF07714:Protein tyrosine and serine/threonine kinase
TraesCS6A03G0336100	TraesCS6A01G141900 && - && -
TraesCS1A03G0887200	TraesCS1A01G364000 && P14928.1 RecName: Full=ABA-inducible protein PHV A1 && -
TraesCS1A03G0031900	TraesCS1A01G012700 && - && PF00378:Enoyl-CoA hydratase/isomerase
TraesCS2D03G0643900	TraesCS2D01G277600 && Q9FHB6.1 RecName: Full=Protein DETOXIFICATION 16; Short=AtDTX16; AltName: Full=Multidrug and toxic compound extrusion protein 16; Short=MATE protein 16 && PF01554:MatE
TraesCS6B03G0772800	TraesCS6B01G264200 && Q84WQ5.2 RecName: Full=CBS domain-containing protein CBSX5 && -
TraesCS5A03G0227600	TraesCS5A01G090000 && C0SV51.1 RecName: Full=Calmodulin-binding protein 60 C && PF07887:Calmodulin binding protein-like
TraesCS6B03G0105800	TraesCS6B01G046100 && Q7XCA7.1 RecName: Full=Expansin-B6; AltName: Full=Beta-expansin-6; AltName: Full=OsEXPB6; AltName: Full=OsaEXPb1.8; Flags: Precursor && PF01357:Expansin C-terminal domain|PF03330:Lytic transglycolase
TraesCS3A03G0310600	TraesCS3A01G138200 && Q9SZY3.1 RecName: Full=Subtilisin-like protease SBT3.8; AltName: Full=Subtilase subfamily 3 member 8; Short=AtSBT3.8; Flags: Precursor && PF05922:Peptidase inhibitor I9|PF00082:Subtilase family|PF17766:Fibronectin type-III domain
TraesCS3B03G0487400	TraesCS3B01G199900 && Q9XHX0.1 RecName: Full=Expansin-A8; AltName: Full=Alpha-expansin-8; AltName: Full=OsEXP8; AltName: Full=OsEXPA8; AltName: Full=OsaEXPa1.17; Flags: Precursor && PF01357:Expansin C-terminal domain|PF03330:Lytic transglycolase
TraesCS6D03G0383800	TraesCS6D01G170900 && Q9SRQ1.1 RecName: Full=Cytochrome P450 89A9 && PF00067:Cytochrome P450
TraesCS6B03G0929500	TraesCS6B01G327900 && Q8LIL0.2 RecName: Full=Bisdemethoxycurcumin synthase; AltName: Full=Curcuminoid synthase && PF00195:Chalcone and stilbene synthases, N-terminal domain|PF02797:Chalcone and stilbene synthases, C-terminal domain
TraesCS4D03G0002800	TraesCS4D01G001900 && - && PF00168:C2 domain
TraesCS1A03G0502500	TraesCS1A01G186600 && Q06398.2 RecName: Full=Probable glutathione S-transferase GSTU6; AltName: Full=28 kDa cold-induced protein && PF02798:Glutathione S-transferase, N-terminal domain|PF00043:Glutathione S-transferase, C-terminal domain
TraesCS6A03G0888100	- && Q9SMZ4.1 RecName: Full=Alpha-aminoadipic semialdehyde synthase; AltName: Full=cAt-LKR/SDH; Short=LKR/SDH; Includes: RecName: Full=Lysine ketoglutarate reductase; Short=LKR; Includes: RecName: Full=Saccharopine dehydrogenase; AltName: Full=cAt-SDH; Short=SDH && PF16653:Saccharopine dehydrogenase C-terminal domain|PF05222:Alanine dehydrogenase/PNT, N-terminal domain|PF04455:LOR/SDH bifunctiona…
TraesCS6A03G0010800	- && P48418.1 RecName: Full=Flavonoid 3',5'-hydroxylase 1; Short=F3'5'H; AltName: Full=CYPLXXVA1; AltName: Full=Cytochrome P450 75A1 && PF00067:Cytochrome P450
TraesCS3A03G0996900	TraesCS3A01G428200 && Q3E6Y3.1 RecName: Full=Uncharacterized protein At1g28695; Flags: Precursor && PF03407:Nucleotide-diphospho-sugar transferase
TraesCS5B03G1070800	TraesCS5B01G435000 && O65857.2 RecName: Full=Probable glutathione S-transferase GSTF1; AltName: Full=GST-I && PF02798:Glutathione S-transferase, N-terminal domain|PF00043:Glutathione S-transferase, C-terminal domain|PF14368:Probable lipid transfer
TraesCS6A03G0350400	TraesCS6A01G146900 && Q6QHD1.1 RecName: Full=WRKY transcription factor WRKY71; Short=OsWRKY71 && PF03106:WRKY DNA -binding domain
TraesCS4A03G0265000	TraesCS4A01G126400 && - && PF05678:VQ motif
TraesCS1A03G0217700	TraesCS1A01G089600 && Q9FR99.1 RecName: Full=1-aminocyclopropane-1-carboxylate oxidase; Short=ACC oxidase; AltName: Full=Ethylene-forming enzyme; Short=EFE && PF14226:non-haem dioxygenase in morphine synthesis N-terminal|PF03171:2OG-Fe(II) oxygenase superfamily
TraesCS2A03G0693500	TraesCS2A01G278500 && Q9FHB6.1 RecName: Full=Protein DETOXIFICATION 16; Short=AtDTX16; AltName: Full=Multidrug and toxic compound extrusion protein 16; Short=MATE protein 16 && PF01554:MatE
TraesCS5B03G0758000	TraesCS5B01G294500 && B7F7K7.1 RecName: Full=Beta-glucosidase 31; Short=Os9bglu31; Flags: Precursor && PF00232:Glycosyl hydrolase family 1
TraesCS5D03G0127100	TraesCS5D01G050200 && Q01481.1 RecName: Full=Protein WIR1B && -
TraesCS4B03G0722800	TraesCS4B01G271800 && O82081.1 RecName: Full=Uclacyanin 1; Flags: Precursor && PF02298:Plastocyanin-like domain
TraesCS5D03G0318700	TraesCS5D01G126100 && O22938.1 RecName: Full=Leucine-rich repeat receptor-like tyrosine-protein kinase PXC3; AltName: Full=Protein PXY/TDR-CORRELATED 3; Flags: Precursor && PF00069:Protein kinase domain|PF13855:Leucine rich repeat
TraesCS7A03G0932700	TraesCS7A01G385600 && - && -
TraesCS3A03G0280100	TraesCS3A01G127300 && Q9FF86.1 RecName: Full=BAHD acyltransferase DCR; AltName: Full=Protein DEFECTIVE IN CUTICULAR RIDGES; AltName: Full=Protein PERMEABLE LEAVES 3 && PF02458:Transferase family
TraesCS1A03G1045500	TraesCS1A01G430000 && Q8VZG2.1 RecName: Full=Protein HYPER-SENSITIVITY-RELATED 4; Short=AtHSR4; AltName: Full=BCS1-like protein && PF00004:ATPase family associated with various cellular activities (AAA)
TraesCS4A03G0683400	TraesCS4A01G262600 && Q42521.2 RecName: Full=Glutamate decarboxylase 1; Short=GAD 1 && PF00282:Pyridoxal-dependent decarboxylase conserved domain
TraesCS3D03G0789000	TraesCS3D01G355900 && Q5N9N2.1 RecName: Full=Probable protein phosphatase 2C 9; Short=OsPP2C09 && PF00481:Protein phosphatase 2C
TraesCS3D03G0225500	TraesCS3D01G109300 && Q9FU27.1 RecName: Full=Zinc finger CCCH domain-containing protein 2; Short=OsC3H2; AltName: Full=Protein DELAY OF THE ONSET OF SENESCENCE; Short=OsDOS && PF00642:Zinc finger C-x8-C-x5-C-x3-H type (and similar)
TraesCS5A03G0009700	TraesCS5A01G004900 && Q6Z2X6.1 RecName: Full=Cycloartenol synthase && PF13249:Squalene-hopene cyclase N-terminal domain|PF13243:Squalene-hopene cyclase C-terminal domain
TraesCS5A03G0818100	TraesCS5A01G340500 && D3UAG0.1 RecName: Full=UDP-glycosyltransferase 71K1; AltName: Full=UDP-glucose:chalcone 2'-O-glucosyltransferase; AltName: Full=UDP-glucose:flavonol 2'-O-glucosyltransferase && PF00201:UDP-glucoronosyl and UDP-glucosyl transferase
TraesCS4A03G0669100	TraesCS4A01G255400 && Q9FLV4.1 RecName: Full=G-type lectin S-receptor-like serine/threonine-protein kinase At5g24080; Flags: Precursor && PF00069:Protein kinase domain|PF00954:S-locus glycoprotein domain
TraesCS2B03G0512800	TraesCS2B01G212400 && Q9FN11.1 RecName: Full=LOB domain-containing protein 37; AltName: Full=ASYMMETRIC LEAVES 2-like protein 39; Short=AS2-like protein 39 && PF03195:Lateral organ boundaries (LOB) domain
TraesCS2B03G0948100	TraesCS2B01G368700 && Q8H157.1 RecName: Full=Protein NRT1/ PTR FAMILY 4.6; Short=AtNPF4.6; AltName: Full=Nitrate transporter 1.2; AltName: Full=Nitrate transporter NTL1; AltName: Full=Protein ABA-IMPORTING TRANSPORTER 1 && PF00854:POT family
TraesCS1B03G0732400	TraesCS1B01G260600 && Q7DNA1.1 RecName: Full=Chitinase 2; AltName: Full=Class I chitinase b; Short=OsChia1b; AltName: Full=Pathogenesis related (PR)-3 chitinase 2; Flags: Precursor && PF00182:Chitinase class I|PF00187:Chitin recognition protein
TraesCS1B03G1284300	- && Q6EPG8.1 RecName: Full=Acetylserotonin O-methyltransferase 1; Short=OsASMT1 && PF08100:Dimerisation domain|PF00891:O-methyltransferase domain
TraesCS7D03G1106300	TraesCS7D01G466100 && Q9LIE6.1 RecName: Full=VQ motif-containing protein 22; Short=AtVQ22 && PF05678:VQ motif
TraesCS4A03G0065500	TraesCS4A01G034500 && A1TFU9.1 RecName: Full=FAD-dependent urate hydroxylase; AltName: Full=Flavoprotein urate hydroxylase && PF01494:FAD binding domain
TraesCS1D03G0652300	TraesCS1D01G272600 && Q70II3.2 RecName: Full=Ethylene-responsive transcription factor ERF110 && PF00847:AP2 domain
TraesCS2A03G1309700	TraesCS2A01G583000 && Q9FMS6.1 RecName: Full=Probable CCR4-associated factor 1 homolog 11 && PF04857:CAF1 family ribonuclease
TraesCS7D03G0845900	TraesCS7D01G357900 && - && -
NewGene_39279	#N/A
TraesCS4B03G0967800	TraesCS4B01G377900 && Q6YZY5.1 RecName: Full=Germin-like protein 8-11; Flags: Precursor && PF00190:Cupin
TraesCS5D03G0836000	TraesCS5D01G373100 && Q339M6.1 RecName: Full=CASP-like protein 5A2; Short=OsCASPL5A2 >A2Z669.1 RecName: Full=CASP-like protein 5A2; Short=OsCASPL5A2 && PF04535:Domain of unknown function (DUF588)
TraesCS2A03G0409200	TraesCS2A01G196400 && Q43210.1 RecName: Full=Phenylalanine ammonia-lyase && PF00221:Aromatic amino acid lyase
TraesCS1B03G1082900	TraesCS1B01G401700 && Q9M2Y9.1 RecName: Full=Transcription factor RAX3; AltName: Full=Myb-related protein 84; Short=AtMYB84; AltName: Full=Protein REGULATOR OF AXILLARY MERISTEMS 3 && PF00249:Myb-like DNA-binding domain
TraesCS2D03G0937000	TraesCS2D01G415600 && C0LGH2.2 RecName: Full=Probable LRR receptor-like serine/threonine-protein kinase At1g56130; Flags: Precursor && PF00069:Protein kinase domain|PF11721:Malectin domain
TraesCS7B03G0717900	TraesCS7B01G261100 && - && -
TraesCS5B03G0540200	TraesCS5B01G202700 && Q6ERX1.1 RecName: Full=Probable cinnamyl alcohol dehydrogenase 8A; Short=OsCAD8A && PF08240:Alcohol dehydrogenase GroES-like domain|PF00107:Zinc-binding dehydrogenase
TraesCS1B03G1029000	- && O65924.1 RecName: Full=Putative leucine-rich repeat receptor-like protein kinase At2g19210; Flags: Precursor && PF00069:Protein kinase domain
TraesCS7D03G1266100	TraesCS7D01G537900 && - && -
NewGene_10860	#N/A
TraesCS1D03G0148300	TraesCS1D01G066000 && Q40153.1 RecName: Full=LEC14B protein && -
TraesCS1D03G0910300	TraesCS1D01G392000 && Q2R0D1.1 RecName: Full=CASP-like protein 1U2; Short=OsCASPL1U2 && PF04535:Domain of unknown function (DUF588)
TraesCS2D03G0625600	- && Q9FLD7.1 RecName: Full=Beta-glucuronosyltransferase GlcAT14A; AltName: Full=GT14 family glucuronic acid transferase 1; Short=AtGlcAT14A && PF02485:Core-2/I-Branching enzyme
TraesCS4A03G0004800	TraesCS4A01G003100 && Q2R0K3.1 RecName: Full=Tryptamine benzoyltransferase 1; Short=OsTBT1 && PF02458:Transferase family
NewGene_18345	#N/A
TraesCS3B03G0942000	TraesCS3B01G375100 && P48522.1 RecName: Full=Trans-cinnamate 4-monooxygenase; AltName: Full=Cinnamic acid 4-hydroxylase; Short=C4H; Short=CA4H; AltName: Full=Cytochrome P450 73; AltName: Full=Cytochrome P450C4H [Catharanthus roseus] && PF00067:Cytochrome P450
TraesCS5A03G0799600	TraesCS5A01G330500 && Q9SCZ4.1 RecName: Full=Receptor-like protein kinase FERONIA; AltName: Full=Protein SIRENE; Flags: Precursor && PF12819:Malectin-like domain|PF07714:Protein tyrosine and serine/threonine kinase
TraesCS7A03G0413700	TraesCS7A01G176700 && Q8LGA5.2 RecName: Full=E3 ubiquitin-protein ligase ATL31; AltName: Full=Protein CARBON/NITROGEN INSENSITIVE 1; AltName: Full=Protein SUPER SURVIVAL 1; AltName: Full=RING-H2 finger protein ATL31; AltName: Full=RING-type E3 ubiquitin transferase ATL31; Flags: Precursor && PF13639:Ring finger domain
TraesCS3D03G1053700	TraesCS3D01G477300 && P15737.1 RecName: Full=Glucan endo-1,3-beta-glucosidase GII; AltName: Full=(1->3)-beta-glucan endohydrolase GII; AltName: Full=(1->3)-beta-glucanase isoenzyme GII; AltName: Full=Beta-1,3-endoglucanase GII; Flags: Precursor && PF00332:Glycosyl hydrolases family 17
TraesCS2B03G1425700	TraesCS2B01G569200 && O03982.1 RecName: Full=Heavy metal-associated isoprenylated plant protein 39; Short=AtHIP39; Flags: Precursor && PF00403:Heavy-metal-associated domain
TraesCS2B03G1050500	- && Q9FLV0.1 RecName: Full=Protein DOWNY MILDEW RESISTANCE 6; Short=AtDMR6; AltName: Full=2-oxoglutarate (2OG)-Fe(II) oxygenase-like protein DMR6; AltName: Full=Salicylate 3-hydroxylase DMR6; Short=S3H DMR6; Short=SA 3-hydroxylase DMR6; Short=Salicylic acid 3-hydroxylase DMR6 && PF03171:2OG-Fe(II) oxygenase superfamily|PF14226:non-haem dioxygenase in morphine synthesis N-terminal
TraesCS5A03G1008800	TraesCS5A01G425600 && Q9ZSD4.1 RecName: Full=Syntaxin-121; Short=AtSYP121; AltName: Full=Syntaxin-related protein At-Syr1 && PF00804:Syntaxin|PF05739:SNARE domain
TraesCS7D03G1128100	TraesCS7D01G476800 && - && -
TraesCS1A03G0917700	TraesCS1A01G379700 && Q9SJL7.1 RecName: Full=Transcription factor RAX2; AltName: Full=Myb-related protein 38; Short=AtMYB38; AltName: Full=Protein REGULATOR OF AXILLARY MERISTEMS 2 && PF00249:Myb-like DNA-binding domain
TraesCS3D03G1095700	TraesCS3D01G496300 && Q941Z0.1 RecName: Full=Probable NADPH:quinone oxidoreductase 1 && PF03358:NADPH-dependent FMN reductase
TraesCS4A03G0015900	TraesCS4A01G009400 && Q8H016.2 RecName: Full=Probable lipoxygenase 6 && PF01477:PLAT/LH2 domain|PF00305:Lipoxygenase
TraesCS2A03G0062300	TraesCS2A01G031500 && Q9M667.2 RecName: Full=Disease resistance protein RPP13; AltName: Full=Resistance to Peronospora parasitica protein 13 && PF00931:NB-ARC domain
TraesCS2B03G0227200	TraesCS2B01G097900 && O49621.1 RecName: Full=MLO-like protein 1; Short=AtMlo1; AltName: Full=MLO protein homolog 1; Short=AtMlo-H1 && PF03094:Mlo family
TraesCS6A03G0331700	TraesCS6A01G139400 && C0LGN2.1 RecName: Full=Probable leucine-rich repeat receptor-like serine/threonine-protein kinase At3g14840; Flags: Precursor && PF00069:Protein kinase domain
TraesCS2A03G1204300	TraesCS2A01G518400 && - && -
TraesCS6B03G0886300	TraesCS6B01G309200 && Q9LQL2.2 RecName: Full=Protein NRT1/ PTR FAMILY 7.3; Short=AtNPF7.3; AltName: Full=Nitrate transporter 1.5 && PF00854:POT family
TraesCS2A03G0935000	TraesCS2A01G386700 && Q84LM2.1 RecName: Full=Vacuolar-processing enzyme beta-isozyme 1; Short=Beta-VPE 1; Short=OsVPE1; AltName: Full=Asparaginyl endopeptidase VPE1; Flags: Precursor && PF01650:Peptidase C13 family
TraesCS4A03G0581500	TraesCS4A01G218400 && Q1EC69.1 RecName: Full=Methylsterol monooxygenase 1-2; AltName: Full=Sterol 4-alpha-methyl-oxidase 1-2; Short=AtSMO1-2 && PF04116:Fatty acid hydroxylase superfamily
TraesCS2D03G1101100	TraesCS2D01G493700 && Q02066.1 RecName: Full=Abscisic acid-inducible protein kinase && PF00069:Protein kinase domain
TraesCS4B03G0211800	TraesCS4B01G092700 && Q9XEC6.1 RecName: Full=Cysteine-rich receptor-like protein kinase 36; Short=Cysteine-rich RLK36; Flags: Precursor && PF00069:Protein kinase domain
TraesCS3A03G0755200	TraesCS3A01G297200 && Q9FEQ8.1 RecName: Full=Peroxidase 2; AltName: Full=Plasma membrane-bound peroxidase 2; Short=pmPOX2; Flags: Precursor && PF00141:Peroxidase
TraesCS4B03G0128700	TraesCS4B01G059300 && P30110.1 RecName: Full=Glutathione S-transferase 1; AltName: Full=GST class-phi && PF00043:Glutathione S-transferase, C-terminal domain|PF02798:Glutathione S-transferase, N-terminal domain
TraesCS3D03G0675100	TraesCS3D01G293800 && Q9XG83.1 RecName: Full=Gibberellin 2-beta-dioxygenase; AltName: Full=GA 2-oxidase; AltName: Full=Gibberellin 2-beta-hydroxylase; AltName: Full=Gibberellin 2-oxidase && PF14226:non-haem dioxygenase in morphine synthesis N-terminal|PF03171:2OG-Fe(II) oxygenase superfamily
TraesCS2B03G1015300	TraesCS2B01G398400 && Q43210.1 RecName: Full=Phenylalanine ammonia-lyase && PF00221:Aromatic amino acid lyase
TraesCS1B03G0882400	TraesCS1B01G322100 && Q9LEI7.1 RecName: Full=Cysteine proteinase inhibitor; AltName: Full=Cystatin; AltName: Full=Hv-CPI && PF16845:Aspartic acid proteinase inhibitor
TraesCS6D03G0568700	TraesCS6D01G232400 && Q9SCL7.1 RecName: Full=Acetylglutamate kinase, chloroplastic; AltName: Full=N-acetyl-L-glutamate 5-phosphotransferase; AltName: Full=NAG kinase; Short=AtNAGK; Flags: Precursor && PF00696:Amino acid kinase family
TraesCS2A03G0977000	TraesCS2A01G407100 && - && -
TraesCS5B03G0190300	TraesCS5B01G076400 && Q9SSW1.1 RecName: Full=Zinc finger protein AZF1; AltName: Full=Zinc finger protein OZAKGYO; AltName: Full=Zinc-finger protein 1 && PF13912:C2H2-type zinc finger
TraesCS5B03G1149900	TraesCS5B01G470100 && Q8H6G8.1 RecName: Full=Probable inorganic phosphate transporter 1-8; Short=OsPT8; Short=OsPht1;8; AltName: Full=H(+)/Pi cotransporter && PF00083:Sugar (and other) transporter
TraesCS7A03G0360300	TraesCS7A01G154500 && Q8GXR2.2 RecName: Full=Probable polyol transporter 6 && PF00083:Sugar (and other) transporter
TraesCS1D03G0477900	TraesCS1D01G186500 && Q9FWC1.1 RecName: Full=Probable trehalase; AltName: Full=Alpha,alpha-trehalase; AltName: Full=Alpha,alpha-trehalose glucohydrolase && PF01204:Trehalase
TraesCS7D03G0844600	TraesCS7D01G357100 && Q1MX30.1 RecName: Full=Receptor kinase-like protein Xa21; Contains: RecName: Full=Receptor kinase-like protein Xa21, processed; Flags: Precursor && PF13855:Leucine rich repeat|PF08263:Leucine rich repeat N-terminal domain|PF07714:Protein tyrosine and serine/threonine kinase
TraesCS7B03G0319700	TraesCS7B01G122800 && Q9SKB2.1 RecName: Full=Leucine-rich repeat receptor-like serine/threonine/tyrosine-protein kinase SOBIR1; AltName: Full=Protein EVERSHED; AltName: Full=Protein SUPPRESSOR OF BIR1-1; Flags: Precursor && PF00069:Protein kinase domain
TraesCS6B03G0202000	TraesCS6B01G085400 && - && -
TraesCS3B03G0343900	TraesCS3B01G144400 && Q9ZQ96.1 RecName: Full=UDP-glycosyltransferase 73C3 && PF00201:UDP-glucoronosyl and UDP-glucosyl transferase
TraesCS6D03G0043500	TraesCS6D01G021100 && F8WKW1.1 RecName: Full=7-deoxyloganetin glucosyltransferase; AltName: Full=Genipin glucosyltransferase; AltName: Full=UDP-glucose glucosyltransferase 2; Short=GjUGT2; AltName: Full=UDP-glycosyltransferase 85A24 && PF00201:UDP-glucoronosyl and UDP-glucosyl transferase
TraesCS1D03G0103000	TraesCS1D01G049000 && O80939.1 RecName: Full=L-type lectin-domain containing receptor kinase IV.1; Short=Arabidopsis thaliana lectin-receptor kinase e; Short=AthlecRK-e; Short=LecRK-IV.1; AltName: Full=Lectin Receptor Kinase 1; Flags: Precursor && PF00139:Legume lectin domain|PF00069:Protein kinase domain
TraesCS5B03G0493200	- && C0LGE0.1 RecName: Full=Probable LRR receptor-like serine/threonine-protein kinase At1g07650; Flags: Precursor && PF00069:Protein kinase domain|PF11721:Malectin domain
TraesCS7D03G0841100	TraesCS7D01G355600 && Q2R2D5.1 RecName: Full=Receptor kinase-like protein Xa21; Contains: RecName: Full=Receptor kinase-like protein Xa21, processed; Flags: Precursor && PF08263:Leucine rich repeat N-terminal domain|PF12799:Leucine Rich repeats (2 copies)|PF13855:Leucine rich repeat|PF00069:Protein kinase domain
TraesCS1B03G0482000	TraesCS1B01G164000 && - && PF07063:Domain of unknown function (DUF1338)
TraesCS2D03G0294000	TraesCS2D01G139500 && - && -
TraesCS3B03G1445400	TraesCS3B01G578600 && P84516.2 RecName: Full=Cationic peroxidase SPC4; Flags: Precursor && PF00141:Peroxidase
TraesCS5D03G1211700	TraesCS5D01G565100 && Q39224.1 RecName: Full=Protein SRG1; Short=AtSRG1; AltName: Full=Protein SENESCENCE-RELATED GENE 1 && PF03171:2OG-Fe(II) oxygenase superfamily|PF14226:non-haem dioxygenase in morphine synthesis N-terminal
TraesCS5A03G1220800	TraesCS5A01G522600 && Q8RXU4.1 RecName: Full=Probable low-specificity L-threonine aldolase 1; AltName: Full=Threonine aldolase 1 && PF01212:Beta-eliminating lyase
TraesCS5B03G0554400	TraesCS5B01G208400 && Q8GXZ3.1 RecName: Full=Serine/threonine-protein kinase At5g01020 && PF07714:Protein tyrosine and serine/threonine kinase
TraesCS5A03G0738200	TraesCS5A01G302900 && O04437.1 RecName: Full=Glutathione S-transferase; AltName: Full=GST class-zeta && PF13417:Glutathione S-transferase, N-terminal domain
TraesCS3D03G0748100	TraesCS3D01G333100 && Q52QH4.1 RecName: Full=NAC domain-containing protein 68; Short=ONAC068 && PF02365:No apical meristem (NAM) protein
TraesCS1B03G0848500	TraesCS1B01G308200 && Q6IEQ7.1 RecName: Full=WRKY transcription factor WRKY24; Short=OsWRKY24 && PF03106:WRKY DNA -binding domain
TraesCS7A03G0223400	TraesCS7A01G094600 && Q9FEQ8.1 RecName: Full=Peroxidase 2; AltName: Full=Plasma membrane-bound peroxidase 2; Short=pmPOX2; Flags: Precursor && PF00141:Peroxidase
TraesCS1D03G0070700	TraesCS1D01G036500 && Q8S9J8.2 RecName: Full=Probable clathrin assembly protein At4g32285 && PF07651:ANTH domain
TraesCS5A03G1203000	TraesCS5A01G513200 && Q9LIR6.1 RecName: Full=Beta-amylase 1, chloroplastic; AltName: Full=1,4-alpha-D-glucan maltohydrolase; AltName: Full=Beta-amylase 7; AltName: Full=Thioredoxin-regulated beta-amylase; Short=TR-BAMY; Flags: Precursor && PF01373:Glycosyl hydrolase family 14
TraesCS7A03G0945600	TraesCS7A01G391000 && Q6YW62.2 RecName: Full=ABC transporter G family member 44; Short=OsABCG44; AltName: Full=Pleiotropic drug resistance protein 17; Short=OsPDR17 && PF19055:ABC-2 type transporter|PF00005:ABC transporter|PF01061:ABC-2 type transporter|PF08370:Plant PDR ABC transporter associated|PF14510:ABC-transporter N-terminal
TraesCS1A03G0660500	TraesCS1A01G257500 && Q9FG13.1 RecName: Full=Probable carboxylesterase 15; AltName: Full=AtCXE15 && PF07859:alpha/beta hydrolase fold
TraesCS6B03G0510900	- && A8KBL5.2 RecName: Full=Putative sodium-coupled neutral amino acid transporter 11; AltName: Full=Solute carrier family 38 member 11 && PF01490:Transmembrane amino acid transporter protein
TraesCS4B03G0104300	TraesCS4B01G048400 && O64477.1 RecName: Full=G-type lectin S-receptor-like serine/threonine-protein kinase At2g19130; Flags: Precursor && PF00954:S-locus glycoprotein domain|PF01453:D-mannose binding lectin|PF08276:PAN-like domain|PF00069:Protein kinase domain
NewGene_40272	#N/A
TraesCS4B03G0129600	TraesCS4B01G059700 && Q9FLV4.1 RecName: Full=G-type lectin S-receptor-like serine/threonine-protein kinase At5g24080; Flags: Precursor && PF00954:S-locus glycoprotein domain|PF00069:Protein kinase domain
TraesCS5A03G0764500	TraesCS5A01G314700 && Q652B0.1 RecName: Full=Heat stress transcription factor B-2c; AltName: Full=Heat stress transcription factor 24; Short=OsHsf-24 && PF00447:HSF-type DNA-binding
TraesCS4A03G0860400	TraesCS4A01G346900 && Q9C9Y8.1 RecName: Full=Probable inactive receptor kinase At3g08680; Flags: Precursor && PF13855:Leucine rich repeat
TraesCSU03G0140400	TraesCSU01G150700 && Q6YZY5.1 RecName: Full=Germin-like protein 8-11; Flags: Precursor && PF00190:Cupin
TraesCS5A03G0039100	TraesCS5A01G016200 && Q8GU84.1 RecName: Full=ABC transporter G family member 48; Short=OsABCG48; AltName: Full=Pleiotropic drug resistance protein 3; Short=OsPDR3 && PF00005:ABC transporter|PF14510:ABC-transporter N-terminal|PF19055:ABC-2 type transporter|PF01061:ABC-2 type transporter|PF08370:Plant PDR ABC transporter associated
TraesCS1A03G0404300	TraesCS1A01G150400 && Q9FNL7.1 RecName: Full=Protein NRT1/ PTR FAMILY 5.2; Short=AtNPF5.2; AltName: Full=Peptide transporter PTR3-A; Short=AtPTR3 && PF00854:POT family
TraesCS2A03G0729700	TraesCS2A01G292000 && Q9SGD6.1 RecName: Full=Arogenate dehydratase/prephenate dehydratase 6, chloroplastic; Short=AtADT6; Short=AtPDT6; Flags: Precursor && PF00800:Prephenate dehydratase
TraesCS7A03G0480900	TraesCS7A01G205400 && Q6NLC8.1 RecName: Full=Uncharacterized protein At1g66480 && PF14009:Domain of unknown function (DUF4228)
TraesCS6B03G0427800	TraesCS6B01G167900 && C0LGN2.1 RecName: Full=Probable leucine-rich repeat receptor-like serine/threonine-protein kinase At3g14840; Flags: Precursor && PF00069:Protein kinase domain
NewGene_20695	#N/A
TraesCS1A03G0576300	- && Q07423.1 RecName: Full=Hexose carrier protein HEX6 && PF00083:Sugar (and other) transporter
TraesCS6B03G1168700	- && Q9LMP1.1 RecName: Full=Wall-associated receptor kinase 2; Flags: Precursor && PF13947:Wall-associated receptor kinase galacturonan-binding|PF00069:Protein kinase domain
TraesCS2D03G1007300	TraesCS2D01G449400 && Q6RYA0.1 RecName: Full=Salicylic acid-binding protein 2; Short=NtSABP2; AltName: Full=Methyl salicylate esterase && PF12697:Alpha/beta hydrolase family
TraesCS5A03G1087600	TraesCS5A01G460300 && Q8H6G8.1 RecName: Full=Probable inorganic phosphate transporter 1-8; Short=OsPT8; Short=OsPht1;8; AltName: Full=H(+)/Pi cotransporter && PF00083:Sugar (and other) transporter
TraesCS7A03G0280100	TraesCS7A01G118200 && Q9ZSB1.2 RecName: Full=Subtilisin-like protease SBT3.10; AltName: Full=Subtilase subfamily 3 member 10; Short=AtSBT3.10; Flags: Precursor && PF00082:Subtilase family|PF17766:Fibronectin type-III domain|PF05922:Peptidase inhibitor I9
TraesCS1B03G0708800	TraesCS1B01G250600 && Q01284.1 RecName: Full=Nitronate monooxygenase; AltName: Full=2-nitropropane dioxygenase; Short=2-NPD; AltName: Full=Nitroalkane oxidase; Flags: Precursor && PF03060:Nitronate monooxygenase
TraesCS5D03G0872500	TraesCS5D01G390700 && Q75KV9.1 RecName: Full=Transcription factor BHLH148; AltName: Full=Basic helix-loop-helix protein 148; Short=OsbHLH148; AltName: Full=bHLH transcription factor bHLH148 && -
TraesCS6B03G0994700	TraesCS6B01G353200 && B9FSC8.1 RecName: Full=Putative 12-oxophytodienoate reductase 11; AltName: Full=OPDA-reductase 11; Short=OsOPR11 && PF00724:NADH:flavin oxidoreductase / NADH oxidase family
TraesCS3D03G0241700	TraesCS3D01G116400 && Q94A08.2 RecName: Full=Probable galactinol--sucrose galactosyltransferase 2; AltName: Full=Protein SEED IMBIBITION 2; AltName: Full=Raffinose synthase 2 && PF05691:Raffinose synthase or seed imbibition protein Sip1
NewGene_17995	#N/A
TraesCS2B03G0805600	TraesCS2B01G308400 && Q9SGD6.1 RecName: Full=Arogenate dehydratase/prephenate dehydratase 6, chloroplastic; Short=AtADT6; Short=AtPDT6; Flags: Precursor && PF00800:Prephenate dehydratase
TraesCS4D03G0108500	TraesCS4D01G059100 && - && PF11255:Protein of unknown function (DUF3054)
TraesCS5D03G0812200	TraesCS5D01G360600 && - && PF00190:Cupin
TraesCS6B03G1172500	TraesCS6B01G416900 && Q9LUC5.1 RecName: Full=Cytochrome P450 72A15 && PF00067:Cytochrome P450
TraesCS4B03G0039500	TraesCS4B01G019300 && Q75HB1.1 RecName: Full=Fe(2+) transport protein 1; AltName: Full=Fe(II) transport protein 1; AltName: Full=Iron-regulated transporter 1; Short=OsIRT1; Flags: Precursor && PF02535:ZIP Zinc transporter
TraesCS6A03G0718000	TraesCS6A01G268400 && P46032.1 RecName: Full=Protein NRT1/ PTR FAMILY 8.3; Short=AtNPF8.3; AltName: Full=Histidine-transporting protein; AltName: Full=Peptide transporter PTR2 && PF00854:POT family
TraesCS7A03G1251200	TraesCS7A01G515100 && - && -
TraesCS5D03G0273000	TraesCS5D01G116300 && - && PF07839:Plant calmodulin-binding domain
TraesCS5A03G1023800	TraesCS5A01G433900 && - && PF13302:Acetyltransferase (GNAT) domain
TraesCS7A03G0835900	TraesCS7A01G339600 && A5H8G4.1 RecName: Full=Peroxidase 1; AltName: Full=Plasma membrane-bound peroxidase 1; Short=pmPOX1; Flags: Precursor && PF00141:Peroxidase
TraesCS3A03G0531600	TraesCS3A01G204800 && Q9LTS4.1 RecName: Full=Putative transcription factor bHLH041; AltName: Full=Basic helix-loop-helix protein 41; Short=AtbHLH41; Short=bHLH 41; AltName: Full=Transcription factor EN 51; AltName: Full=bHLH transcription factor bHLH041 && PF00010:Helix-loop-helix DNA-binding domain
TraesCS6D03G0738200	TraesCS6D01G316600 && Q8GXZ3.1 RecName: Full=Serine/threonine-protein kinase At5g01020 && PF07714:Protein tyrosine and serine/threonine kinase
TraesCS7B03G1211200	TraesCS7B01G449400 && - && -
TraesCS2B03G1015000	TraesCS2B01G398200 && Q43210.1 RecName: Full=Phenylalanine ammonia-lyase && PF00221:Aromatic amino acid lyase
TraesCS4A03G0584600	TraesCS4A01G219500 && Q0IU52.1 RecName: Full=Aspartic proteinase Asp1; Short=OSAP1; Short=OsAsp1; AltName: Full=Nucellin-like protein; Flags: Precursor && PF14543:Xylanase inhibitor N-terminal|PF14541:Xylanase inhibitor C-terminal
TraesCS3D03G0606600	TraesCS3D01G260200 && Q9XFR5.1 RecName: Full=Serine/arginine-rich splicing factor SR30; Short=At-SR30; Short=At-SRp30; Short=AtSR30; AltName: Full=SF2/ASF-like splicing modulator Srp30; AltName: Full=Serine-arginine rich RNA binding protein 30 && PF00076:RNA recognition motif. (a.k.a. RRM, RBD, or RNP domain)
TraesCS2A03G1090000	TraesCS2A01G462700 && C0LGN2.1 RecName: Full=Probable leucine-rich repeat receptor-like serine/threonine-protein kinase At3g14840; Flags: Precursor && PF07714:Protein tyrosine and serine/threonine kinase
TraesCS4D03G0718900	TraesCS4D01G305100 && Q9LFT9.1 RecName: Full=Ras-related protein RABH1e; Short=AtRABH1e && PF00071:Ras family
TraesCS5B03G0502200	TraesCS5B01G189500 && Q0J2B5.2 RecName: Full=Aminopeptidase M1-C; AltName: Full=Alpha-aminoacylpeptide hydrolase && PF11838:ERAP1-like C-terminal domain|PF01433:Peptidase family M1 domain|PF17900:Peptidase M1 N-terminal domain
TraesCS1A03G0559000	TraesCS1A01G212300 && Q7XCA7.1 RecName: Full=Expansin-B6; AltName: Full=Beta-expansin-6; AltName: Full=OsEXPB6; AltName: Full=OsaEXPb1.8; Flags: Precursor && PF01357:Expansin C-terminal domain|PF03330:Lytic transglycolase
TraesCS2D03G1009700	TraesCS2D01G450600 && P23472.2 RecName: Full=Hevamine-A; Includes: RecName: Full=Chitinase; Includes: RecName: Full=Lysozyme; Flags: Precursor && PF00704:Glycosyl hydrolases family 18
TraesCS7A03G1136200	TraesCS7A01G468500 && Q9LTV3.1 RecName: Full=Auxin-responsive protein SAUR72; AltName: Full=Protein SMALL AUXIN UP RNA 72 && PF02519:Auxin responsive protein
TraesCS3B03G0373000	TraesCS3B01G156200 && Q9ZSB0.1 RecName: Full=Subtilisin-like protease SBT3.9; AltName: Full=Subtilase subfamily 3 member 9; Short=AtSBT3.9; Flags: Precursor && PF00082:Subtilase family|PF05922:Peptidase inhibitor I9
TraesCS7D03G0464900	TraesCS7D01G208400 && Q6NLC8.1 RecName: Full=Uncharacterized protein At1g66480 && PF14009:Domain of unknown function (DUF4228)
TraesCS1A03G0507800	TraesCS1A01G189300 && - && PF00561:alpha/beta hydrolase fold
TraesCS4B03G0128200	TraesCS4B01G059100 && P30111.1 RecName: Full=Glutathione S-transferase 2; AltName: Full=GST class-phi && PF00043:Glutathione S-transferase, C-terminal domain|PF02798:Glutathione S-transferase, N-terminal domain
TraesCS4A03G0822400	TraesCS4A01G331100 && Q8GU84.1 RecName: Full=ABC transporter G family member 48; Short=OsABCG48; AltName: Full=Pleiotropic drug resistance protein 3; Short=OsPDR3 && PF19055:ABC-2 type transporter|PF01061:ABC-2 type transporter|PF14510:ABC-transporter N-terminal|PF00005:ABC transporter|PF08370:Plant PDR ABC transporter associated
NewGene_37589	#N/A
TraesCS5D03G1219100	TraesCS5D01G554300 && Q9M8T3.2 RecName: Full=Putative gamma-glutamylcyclotransferase At3g02910 && PF06094:Gamma-glutamyl cyclotransferase, AIG2-like
TraesCS2A03G0042300	TraesCS2A01G019400 && O48958.1 RecName: Full=4-hydroxyphenylacetaldehyde oxime monooxygenase; AltName: Full=Cytochrome P450 71E1 && PF00067:Cytochrome P450
NewGene_30952	#N/A
TraesCS7D03G0210800	TraesCS7D01G092500 && Q8VWV6.1 RecName: Full=Probable WRKY transcription factor 61; AltName: Full=WRKY DNA-binding protein 61 && PF03106:WRKY DNA -binding domain
TraesCS6D03G0835800	- && Q9LMP1.1 RecName: Full=Wall-associated receptor kinase 2; Flags: Precursor && PF07714:Protein tyrosine and serine/threonine kinase|PF13947:Wall-associated receptor kinase galacturonan-binding
NewGene_37586	#N/A
TraesCS3B03G0309700	TraesCS3B01G130000 && Q9LXG8.1 RecName: Full=Probable WRKY transcription factor 72; AltName: Full=WRKY DNA-binding protein 72 && PF03106:WRKY DNA -binding domain
TraesCS4A03G0812600	TraesCS4A01G326400 && Q8LDC8.2 RecName: Full=Ethylene-responsive transcription factor 1B; Short=AtERF1B; AltName: Full=Ethylene-responsive element-binding factor 1B; Short=EREBP-1B && PF00847:AP2 domain
TraesCS7D03G0198400	- && Q9LMN7.1 RecName: Full=Wall-associated receptor kinase 5; Flags: Precursor && PF13947:Wall-associated receptor kinase galacturonan-binding|PF00069:Protein kinase domain|PF07645:Calcium-binding EGF domain
TraesCS4A03G0067300	TraesCS4A01G035400 && O65665.1 RecName: Full=Ethylene-responsive transcription factor ERF060 && PF00847:AP2 domain
NewGene_34082	#N/A
TraesCS5B03G0079200	TraesCS5B01G031800 && Q9LUN4.1 RecName: Full=Cation/H(+) antiporter 19; AltName: Full=Protein CATION/H+ EXCHANGER 19; Short=AtCHX19 && PF00999:Sodium/hydrogen exchanger family
TraesCS3B03G1367200	TraesCS3B01G549500 && - && PF14009:Domain of unknown function (DUF4228)
TraesCS2D03G0041800	TraesCS2D01G021500 && A3A871.1 RecName: Full=Ent-isokaurene C2-hydroxylase; AltName: Full=Cytochrome P450 71Z6 && PF00067:Cytochrome P450
TraesCS1D03G0961800	TraesCS1D01G415900 && Q9ZUH5.1 RecName: Full=Short-chain dehydrogenase/reductase 2b; Short=AtSDR2b && PF00106:short chain dehydrogenase|PF13561:Enoyl-(Acyl carrier protein) reductase
TraesCS7B03G0404900	- && Q9LMP1.1 RecName: Full=Wall-associated receptor kinase 2; Flags: Precursor && PF07645:Calcium-binding EGF domain|PF07714:Protein tyrosine and serine/threonine kinase|PF13947:Wall-associated receptor kinase galacturonan-binding
TraesCS4A03G0982300	TraesCS4A01G394900 && Q9FEQ8.1 RecName: Full=Peroxidase 2; AltName: Full=Plasma membrane-bound peroxidase 2; Short=pmPOX2; Flags: Precursor && PF00141:Peroxidase
TraesCS4D03G0736300	TraesCS4D01G314400 && O49814.1 RecName: Full=Beta-carotene hydroxylase 2, chloroplastic; Flags: Precursor && PF04116:Fatty acid hydroxylase superfamily
TraesCS6D03G0108400	TraesCS6D01G051700 && - && PF01657:Salt stress response/antifungal
TraesCS7A03G0145500	TraesCS7A01G064200 && Q50EK3.1 RecName: Full=Cytochrome P450 704C1; AltName: Full=Cytochrome P450 CYPD [Pinus taeda] && PF00067:Cytochrome P450
TraesCS6A03G0422000	- && A8KBL5.2 RecName: Full=Putative sodium-coupled neutral amino acid transporter 11; AltName: Full=Solute carrier family 38 member 11 && PF01490:Transmembrane amino acid transporter protein
TraesCS7A03G1285000	TraesCS7A01G528600 && - && PF05003:Protein of unknown function (DUF668)|PF11961:Domain of unknown function (DUF3475)
TraesCS4A03G0752200	TraesCS4A01G297800 && - && PF00903:Glyoxalase/Bleomycin resistance protein/Dioxygenase superfamily
TraesCS5D03G0513000	TraesCS5D01G219300 && A2Z1N3.1 RecName: Full=Protein TIFY 10c && PF09425:Jas motif|PF06200:tify domain
TraesCS7A03G0934400	TraesCS7A01G386800 && Q6ZCR3.1 RecName: Full=Germin-like protein 8-12; Flags: Precursor && PF00190:Cupin
TraesCS4A03G0035900	TraesCS4A01G020100 && Q3U481.1 RecName: Full=Major facilitator superfamily domain-containing protein 12 && PF13347:MFS/sugar transport protein
TraesCS3D03G0906700	TraesCS3D01G412800 && P37398.3 RecName: Full=B3 domain-containing protein VP1; Short=OsVP1; AltName: Full=Protein viviparous homolog && PF02362:B3 DNA binding domain
TraesCS3B03G1507400	TraesCS3B01G609600 && Q9LUC5.1 RecName: Full=Cytochrome P450 72A15 && PF00067:Cytochrome P450
TraesCS5D03G0331000	- && O80396.1 RecName: Full=Mitogen-activated protein kinase kinase 3; Short=AtMKK3; Short=MAP kinase kinase 3 && PF00069:Protein kinase domain
TraesCS3A03G0097900	- && P0C5E2.3 RecName: Full=LEAF RUST 10 DISEASE-RESISTANCE LOCUS RECEPTOR-LIKE PROTEIN KINASE-like 1.2; AltName: Full=Probable receptor-like serine/threonine-protein kinase LRK10L-1.2; Flags: Precursor && PF13947:Wall-associated receptor kinase galacturonan-binding|PF00069:Protein kinase domain
TraesCS1A03G0403400	TraesCS1A01G150100 && - && PF13855:Leucine rich repeat
TraesCS3A03G0274000	TraesCS3A01G124800 && Q9ZQ99.1 RecName: Full=UDP-glycosyltransferase 73C1; AltName: Full=Cytokinin-O-glucosyltransferase 1; AltName: Full=Zeatin O-glucosyltransferase 1; Short=AtZOG1 && -
TraesCS7B03G0997400	TraesCS7B01G370100 && Q9LTV3.1 RecName: Full=Auxin-responsive protein SAUR72; AltName: Full=Protein SMALL AUXIN UP RNA 72 && PF02519:Auxin responsive protein
TraesCS4A03G0810000	TraesCS4A01G325200 && - && -
TraesCS1D03G0210000	TraesCS1D01G090000 && A3AZW5.1 RecName: Full=Probable sucrose-phosphatase 3; Short=OsSPP3 && PF05116:Sucrose-6F-phosphate phosphohydrolase|PF08472:Sucrose-6-phosphate phosphohydrolase C-terminal
TraesCS3D03G0547100	TraesCS3D01G223500 && Q0JKZ0.1 RecName: Full=Cinnamoyl-CoA reductase-like SNL6; AltName: Full=Protein SUPPRESSOR OF NH1-MEDIATED LESION 6 && PF01370:NAD dependent epimerase/dehydratase family
TraesCS5A03G0594900	TraesCS5A01G234200 && Q0J1C1.1 RecName: Full=1-aminocyclopropane-1-carboxylate oxidase 1; Short=ACC oxidase 1; AltName: Full=Ethylene-forming enzyme; Short=EFE && PF14226:non-haem dioxygenase in morphine synthesis N-terminal|PF03171:2OG-Fe(II) oxygenase superfamily
TraesCS2B03G1117000	TraesCS2B01G439100 && - && PF13499:EF-hand domain pair
TraesCS2D03G0049300	- && Q9C5S9.1 RecName: Full=Cysteine-rich receptor-like protein kinase 6; Short=Cysteine-rich RLK6; AltName: Full=Receptor-like protein kinase 5; Flags: Precursor && PF00069:Protein kinase domain
TraesCS3B03G0649000	TraesCS3B01G248500 && Q8GU89.1 RecName: Full=ABC transporter G family member 37; Short=OsABCG37; AltName: Full=Pleiotropic drug resistance protein 8; Short=OsPDR8 && PF00005:ABC transporter|PF08370:Plant PDR ABC transporter associated|PF01061:ABC-2 type transporter|PF14510:ABC-transporter N-terminal
TraesCS7D03G0450700	TraesCS7D01G201600 && Q5PNY6.1 RecName: Full=U-box domain-containing protein 21; AltName: Full=Plant U-box protein 21 && PF04564:U-box domain
TraesCS6A03G0152600	TraesCS6A01G068300 && Q84MC1.1 RecName: Full=Gamma-glutamylcyclotransferase 2-2; Short=AtGGCT2;2; AltName: Full=Gamma-glutamyl cyclotransferase 2;2 && PF04752:ChaC-like protein
TraesCS3B03G0904400	TraesCS3B01G356700 && Q9SZY3.1 RecName: Full=Subtilisin-like protease SBT3.8; AltName: Full=Subtilase subfamily 3 member 8; Short=AtSBT3.8; Flags: Precursor && PF05922:Peptidase inhibitor I9|PF00082:Subtilase family|PF17766:Fibronectin type-III domain
TraesCS4D03G0232400	TraesCS4D01G116600 && A7NY33.1 RecName: Full=Peroxidase 4; Flags: Precursor && PF00141:Peroxidase
TraesCS2A03G0051200	TraesCS2A01G024900 && Q39191.2 RecName: Full=Wall-associated receptor kinase 1; Flags: Precursor && PF00069:Protein kinase domain
TraesCS3A03G0416800	TraesCS3A01G175400 && - && -
TraesCS6B03G0820600	TraesCS6B01G283600 && Q9LTC0.1 RecName: Full=Probable receptor-like protein kinase At5g47070 && PF07714:Protein tyrosine and serine/threonine kinase
TraesCS6A03G0846500	TraesCS6A01G327500 && Q39008.2 RecName: Full=Mitogen-activated protein kinase kinase kinase 1; Short=ARAKIN; Short=AtMEKK1; Short=MAP kinase kinase kinase 1 && PF00069:Protein kinase domain
TraesCS2A03G0785200	TraesCS2A01G317300 && Q8GUM4.2 RecName: Full=Uncharacterized membrane protein At3g27390 && -
TraesCS6D03G0015300	TraesCS6D01G006600 && - && PF13637:Ankyrin repeats (many copies)
TraesCS7B03G0722400	TraesCS7B01G262800 && - && -
TraesCS7B03G1111600	- && Q40316.1 RecName: Full=Vestitone reductase && PF01370:NAD dependent epimerase/dehydratase family
TraesCS4D03G0643200	TraesCS4D01G270900 && O82081.1 RecName: Full=Uclacyanin 1; Flags: Precursor && PF02298:Plastocyanin-like domain
TraesCS3B03G0525600	TraesCS3B01G217100 && Q9FDW1.1 RecName: Full=Transcription factor MYB44; AltName: Full=Myb-related protein 44; Short=AtMYB44; AltName: Full=Myb-related protein R1; Short=AtMYBR1 && PF00249:Myb-like DNA-binding domain
TraesCS2A03G0056900	TraesCS2A01G028700 && F8WKW1.1 RecName: Full=7-deoxyloganetin glucosyltransferase; AltName: Full=Genipin glucosyltransferase; AltName: Full=UDP-glucose glucosyltransferase 2; Short=GjUGT2; AltName: Full=UDP-glycosyltransferase 85A24 && PF00201:UDP-glucoronosyl and UDP-glucosyl transferase
TraesCS3B03G0355600	TraesCS3B01G149400 && Q5VQL3.1 RecName: Full=Phosphoenolpyruvate/phosphate translocator 3, chloroplastic; Short=OsPPT3; Flags: Precursor && PF03151:Triose-phosphate Transporter family
TraesCS1D03G0640800	TraesCS1D01G266100 && - && -
TraesCS7A03G0281400	TraesCS7A01G118900 && Q9LYS2.2 RecName: Full=ABC transporter C family member 10; Short=ABC transporter ABCC.10; Short=AtABCC10; AltName: Full=ATP-energized glutathione S-conjugate pump 14; AltName: Full=Glutathione S-conjugate-transporting ATPase 14; AltName: Full=Multidrug resistance-associated protein 14 && PF00664:ABC transporter transmembrane region|PF00005:ABC transporter
TraesCS3D03G1116100	TraesCS3D01G505700 && O65238.2 RecName: Full=G-type lectin S-receptor-like serine/threonine-protein kinase At5g35370; Flags: Precursor && PF01453:D-mannose binding lectin
TraesCS7A03G1230300	TraesCS7A01G507200 && Q2QRN7.1 RecName: Full=Probable kinase CHARK; AltName: Full=CHASE domain receptor-like serine/threonine kinase; AltName: Full=OsCRL4; AltName: Full=OsHKL1 && PF07714:Protein tyrosine and serine/threonine kinase
TraesCS2A03G0742500	TraesCS2A01G298000 && Q9SVC6.1 RecName: Full=E3 ubiquitin-protein ligase PUB22; AltName: Full=Plant U-box protein 22; AltName: Full=U-box domain-containing protein 22 && PF04564:U-box domain
TraesCS2B03G0915000	TraesCS2B01G355000 && Q9SB64.1 RecName: Full=Protein NBR1 homolog; Short=AtNBR1; AltName: Full=At4g24690 && PF00564:PB1 domain|PF00569:Zinc finger, ZZ type|PF16158:Ig-like domain from next to BRCA1 gene
NewGene_4022	#N/A
TraesCS5B03G1134600	TRIAE_CS42_5BL_TGACv1_404273_AA1293440%2Ccupin-1 domain%2C<enter text here>%2Cgermin-like && Q10BU2.1 RecName: Full=Germin-like protein 3-7; AltName: Full=Germin-like protein 7; Short=OsGER7; Flags: Precursor && PF00190:Cupin
TraesCS6A03G0101400	TraesCS6A01G045000 && - && PF01657:Salt stress response/antifungal
TraesCS3A03G0234800	TraesCS3A01G107200 && Q9FU27.1 RecName: Full=Zinc finger CCCH domain-containing protein 2; Short=OsC3H2; AltName: Full=Protein DELAY OF THE ONSET OF SENESCENCE; Short=OsDOS && PF00642:Zinc finger C-x8-C-x5-C-x3-H type (and similar)
TraesCS1D03G0089700	TraesCS1D01G043200 && - && PF07795:Protein of unknown function (DUF1635)
TraesCS7A03G0410900	TraesCS7A01G174700 && Q84QK0.1 RecName: Full=12-oxophytodienoate reductase 1; AltName: Full=12-oxophytodienoate-10,11-reductase 1; Short=OPDA-reductase 1; Short=OsOPR1 && PF00724:NADH:flavin oxidoreductase / NADH oxidase family
TraesCS6B03G0851300	TraesCS6B01G295600 && P46032.1 RecName: Full=Protein NRT1/ PTR FAMILY 8.3; Short=AtNPF8.3; AltName: Full=Histidine-transporting protein; AltName: Full=Peptide transporter PTR2 && PF00854:POT family
TraesCS7D03G0254800	TraesCS7D01G113900 && Q9ZSB1.2 RecName: Full=Subtilisin-like protease SBT3.10; AltName: Full=Subtilase subfamily 3 member 10; Short=AtSBT3.10; Flags: Precursor && PF17766:Fibronectin type-III domain|PF05922:Peptidase inhibitor I9|PF00082:Subtilase family
TraesCS3D03G0963300	TraesCS3D01G438700 && - && PF13855:Leucine rich repeat|PF08263:Leucine rich repeat N-terminal domain
TraesCS6A03G0928100	TraesCS6A01G363100 && - && PF13962:Domain of unknown function
TraesCS2A03G0462200	TraesCS2A01G215800 && Q0D5R3.1 RecName: Full=Cysteine-rich receptor-like protein kinase 6; Short=Cysteine-rich RLK6; Flags: Precursor && PF07714:Protein tyrosine and serine/threonine kinase|PF01657:Salt stress response/antifungal
TraesCS7A03G0587200	TraesCS7A01G254900 && - && -
TraesCS7B03G0781000	TraesCS7B01G288300 && Q9LTC0.1 RecName: Full=Probable receptor-like protein kinase At5g47070 && PF00069:Protein kinase domain
TraesCS5D03G1146500	TraesCS5D01G525300 && - && PF13855:Leucine rich repeat
TraesCS2D03G0617200	TraesCS2D01G267800 && Q69LA6.1 RecName: Full=Probable pyridoxal 5'-phosphate synthase subunit PDX1.1; Short=PLP synthase subunit PDX1.1 && PF01680:SOR/SNZ family
TraesCS1D03G0936000	TraesCS1D01G403300 && P93531.1 RecName: Full=Cytochrome P450 71D7 [Solanum chacoense] && PF00067:Cytochrome P450
TraesCS5B03G0961700	TraesCS5B01G384500 && Q75KV9.1 RecName: Full=Transcription factor BHLH148; AltName: Full=Basic helix-loop-helix protein 148; Short=OsbHLH148; AltName: Full=bHLH transcription factor bHLH148 && PF00010:Helix-loop-helix DNA-binding domain
TraesCS4D03G0738100	TraesCS4D01G315400 && Q02166.1 RecName: Full=Anthranilate phosphoribosyltransferase, chloroplastic; Flags: Precursor && PF02885:Glycosyl transferase family, helical bundle domain|PF00591:Glycosyl transferase family, a/b domain
TraesCS7B03G0146200	TraesCS7B01G054100 && Q5SMM6.1 RecName: Full=Hydroxycinnamoyltransferase 4; Short=OsHCT4; AltName: Full=BAHD-like hydroxycinnamoyl transferase HCT4; AltName: Full=Glycerol hydroxycinnamoyl transferase && PF02458:Transferase family
TraesCS7D03G0083900	TraesCS7D01G036800 && - && -
TraesCS5A03G0129700	- && Q9LXA5.1 RecName: Full=L-type lectin-domain containing receptor kinase IX.1; Short=LecRK-IX.1; Flags: Precursor && PF00069:Protein kinase domain
TraesCS7A03G1159700	TraesCS7A01G479300 && - && -
TraesCSU03G0370600	TraesCSU01G222000 && Q6YZY5.1 RecName: Full=Germin-like protein 8-11; Flags: Precursor && PF00190:Cupin
TraesCS3A03G0449700	TraesCS3A01G187800 && Q9FDW1.1 RecName: Full=Transcription factor MYB44; AltName: Full=Myb-related protein 44; Short=AtMYB44; AltName: Full=Myb-related protein R1; Short=AtMYBR1 && PF00249:Myb-like DNA-binding domain
TraesCS6A03G0663600	TraesCS6A01G243300 && Q84XB3.1 RecName: Full=Ethylene-responsive transcription factor 1; Short=LeERF1; AltName: Full=ERF1-like protein; AltName: Full=Ethylene-responsive element-binding factor 1; Short=EREBP-1 && PF00847:AP2 domain
TraesCS7A03G0288900	- && Q9M175.1 RecName: Full=Protein NRT1/ PTR FAMILY 2.3; Short=AtNPF2.3; AltName: Full=Probable nitrate excretion transporter 3; AltName: Full=Protein NAXT1-like 2 && PF00854:POT family
TraesCS2A03G0013800	TraesCS2A01G005100 && A3A871.1 RecName: Full=Ent-isokaurene C2-hydroxylase; AltName: Full=Cytochrome P450 71Z6 && PF00067:Cytochrome P450
TraesCS2A03G1031200	TraesCS2A01G432800 && Q7XNY1.2 RecName: Full=Plant intracellular Ras-group-related LRR protein 1; AltName: Full=Intracellular Ras-group-related LRR protein 1; Short=OsIRL1 && PF13855:Leucine rich repeat
NewGene_33146	#N/A
TraesCS7A03G0987800	TraesCS7A01G407500 && Q8GT20.1 RecName: Full=Benzyl alcohol O-benzoyltransferase; AltName: Full=Benzoyl coenzyme A:benzyl alcohol benzoyl transferase && PF02458:Transferase family
TraesCS1A03G1005700	- && Q54V77.1 RecName: Full=CTP synthase; AltName: Full=CTP synthetase; AltName: Full=UTP--ammonia ligase && PF00117:Glutamine amidotransferase class-I|PF06418:CTP synthase N-terminus
TraesCS2A03G0092600	TraesCS2A01G049700 && Q9FF46.1 RecName: Full=ABC transporter G family member 28; Short=ABC transporter ABCG.28; Short=AtABCG28; AltName: Full=Putative white-brown complex homolog protein 29; Short=AtWBC29 && PF19055:ABC-2 type transporter|PF00005:ABC transporter
TraesCS4A03G0698200	TraesCS4A01G269300 && - && PF03398:Regulator of Vps4 activity in the MVB pathway
TraesCS2B03G1193400	TraesCS2B01G471800 && Q6RYA0.1 RecName: Full=Salicylic acid-binding protein 2; Short=NtSABP2; AltName: Full=Methyl salicylate esterase && PF12697:Alpha/beta hydrolase family
TraesCS7D03G0827800	TraesCS7D01G350500 && O48780.1 RecName: Full=3-ketoacyl-CoA synthase 11; Short=KCS-11; AltName: Full=Very long-chain fatty acid condensing enzyme 11; Short=VLCFA condensing enzyme 11 && PF08541:3-Oxoacyl-[acyl-carrier-protein (ACP)] synthase III C terminal|PF08392:FAE1/Type III polyketide synthase-like protein
TraesCS2B03G0452500	TraesCS2B01G187500 && Q8H0Y8.2 RecName: Full=Probable WRKY transcription factor 41; AltName: Full=WRKY DNA-binding protein 41 && PF03106:WRKY DNA -binding domain
TraesCS7D03G0340900	TraesCS7D01G152300 && P51108.1 RecName: Full=Dihydroflavonol 4-reductase; Short=DFR; AltName: Full=Dihydrokaempferol 4-reductase; AltName: Full=Flavanone 4-reductase; Short=FNR && PF13460:NAD(P)H-binding
TraesCS6D03G0291300	TraesCS6D01G131200 && - && -
TraesCS3A03G0663900	TraesCS3A01G260200 && P11955.4 RecName: Full=26 kDa endochitinase 1; Flags: Precursor && PF00182:Chitinase class I|PF00187:Chitin recognition protein
TraesCS3D03G0647100	TraesCS3D01G279800 && Q4R1I9.1 RecName: Full=Anthocyanidin 5,3-O-glucosyltransferase; AltName: Full=UDP-glucose: anthocyanidin 5,3-O-glucosyltransferase && PF00201:UDP-glucoronosyl and UDP-glucosyl transferase
TraesCS2B03G0589200	TraesCS2B01G244100 && Q06398.2 RecName: Full=Probable glutathione S-transferase GSTU6; AltName: Full=28 kDa cold-induced protein && PF13410:Glutathione S-transferase, C-terminal domain|PF13417:Glutathione S-transferase, N-terminal domain
TraesCS4A03G0902600	TraesCS4A01G366100 && Q9H6B9.1 RecName: Full=Epoxide hydrolase 3; AltName: Full=Abhydrolase domain-containing protein 9; Flags: Precursor && PF00561:alpha/beta hydrolase fold
TraesCS2A03G0450200	TraesCS2A01G211300 && O81906.1 RecName: Full=G-type lectin S-receptor-like serine/threonine-protein kinase B120; Flags: Precursor && PF00954:S-locus glycoprotein domain|PF01453:D-mannose binding lectin|PF07714:Protein tyrosine and serine/threonine kinase|PF08276:PAN-like domain
TraesCS3D03G0274200	TraesCS3D01G129900 && Q9LK64.1 RecName: Full=ABC transporter C family member 3; Short=ABC transporter ABCC.3; Short=AtABCC3; AltName: Full=ATP-energized glutathione S-conjugate pump 3; AltName: Full=Glutathione S-conjugate-transporting ATPase 3; AltName: Full=Multidrug resistance-associated protein 3 && PF00664:ABC transporter transmembrane region|PF00005:ABC transporter
TraesCS7D03G0071900	TraesCS7D01G031400 && - && -
TraesCS3B03G0951200	TraesCS3B01G379200 && Q6IEQ7.1 RecName: Full=WRKY transcription factor WRKY24; Short=OsWRKY24 && PF03106:WRKY DNA -binding domain
TraesCS7D03G0406600	- && Q9LME8.1 RecName: Full=UDP-glycosyltransferase 85A7 && PF00201:UDP-glucoronosyl and UDP-glucosyl transferase
TraesCS2D03G0267000	TraesCS2D01G127000 && Q6NQE2.1 RecName: Full=Probable NAD(P)H dehydrogenase (quinone) FQR1-like 1 && PF03358:NADPH-dependent FMN reductase
TraesCS5D03G0959300	TraesCS5D01G437200 && Q9FZ95.1 RecName: Full=Purine permease 3; Short=AtPUP3 && PF16913:Purine nucleobase transmembrane transport
TraesCS1B03G0574900	TraesCS1B01G194900 && Q9FUS8.1 RecName: Full=Glutathione S-transferase U17; Short=AtGSTU17; AltName: Full=GST class-tau member 17; AltName: Full=Glutathione S-transferase 30; AltName: Full=Protein EARLY RESPONSIVE TO DEHYDRATION 9 && PF00043:Glutathione S-transferase, C-terminal domain|PF02798:Glutathione S-transferase, N-terminal domain
TraesCS3D03G1065000	TraesCS3D01G481400 && P34742.2 RecName: Full=Glucan endo-1,3-beta-glucosidase GI; AltName: Full=(1->3)-beta-glucan endohydrolase GI; AltName: Full=(1->3)-beta-glucanase isoenzyme GI; AltName: Full=Beta-1,3-endoglucanase GI && PF00332:Glycosyl hydrolases family 17
TraesCS3B03G0838600	TraesCS3B01G328700 && Q9XG83.1 RecName: Full=Gibberellin 2-beta-dioxygenase; AltName: Full=GA 2-oxidase; AltName: Full=Gibberellin 2-beta-hydroxylase; AltName: Full=Gibberellin 2-oxidase && PF14226:non-haem dioxygenase in morphine synthesis N-terminal|PF03171:2OG-Fe(II) oxygenase superfamily
TraesCS6D03G0016600	TraesCS6D01G007400 && P16273.2 RecName: Full=Pathogen-related protein && -
TraesCS2B03G0731200	TraesCS2B01G282400 && P23586.2 RecName: Full=Sugar transport protein 1; AltName: Full=Glucose transporter; AltName: Full=Hexose transporter 1 && PF00083:Sugar (and other) transporter
TraesCS5A03G0566000	TraesCS5A01G220600 && Q9SUD4.1 RecName: Full=Tetraspanin-7 && PF00335:Tetraspanin family
TraesCS3D03G1096000	TraesCS3D01G496500 && - && -
TraesCS2A03G1201700	TraesCS2A01G517100 && F4JKH6.1 RecName: Full=Protein TSS; AltName: Full=TPR-domain suppressor of STIMPY && PF12807:Translation initiation factor eIF3 subunit 135|PF15044:Mitochondrial function, CLU-N-term|PF13424:Tetratricopeptide repeat
TraesCS5B03G0750600	TraesCS5B01G290100 && - && -
NewGene_7964	#N/A
TraesCS3A03G0242800	TraesCS3A01G111200 && Q8VWQ5.1 RecName: Full=Probable WRKY transcription factor 50; AltName: Full=WRKY DNA-binding protein 50 && PF03106:WRKY DNA -binding domain
TraesCS2B03G1525600	TraesCS2B01G609400 && P46417.1 RecName: Full=Glutathione S-transferase 3 && PF00043:Glutathione S-transferase, C-terminal domain|PF13417:Glutathione S-transferase, N-terminal domain
TraesCS1D03G0448500	TraesCS1D01G174100 && C0HJG8.1 RecName: Full=Basic secretory protease; AltName: Full=Boswellia basic secretory protease; Short=BBSP, partial [Boswellia serrata] && PF04450:Peptidase of plants and bacteria
TraesCS4A03G0029600	TraesCS4A01G017400 && O48723.1 RecName: Full=Patatin-like protein 2; Short=AtPLP2; AltName: Full=Patatin-related phospholipase A IIalpha; Short=pPLAIIa; AltName: Full=Phospholipase A IIA; Short=AtPLAIIA && PF01734:Patatin-like phospholipase
TraesCS2D03G1200300	TraesCS2D01G540300 && O03982.1 RecName: Full=Heavy metal-associated isoprenylated plant protein 39; Short=AtHIP39; Flags: Precursor && PF00403:Heavy-metal-associated domain
TraesCS5D03G0411000	TraesCS5D01G168600 && - && -
TraesCS3B03G0701900	TraesCS3B01G270800 && Q9XI60.1 RecName: Full=Lipid phosphate phosphatase 2; Short=AtLPP2; AltName: Full=Phosphatidic acid phosphatase 2; Short=AtPAP2; AltName: Full=Prenyl diphosphate phosphatase && PF01569:PAP2 superfamily
TraesCS3A03G0557800	TraesCS3A01G215000 && Q8VZG2.1 RecName: Full=Protein HYPER-SENSITIVITY-RELATED 4; Short=AtHSR4; AltName: Full=BCS1-like protein && PF00004:ATPase family associated with various cellular activities (AAA)|PF14363:Domain associated at C-terminal with AAA
TraesCS6D03G0017900	TraesCS6D01G008300 && - && PF00581:Rhodanese-like domain
TraesCS7D03G0955900	TraesCS7D01G405900 && U3U992.1 RecName: Full=7-deoxyloganetic acid glucosyltransferase; AltName: Full=UDP-glucose glucosyltransferase 8; Short=CrUGT8; AltName: Full=UDP-glycosyltransferase 709C2 && PF00201:UDP-glucoronosyl and UDP-glucosyl transferase
TraesCS4B03G0003100	TraesCS4B01G001000 && - && PF00168:C2 domain
TraesCSU03G0406700	TraesCSU01G234300 && Q03664.1 RecName: Full=Probable glutathione S-transferase; AltName: Full=Auxin-induced protein PCNT103 && PF02798:Glutathione S-transferase, N-terminal domain|PF00043:Glutathione S-transferase, C-terminal domain
TraesCS7D03G0987500	- && Q5Z6F5.1 RecName: Full=Probable protein phosphatase 2C 59; Short=OsPP2C59; Flags: Precursor && PF00481:Protein phosphatase 2C
TraesCS5B03G0998000	TraesCS5B01G402800 && Q6WNQ9.1 RecName: Full=Isoflavone 3'-hydroxylase; AltName: Full=Cytochrome P450 81E9, partial [Medicago truncatula] && PF00067:Cytochrome P450
TraesCS2B03G1048800	TraesCS2B01G412500 && B3H6D0.1 RecName: Full=Heavy metal-associated isoprenylated plant protein 45; Short=AtHIP45; Flags: Precursor && PF00403:Heavy-metal-associated domain
TraesCS7D03G0255700	TraesCS7D01G114200 && Q9LYS2.2 RecName: Full=ABC transporter C family member 10; Short=ABC transporter ABCC.10; Short=AtABCC10; AltName: Full=ATP-energized glutathione S-conjugate pump 14; AltName: Full=Glutathione S-conjugate-transporting ATPase 14; AltName: Full=Multidrug resistance-associated protein 14 && PF00005:ABC transporter|PF00664:ABC transporter transmembrane region
TraesCS1A03G0393100	TraesCS1A01G145800 && - && PF07063:Domain of unknown function (DUF1338)
TraesCS1A03G0913800	TraesCS1A01G377900 && Q9USX0.1 RecName: Full=Beta-1,3-galactosyltransferase pvg3; AltName: Full=Meiotically up-regulated gene 49 protein; AltName: Full=Pyruvylated Gal-beta-1,3-epitope synthesis protein 3; Short=PvGal synthesis protein 3 && -
TraesCS7B03G0936000	TraesCS7B01G349100 && Q9LUC6.1 RecName: Full=Cytochrome P450 72A14 && PF00067:Cytochrome P450
TraesCS5B03G1358000	TraesCS5B01G560800 && Q7XD66.1 RecName: Full=Putative ripening-related protein 6; Flags: Precursor && -
TraesCS2B03G0445800	TraesCS2B01G184300 && P01053.2 RecName: Full=Subtilisin-chymotrypsin inhibitor-2A; Short=CI-2A && -
TraesCS4A03G0063800	TraesCS4A01G033600 && O82081.1 RecName: Full=Uclacyanin 1; Flags: Precursor && PF02298:Plastocyanin-like domain
TraesCS7D03G0910600	TraesCS7D01G386600 && Q6YW62.2 RecName: Full=ABC transporter G family member 44; Short=OsABCG44; AltName: Full=Pleiotropic drug resistance protein 17; Short=OsPDR17 && PF00005:ABC transporter|PF08370:Plant PDR ABC transporter associated|PF19055:ABC-2 type transporter|PF14510:ABC-transporter N-terminal|PF01061:ABC-2 type transporter
NewGene_12257	#N/A
TraesCS2B03G0894200	- && Q9C6M2.1 RecName: Full=Lysine histidine transporter-like 6 && PF01490:Transmembrane amino acid transporter protein
TraesCS2A03G0356100	TraesCS2A01G171000 && - && PF12697:Alpha/beta hydrolase family
TraesCS4A03G0657700	TraesCS4A01G250500 && - && -
TraesCS3D03G0639500	TraesCS3D01G276200 && O49545.1 RecName: Full=Leucine-rich repeat receptor-like serine/threonine-protein kinase BAM1; AltName: Full=Protein BARELY ANY MERISTEM 1; Flags: Precursor && PF07714:Protein tyrosine and serine/threonine kinase|PF08263:Leucine rich repeat N-terminal domain|PF13855:Leucine rich repeat
TraesCS5D03G0781000	TraesCS5D01G346200 && Q8VYI3.1 RecName: Full=Enoyl-CoA hydratase 2, peroxisomal && PF01575:MaoC like domain
TraesCS2B03G0452100	TraesCS2B01G187200 && Q7XI41.1 RecName: Full=Probable trehalose-phosphate phosphatase 3; Short=OsTPP3; AltName: Full=Trehalose 6-phosphate phosphatase && PF02358:Trehalose-phosphatase
TraesCS6A03G0070800	TraesCS6A01G030900 && P0DKG9.1 RecName: Full=High-affinity nitrate transporter 2.1; Short=OsNRT2.1 >P0DKH0.1 RecName: Full=High-affinity nitrate transporter 2.2; Short=OsNRT2.2 && PF07690:Major Facilitator Superfamily
TraesCS4B03G0240800	TraesCS4B01G106000 && Q9LXA5.1 RecName: Full=L-type lectin-domain containing receptor kinase IX.1; Short=LecRK-IX.1; Flags: Precursor && PF00069:Protein kinase domain|PF00139:Legume lectin domain
TraesCS6A03G0965500	TraesCS6A01G381700 && Q6K9A2.1 RecName: Full=Cinnamoyl-CoA reductase 1; Short=OsCCR1 && PF01370:NAD dependent epimerase/dehydratase family
TraesCS2D03G0772700	- && A2XRZ6.1 RecName: Full=Probable aldo-keto reductase 3 && PF00248:Aldo/keto reductase family
TraesCS2D03G0874500	TraesCS2D01G383500 && Q84LM2.1 RecName: Full=Vacuolar-processing enzyme beta-isozyme 1; Short=Beta-VPE 1; Short=OsVPE1; AltName: Full=Asparaginyl endopeptidase VPE1; Flags: Precursor && PF01650:Peptidase C13 family
TraesCS3A03G1134200	TraesCS3A01G483100 && P15737.1 RecName: Full=Glucan endo-1,3-beta-glucosidase GII; AltName: Full=(1->3)-beta-glucan endohydrolase GII; AltName: Full=(1->3)-beta-glucanase isoenzyme GII; AltName: Full=Beta-1,3-endoglucanase GII; Flags: Precursor && PF00332:Glycosyl hydrolases family 17
TraesCS2D03G0058200	TraesCS2D01G031000 && F8WKW1.1 RecName: Full=7-deoxyloganetin glucosyltransferase; AltName: Full=Genipin glucosyltransferase; AltName: Full=UDP-glucose glucosyltransferase 2; Short=GjUGT2; AltName: Full=UDP-glycosyltransferase 85A24 && PF00201:UDP-glucoronosyl and UDP-glucosyl transferase
TraesCS2D03G0914700	- && Q9SX98.1 RecName: Full=Lysine histidine transporter-like 8; AltName: Full=Amino acid transporter-like protein 1 && PF01490:Transmembrane amino acid transporter protein
NewGene_4434	#N/A
TraesCS3B03G0409900	TraesCS3B01G171700 && - && -
TraesCS3B03G0944900	- && Q9FM85.1 RecName: Full=Probable receptor-like protein kinase At5g56460 && PF07714:Protein tyrosine and serine/threonine kinase
TraesCS7D03G0078500	TraesCS7D01G034600 && - && PF13962:Domain of unknown function
TraesCS2B03G0222400	TraesCS2B01G096000 && Q0WRY5.1 RecName: Full=Serine/threonine-protein kinase CDL1; AltName: Full=Protein CDG1-like 1 && PF07714:Protein tyrosine and serine/threonine kinase
TraesCS7B03G1171700	TraesCS7B01G431800 && - && -
NewGene_17971	#N/A
TraesCS3D03G0570700	TraesCS3D01G242500 && Q93WV4.1 RecName: Full=Probable WRKY transcription factor 71; AltName: Full=WRKY DNA-binding protein 71 && PF03106:WRKY DNA -binding domain
TraesCS4B03G0096500	TraesCS4B01G044300 && Q9CPU4.1 RecName: Full=Microsomal glutathione S-transferase 3; Short=Microsomal GST-3; AltName: Full=Microsomal GST-III && PF01124:MAPEG family 转移酶
TraesCS1D03G0843300	TraesCS1D01G359100 && Q9FMV7.1 RecName: Full=Cytochrome P450 94B1 && PF00067:Cytochrome P450
TraesCS5D03G0904600	TraesCS5D01G407400 && P93147.2 RecName: Full=Isoflavone 2'-hydroxylase; AltName: Full=CYP GE-3; AltName: Full=Cytochrome P450 81E1; AltName: Full=Cytochrome P450 91A4 && PF00067:Cytochrome P450
TraesCS2A03G1218100	TraesCS2A01G525000 && - && PF02458:Transferase family
TraesCS7B03G1252600	TraesCS7B01G465400 && Q9LSL1.1 RecName: Full=Transcription factor bHLH93; AltName: Full=Basic helix-loop-helix protein 93; Short=AtbHLH93; Short=bHLH 93; AltName: Full=Transcription factor EN 47; AltName: Full=bHLH transcription factor bHLH093 && PF00010:Helix-loop-helix DNA-binding domain
TraesCS2A03G0325400	TraesCS2A01G158600 && P08626.1 RecName: Full=Subtilisin-chymotrypsin inhibitor-2B; Short=CI-2B && -
TraesCS5A03G0979600	TraesCS5A01G413700 && - && PF07887:Calmodulin binding protein-like
TraesCS3B03G1033700	TraesCS3B01G419100 && - && -
TraesCS1D03G0354500	- && Q9FF46.1 RecName: Full=ABC transporter G family member 28; Short=ABC transporter ABCG.28; Short=AtABCG28; AltName: Full=Putative white-brown complex homolog protein 29; Short=AtWBC29 && PF00005:ABC transporter|PF19055:ABC-2 type transporter
TraesCS2A03G0975300	- && Q9SX98.1 RecName: Full=Lysine histidine transporter-like 8; AltName: Full=Amino acid transporter-like protein 1 && PF01490:Transmembrane amino acid transporter protein
TraesCS7D03G1125300	TraesCS7D01G475300 && Q9LS40.1 RecName: Full=Protein ASPARTIC PROTEASE IN GUARD CELL 1; Short=AtASPG1; Flags: Precursor && PF14543:Xylanase inhibitor N-terminal|PF14541:Xylanase inhibitor C-terminal
TraesCS3A03G0785300	TraesCS3A01G327300 && Q9SZY3.1 RecName: Full=Subtilisin-like protease SBT3.8; AltName: Full=Subtilase subfamily 3 member 8; Short=AtSBT3.8; Flags: Precursor && PF17766:Fibronectin type-III domain|PF05922:Peptidase inhibitor I9|PF00082:Subtilase family
TraesCS2D03G0056000	TraesCS2D01G029300 && P93531.1 RecName: Full=Cytochrome P450 71D7 [Solanum chacoense] && PF00067:Cytochrome P450
TraesCS3D03G1146400	TraesCS3D01G518200 && P84516.2 RecName: Full=Cationic peroxidase SPC4; Flags: Precursor && PF00141:Peroxidase
TraesCS7D03G0202400	TraesCS7D01G088000 && Q02921.1 RecName: Full=Early nodulin-93; Short=N-93 && PF03386:Early nodulin 93 ENOD93 protein
TraesCS6A03G0074300	TraesCS6A01G033000 && P0DKG9.1 RecName: Full=High-affinity nitrate transporter 2.1; Short=OsNRT2.1 >P0DKH0.1 RecName: Full=High-affinity nitrate transporter 2.2; Short=OsNRT2.2 && PF07690:Major Facilitator Superfamily
NewGene_10560	#N/A
TraesCS7D03G1107900	TraesCS7D01G466700 && - && -
TraesCS5D03G0897000	TraesCS5D01G402500 && Q9STK8.1 RecName: Full=Cytochrome P450 71A25 && PF00067:Cytochrome P450
TraesCS1D03G0927000	TraesCS1D01G398700 && B6TYV8.1 RecName: Full=Cell number regulator 2; AltName: Full=ZmCNR02 && PF04749:PLAC8 family
TraesCS2A03G0922900	TraesCS2A01G381100 && Q43210.1 RecName: Full=Phenylalanine ammonia-lyase && PF00221:Aromatic amino acid lyase
TraesCS2B03G0797100	TraesCS2B01G304800 && Q9FH54.1 RecName: Full=Ethylene-responsive transcription factor ERF114; AltName: Full=ERF bud enhancer && PF00847:AP2 domain
TraesCS5A03G0412500	TraesCS5A01G149600 && Q6X1C0.1 RecName: Full=Crocetin glucosyltransferase 2 && PF00201:UDP-glucoronosyl and UDP-glucosyl transferase
TraesCSU03G0098600	TraesCSU01G097600 && Q6YW62.2 RecName: Full=ABC transporter G family member 44; Short=OsABCG44; AltName: Full=Pleiotropic drug resistance protein 17; Short=OsPDR17 && PF01061:ABC-2 type transporter|PF00005:ABC transporter|PF08370:Plant PDR ABC transporter associated|PF19055:ABC-2 type transporter|PF14510:ABC-transporter N-terminal
TraesCS7D03G0740200	TraesCS7D01G310800 && F4JRP8.1 RecName: Full=Protein STICHEL-like 2 && PF13177:DNA polymerase III, delta subunit
TraesCS2D03G0108000	- && Q7DM58.2 RecName: Full=ABC transporter C family member 4; Short=ABC transporter ABCC.4; Short=AtABCC4; AltName: Full=ATP-energized glutathione S-conjugate pump 4; AltName: Full=Glutathione S-conjugate-transporting ATPase 4; AltName: Full=Multidrug resistance-associated protein 4 && PF00005:ABC transporter|PF00664:ABC transporter transmembrane region
TraesCS1A03G0191400	TraesCS1A01G078400 && A7QEU4.2 RecName: Full=Peroxidase 5; Flags: Precursor && PF00141:Peroxidase
TraesCS7A03G0905400	TraesCS7A01G371600 && Q9SLP4.1 RecName: Full=Chitinase 1; AltName: Full=Tulip bulb chitinase-1; Short=TBC-1; Flags: Precursor && PF00704:Glycosyl hydrolases family 18
TraesCS5D03G0968300	TraesCS5D01G441800 && - && PF13302:Acetyltransferase (GNAT) domain
TraesCS3B03G0977400	TraesCS3B01G391400 && O22799.2 RecName: Full=Uncharacterized protein At2g33490 && -
TraesCS5D03G1175900	TraesCS5D01G539500 && P60496.1 RecName: Full=Chemocyanin; AltName: Full=Basic blue protein; AltName: Full=Plantacyanin; Flags: Precursor && PF02298:Plastocyanin-like domain
TraesCS3D03G0407700	TraesCS3D01G187400 && Q9KG32.1 RecName: Full=Uncharacterized isomerase BH0283 && PF02567:Phenazine biosynthesis-like protein
TraesCS2A03G0680700	TraesCS2A01G274700 && Q7XT99.2 RecName: Full=Probable aldo-keto reductase 2 && PF00248:Aldo/keto reductase family
NewGene_10586	#N/A
TraesCS2A03G1272500	TraesCS2A01G551000 && P28814.1 RecName: Full=Barwin && PF00967:Barwin family
NewGene_10589	#N/A
TraesCS1A03G0214500	TraesCS1A01G088400 && Q8LMI4.1 RecName: Full=Tryptamine hydroxycinnamoyltransferase 2; Short=OsTHT2 && PF02458:Transferase family
TraesCS2D03G1127200	TraesCS2D01G505600 && Q9LUC6.1 RecName: Full=Cytochrome P450 72A14 && PF00067:Cytochrome P450
TraesCS6B03G1213800	TraesCS6B01G433600 && - && -
TraesCS4D03G0104600	TraesCS4D01G056400 && Q54TC5.1 RecName: Full=Maf-like protein DDB_G0281937 && PF02545:Maf-like protein
TraesCS3A03G1279600	TraesCS3A01G536900 && C0LGD7.2 RecName: Full=Probable LRR receptor-like serine/threonine-protein kinase At1g06840; Flags: Precursor && PF13855:Leucine rich repeat|PF08263:Leucine rich repeat N-terminal domain
TraesCS6A03G0875100	TraesCS6A01G339600 && P42813.1 RecName: Full=Ribonuclease 1; Flags: Precursor && PF00445:Ribonuclease T2 family
TraesCS5D03G0509300	TraesCS5D01G217200 && Q9SBQ9.1 RecName: Full=Flavonoid 3'-monooxygenase; AltName: Full=Cytochrome P450 75B2; AltName: Full=Flavonoid 3'-hydroxylase [Petunia x hybrida] && PF00067:Cytochrome P450
TraesCS4B03G0546200	TraesCS4B01G195000 && Q39224.1 RecName: Full=Protein SRG1; Short=AtSRG1; AltName: Full=Protein SENESCENCE-RELATED GENE 1 && PF14226:non-haem dioxygenase in morphine synthesis N-terminal|PF03171:2OG-Fe(II) oxygenase superfamily
TraesCS5A03G1271800	<enter text here>%2Ccupin-1 domain%2C<enter text here>%2Cgermin-like && Q6YZY5.1 RecName: Full=Germin-like protein 8-11; Flags: Precursor && PF00190:Cupin
TraesCS7D03G0318500	TraesCS7D01G142000 && Q39224.1 RecName: Full=Protein SRG1; Short=AtSRG1; AltName: Full=Protein SENESCENCE-RELATED GENE 1 && PF03171:2OG-Fe(II) oxygenase superfamily|PF14226:non-haem dioxygenase in morphine synthesis N-terminal
TraesCS3A03G0845500	TraesCS3A01G355500 && Q5NA18.1 RecName: Full=Metal tolerance protein 5; Short=OsMTP5 && PF16916:Dimerisation domain of Zinc Transporter|PF01545:Cation efflux family
TraesCS5B03G0935800	TraesCS5B01G371200 && Q9FHB6.1 RecName: Full=Protein DETOXIFICATION 16; Short=AtDTX16; AltName: Full=Multidrug and toxic compound extrusion protein 16; Short=MATE protein 16 && PF01554:MatE
NewGene_20380	#N/A
TraesCSU03G0281600	TraesCSU01G191800 && - && PF03168:Late embryogenesis abundant protein
TraesCS2D03G0974700	TraesCS2D01G432700 && - && -
TraesCS3D03G0609300	TraesCS3D01G262000 && P0C2F6.1 RecName: Full=Putative ribonuclease H protein At1g65750 && PF13966:zinc-binding in reverse transcriptase|PF13947:Wall-associated receptor kinase galacturonan-binding|PF14380:Wall-associated receptor kinase C-terminal
TraesCS3A03G1131900	TraesCS3A01G482200 && P15737.1 RecName: Full=Glucan endo-1,3-beta-glucosidase GII; AltName: Full=(1->3)-beta-glucan endohydrolase GII; AltName: Full=(1->3)-beta-glucanase isoenzyme GII; AltName: Full=Beta-1,3-endoglucanase GII; Flags: Precursor && PF00332:Glycosyl hydrolases family 17
TraesCS2D03G0032400	TraesCS2D01G017400 && O64477.1 RecName: Full=G-type lectin S-receptor-like serine/threonine-protein kinase At2g19130; Flags: Precursor && PF01453:D-mannose binding lectin|PF00954:S-locus glycoprotein domain|PF08276:PAN-like domain|PF00069:Protein kinase domain
TraesCS5A03G0912000	TraesCS5A01G380900 && Q75KV9.1 RecName: Full=Transcription factor BHLH148; AltName: Full=Basic helix-loop-helix protein 148; Short=OsbHLH148; AltName: Full=bHLH transcription factor bHLH148 && -
TraesCS3A03G0077500	TraesCS3A01G038300 && Q5ZCK5.1 RecName: Full=Probable calcium-binding protein CML16; AltName: Full=Calmodulin-like protein 16 && PF13499:EF-hand domain pair
TraesCS7D03G0902600	TraesCS7D01G383500 && P17770.1 RecName: Full=Aromatic-L-amino-acid decarboxylase; Short=AADC; AltName: Full=DOPA decarboxylase; AltName: Full=Tryptophan decarboxylase && PF00282:Pyridoxal-dependent decarboxylase conserved domain
TraesCS4B03G0969000	TraesCS4B01G378400 && Q6YZY5.1 RecName: Full=Germin-like protein 8-11; Flags: Precursor && PF00190:Cupin
TraesCS7D03G1210900	TraesCS7D01G512800 && Q9LUC6.1 RecName: Full=Cytochrome P450 72A14 && PF00067:Cytochrome P450
TraesCS5B03G1136300	TraesCS5B01G463300 && - && -
TraesCS3A03G1141700	TraesCS3A01G486000 && P34742.2 RecName: Full=Glucan endo-1,3-beta-glucosidase GI; AltName: Full=(1->3)-beta-glucan endohydrolase GI; AltName: Full=(1->3)-beta-glucanase isoenzyme GI; AltName: Full=Beta-1,3-endoglucanase GI && PF00332:Glycosyl hydrolases family 17
TraesCS3D03G1052100	TraesCS3D01G476600 && Q02126.1 RecName: Full=Glucan endo-1,3-beta-glucosidase GIII; AltName: Full=(1->3)-beta-glucan endohydrolase GIII; AltName: Full=(1->3)-beta-glucanase isoenzyme GIII; AltName: Full=Beta-1,3-endoglucanase GIII; Flags: Precursor && PF00332:Glycosyl hydrolases family 17
TraesCS7D03G0485000	TraesCS7D01G217500 && Q9SKB2.1 RecName: Full=Leucine-rich repeat receptor-like serine/threonine/tyrosine-protein kinase SOBIR1; AltName: Full=Protein EVERSHED; AltName: Full=Protein SUPPRESSOR OF BIR1-1; Flags: Precursor && PF00069:Protein kinase domain
TraesCS6B03G0188800	TraesCS6B01G080000 && P42620.1 RecName: Full=Glutathionyl-hydroquinone reductase YqjG; Short=GS-HQR && PF13409:Glutathione S-transferase, N-terminal domain|PF13410:Glutathione S-transferase, C-terminal domain
TraesCS2B03G0089700	TraesCS2B01G043700 && Q7XA42.2 RecName: Full=Putative disease resistance protein RGA1; AltName: Full=RGA3-blb && PF00931:NB-ARC domain
TraesCS4D03G0838600	- && Q6YZY5.1 RecName: Full=Germin-like protein 8-11; Flags: Precursor && PF00190:Cupin
TraesCS5B03G1172400	TraesCS5B01G480900 && Q52QH4.1 RecName: Full=NAC domain-containing protein 68; Short=ONAC068 && PF02365:No apical meristem (NAM) protein
TraesCS2D03G0056400	- && Q7X7X4.2 RecName: Full=Cytochrome P450 99A2 && PF00067:Cytochrome P450
TraesCS3B03G0701500	TraesCS3B01G270500 && Q93WV4.1 RecName: Full=Probable WRKY transcription factor 71; AltName: Full=WRKY DNA-binding protein 71 && PF03106:WRKY DNA -binding domain
TraesCS2B03G0284300	TraesCS2B01G117900 && A2XG77.1 RecName: Full=WUSCHEL-related homeobox 6; AltName: Full=OsWOX6 && PF00046:Homeodomain
TraesCS2B03G1470000	TraesCS2B01G587100 && Q9FFE6.1 RecName: Full=Probable acyl-activating enzyme 5, peroxisomal; AltName: Full=AMP-binding protein 5; Short=AtAMPBP5 && PF00501:AMP-binding enzyme|PF13193:AMP-binding enzyme C-terminal domain
TraesCS7D03G1095900	- && Q8GXZ3.1 RecName: Full=Serine/threonine-protein kinase At5g01020 && PF07714:Protein tyrosine and serine/threonine kinase
TraesCS1D03G0814000	- && Q84K47.1 RecName: Full=ABC transporter A family member 2; Short=ABC transporter ABCA.2; Short=AtABCA2; AltName: Full=ABC2 homolog 1 && PF00005:ABC transporter|PF12698:ABC-2 family transporter protein
TraesCS2D03G0980100	TraesCS2D01G436200 && O23913.1 RecName: Full=Ubiquinol oxidase 1b, mitochondrial; AltName: Full=Alternative oxidase 1b; Flags: Precursor && PF01786:Alternative oxidase
TraesCS4A03G0998200	TraesCS4A01G401300 && Q43210.1 RecName: Full=Phenylalanine ammonia-lyase && PF00221:Aromatic amino acid lyase
TraesCS2B03G1004700	TraesCS2B01G394500 && Q7XKF4.2 RecName: Full=Probable metal-nicotianamine transporter YSL13; AltName: Full=Protein YELLOW STRIPE LIKE 13; Short=OsYSL13 && PF03169:OPT oligopeptide transporter protein
TraesCS7B03G0303400	TraesCS7B01G116700 && Q5Z6K9.1 RecName: Full=Potassium transporter 24; AltName: Full=OsHAK24 && PF02705:K+ potassium transporter
TraesCS4B03G0331700	TraesCS4B01G142000 && P52409.1 RecName: Full=Glucan endo-1,3-beta-glucosidase; AltName: Full=(1->3)-beta-glucan endohydrolase; Short=(1->3)-beta-glucanase; AltName: Full=Beta-1,3-endoglucanase; Flags: Precursor && PF00332:Glycosyl hydrolases family 17|PF07983:X8 domain
TraesCS5D03G1056200	TraesCS5D01G478700 && Q0D5R3.1 RecName: Full=Cysteine-rich receptor-like protein kinase 6; Short=Cysteine-rich RLK6; Flags: Precursor && PF00069:Protein kinase domain|PF01657:Salt stress response/antifungal
TraesCS5A03G1103200	TraesCS5A01G468300 && Q7EZT1.1 RecName: Full=NAC domain-containing protein 67; Short=ONAC067 && PF02365:No apical meristem (NAM) protein
TraesCS5B03G0394500	TraesCS5B01G142100 && Q9LD44.1 RecName: Full=NAC transcription factor 56; Short=AtNAC056; AltName: Full=NAC domain-containing protein 2; Short=AtNAC2; AltName: Full=Protein NAC-REGULATED SEED MORPHOLOGY 1 && PF02365:No apical meristem (NAM) protein
TraesCS4A03G0063400	TraesCS4A01G033500 && O82081.1 RecName: Full=Uclacyanin 1; Flags: Precursor && PF02298:Plastocyanin-like domain
TraesCS4B03G0228300	TraesCS4B01G100100 && Q9S745.1 RecName: Full=Lipase-like PAD4; AltName: Full=Protein ENHANCED DISEASE SUSCEPTIBILITY 9; AltName: Full=Protein PHYTOALEXIN DEFICIENT 4; Short=AtPAD4 && PF18117:Enhanced disease susceptibility 1 protein EP domain|PF01764:Lipase (class 3)
TraesCS5D03G0508400	TraesCS5D01G216600 && Q8GXZ3.1 RecName: Full=Serine/threonine-protein kinase At5g01020 && PF07714:Protein tyrosine and serine/threonine kinase
TraesCS1A03G0557300	TraesCS1A01G211500 && Q8VZP6.1 RecName: Full=Putative glucuronosyltransferase PGSIP8; AltName: Full=Glycogenin-like protein 8; AltName: Full=Plant glycogenin-like starch initiation protein 8 && -
TraesCS2D03G0798000	TraesCS2D01G348600 && Q8H157.1 RecName: Full=Protein NRT1/ PTR FAMILY 4.6; Short=AtNPF4.6; AltName: Full=Nitrate transporter 1.2; AltName: Full=Nitrate transporter NTL1; AltName: Full=Protein ABA-IMPORTING TRANSPORTER 1 && PF00854:POT family
TraesCS7D03G1253100	TraesCS7D01G532500 && Q5Z980.1 RecName: Full=Expansin-like A4; AltName: Full=OsEXLA4; AltName: Full=OsEXPL4; Flags: Precursor && PF01357:Expansin C-terminal domain
TraesCS4B03G0722900	TraesCS4B01G271900 && O82081.1 RecName: Full=Uclacyanin 1; Flags: Precursor && PF02298:Plastocyanin-like domain
TraesCS5A03G0734800	TraesCS5A01G301700 && Q2HXL0.2 RecName: Full=Respiratory burst oxidase homolog protein C; AltName: Full=NADPH oxidase RBOHC; AltName: Full=StRBOHC && PF01794:Ferric reductase like transmembrane component|PF08414:Respiratory burst NADPH oxidase|PF08022:FAD-binding domain|PF08030:Ferric reductase NAD binding domain
TraesCS2A03G0256400	TraesCS2A01G124200 && Q6NQE2.1 RecName: Full=Probable NAD(P)H dehydrogenase (quinone) FQR1-like 1 && PF03358:NADPH-dependent FMN reductase
TraesCS1B03G0542400	TraesCS1B01G183100 && C0HJG8.1 RecName: Full=Basic secretory protease; AltName: Full=Boswellia basic secretory protease; Short=BBSP, partial [Boswellia serrata] && PF04450:Peptidase of plants and bacteria
TraesCS5D03G0557800	TraesCS5D01G241000 && Q0J1C1.1 RecName: Full=1-aminocyclopropane-1-carboxylate oxidase 1; Short=ACC oxidase 1; AltName: Full=Ethylene-forming enzyme; Short=EFE && PF03171:2OG-Fe(II) oxygenase superfamily|PF14226:non-haem dioxygenase in morphine synthesis N-terminal
TraesCS3D03G0061000	TraesCS3D01G033800 && P12940.1 RecName: Full=Bowman-Birk type trypsin inhibitor && -
TraesCS2D03G0459600	TraesCS2D01G218700 && Q43210.1 RecName: Full=Phenylalanine ammonia-lyase && PF00221:Aromatic amino acid lyase
TraesCS1D03G0538400	TraesCS1D01G215300 && Q7XCA7.1 RecName: Full=Expansin-B6; AltName: Full=Beta-expansin-6; AltName: Full=OsEXPB6; AltName: Full=OsaEXPb1.8; Flags: Precursor && PF03330:Lytic transglycolase|PF01357:Expansin C-terminal domain
TraesCS2D03G0843400	TraesCS2D01G368000 && O80939.1 RecName: Full=L-type lectin-domain containing receptor kinase IV.1; Short=Arabidopsis thaliana lectin-receptor kinase e; Short=AthlecRK-e; Short=LecRK-IV.1; AltName: Full=Lectin Receptor Kinase 1; Flags: Precursor && PF00069:Protein kinase domain|PF00139:Legume lectin domain
TraesCS5D03G1133200	TraesCS5D01G519400 && Q851M9.1 RecName: Full=Ammonium transporter 3 member 2; Short=OsAMT3;2 && PF00909:Ammonium Transporter Family
TraesCS3B03G1312000	TraesCS3B01G526700 && Q02126.1 RecName: Full=Glucan endo-1,3-beta-glucosidase GIII; AltName: Full=(1->3)-beta-glucan endohydrolase GIII; AltName: Full=(1->3)-beta-glucanase isoenzyme GIII; AltName: Full=Beta-1,3-endoglucanase GIII; Flags: Precursor && PF00332:Glycosyl hydrolases family 17
TraesCS2B03G1430800	TraesCS2B01G572100 && O82081.1 RecName: Full=Uclacyanin 1; Flags: Precursor && PF02298:Plastocyanin-like domain
TraesCS2A03G1212400	- && - && -
TraesCS5A03G0009200	TraesCS5A01G004500 && P93846.1 RecName: Full=Obtusifoliol 14-alpha demethylase; AltName: Full=CYPLI; AltName: Full=Cytochrome P450 51; AltName: Full=Cytochrome P450-LIA1 && PF00067:Cytochrome P450
TraesCS7A03G0893400	TraesCS7A01G366200 && Q1MX30.1 RecName: Full=Receptor kinase-like protein Xa21; Contains: RecName: Full=Receptor kinase-like protein Xa21, processed; Flags: Precursor && PF13855:Leucine rich repeat|PF08263:Leucine rich repeat N-terminal domain|PF00069:Protein kinase domain
TraesCS6B03G0359800	TraesCS6B01G143000 && - && PF00168:C2 domain
TraesCS6B03G0724400	TraesCS6B01G246800 && Q6K8R2.1 RecName: Full=Chitinase 6; AltName: Full=Pathogenesis related (PR)-3 chitinase 6; Flags: Precursor && PF00187:Chitin recognition protein|PF00182:Chitinase class I
TraesCS2A03G0909900	TraesCS2A01G374700 && Q7XKI7.2 RecName: Full=Mitochondrial intermembrane space import and assembly protein 40 homolog; Short=OsMIA40 && -
TraesCS5D03G0957600	TraesCS5D01G436000 && Q852M1.1 RecName: Full=Probable aldehyde oxidase 2; Short=AO-2 && PF01315:Aldehyde oxidase and xanthine dehydrogenase, a/b hammerhead domain|PF03450:CO dehydrogenase flavoprotein C-terminal domain|PF00111:2Fe-2S iron-sulfur cluster binding domain|PF01799:[2Fe-2S] binding domain|PF02738:Molybdopterin-binding domain of aldehyde dehydrogenase|PF00941:FAD binding domain in molyb…
TraesCS3D03G0725500	- && Q9MAP5.1 RecName: Full=Subtilisin-like protease SBT3.3; AltName: Full=Subtilase subfamily 3 member 3; Short=AtSBT3.3; Flags: Precursor && PF05922:Peptidase inhibitor I9|PF00082:Subtilase family|PF17766:Fibronectin type-III domain
TraesCS7B03G0249500	TraesCS7B01G094400 && Q9ZQ94.1 RecName: Full=UDP-glycosyltransferase 73C5; AltName: Full=Cytokinin-O-glucosyltransferase 3; AltName: Full=Deoxynivalenol-glucosyl-transferase 1; AltName: Full=Zeatin O-glucosyltransferase 3; Short=AtZOG3 && PF00201:UDP-glucoronosyl and UDP-glucosyl transferase
TraesCS4A03G0749800	TraesCS4A01G296300 && P33679.2 RecName: Full=Zeamatin; Flags: Precursor && PF00314:Thaumatin family
TraesCS5D03G0992800	- && Q8GU84.1 RecName: Full=ABC transporter G family member 48; Short=OsABCG48; AltName: Full=Pleiotropic drug resistance protein 3; Short=OsPDR3 && PF01061:ABC-2 type transporter|PF00005:ABC transporter|PF08370:Plant PDR ABC transporter associated|PF14510:ABC-transporter N-terminal|PF19055:ABC-2 type transporter
TraesCS2B03G0583400	TraesCS2B01G241500 && Q0D5R3.1 RecName: Full=Cysteine-rich receptor-like protein kinase 6; Short=Cysteine-rich RLK6; Flags: Precursor && PF00069:Protein kinase domain|PF01657:Salt stress response/antifungal
TraesCS1B03G0768500	TraesCS1B01G276700 && - && -
TraesCS1A03G0478900	TraesCS1A01G177300 && Q42602.2 RecName: Full=Cytochrome P450 89A2; AltName: Full=ATH 6-1; AltName: Full=CYPLXXXIX && PF00067:Cytochrome P450
TraesCS3D03G0289200	TraesCS3D01G137500 && O23299.1 RecName: Full=Enoyl-CoA delta isomerase 2, peroxisomal; AltName: Full=Delta(3),Delta(2)-enoyl CoA isomerase 2; Short=AtECI2; AltName: Full=Indole-3-butyric acid response 10 && PF00378:Enoyl-CoA hydratase/isomerase
TraesCS1B03G1103900	TraesCS1B01G410400 && Q2R0D1.1 RecName: Full=CASP-like protein 1U2; Short=OsCASPL1U2 && PF04535:Domain of unknown function (DUF588)
TraesCS2A03G0904200	TraesCS2A01G371700 && O80939.1 RecName: Full=L-type lectin-domain containing receptor kinase IV.1; Short=Arabidopsis thaliana lectin-receptor kinase e; Short=AthlecRK-e; Short=LecRK-IV.1; AltName: Full=Lectin Receptor Kinase 1; Flags: Precursor && PF00069:Protein kinase domain|PF00139:Legume lectin domain
TraesCS2B03G0570100	TraesCS2B01G236400 && Q84S11.1 RecName: Full=Mixed-linked glucan synthase 2; AltName: Full=1,3;1,4-beta-D-glucan synthase 2; AltName: Full=Cellulose synthase-like protein F2; AltName: Full=OsCslF2 && PF03552:Cellulose synthase
TraesCS1D03G0733000	TraesCS1D01G308200 && Q84VQ1.1 RecName: Full=SNF1-related protein kinase regulatory subunit beta-1; Short=AKIN subunit beta-1; Short=AKINB1; Short=AKINbeta1 && PF04739:5'-AMP-activated protein kinase beta subunit, interaction domain|PF16561:Glycogen recognition site of AMP-activated protein kinase
TraesCS3B03G0398700	TraesCS3B01G167000 && - && PF04398:Protein of unknown function, DUF538
TraesCS2B03G1005600	TraesCS2B01G395000 && Q9SCP5.1 RecName: Full=UDP-glycosyltransferase 73C7 && PF00201:UDP-glucoronosyl and UDP-glucosyl transferase
TraesCS3A03G0273900	TraesCS3A01G124700 && Q9ZQ96.1 RecName: Full=UDP-glycosyltransferase 73C3 && PF00201:UDP-glucoronosyl and UDP-glucosyl transferase
TraesCS7D03G0842500	TraesCS7D01G356300 && - && -
TraesCS5D03G0956700	TraesCS5D01G435300 && Q9FG13.1 RecName: Full=Probable carboxylesterase 15; AltName: Full=AtCXE15 && PF07859:alpha/beta hydrolase fold
TraesCS1D03G0546800	TraesCS1D01G219500 && Q84QK0.1 RecName: Full=12-oxophytodienoate reductase 1; AltName: Full=12-oxophytodienoate-10,11-reductase 1; Short=OPDA-reductase 1; Short=OsOPR1 && PF00724:NADH:flavin oxidoreductase / NADH oxidase family
TraesCS7D03G0007800	TraesCS7D01G003400 && Q9SND9.1 RecName: Full=Uncharacterized acetyltransferase At3g50280 && PF02458:Transferase family
TraesCS4D03G0643300	TraesCS4D01G271000 && O82081.1 RecName: Full=Uclacyanin 1; Flags: Precursor && PF02298:Plastocyanin-like domain
TraesCS2A03G0863200	TraesCS2A01G353500 && Q6WAU1.1 RecName: Full=(-)-isopiperitenone reductase && PF00106:short chain dehydrogenase|PF13561:Enoyl-(Acyl carrier protein) reductase
TraesCS3D03G0123700	TraesCS3D01G064200 && P93604.1 RecName: Full=Rust resistance kinase Lr10; AltName: Full=Probable receptor-like serine/threonine-protein kinase LRK10; Flags: Precursor && PF00069:Protein kinase domain|PF13947:Wall-associated receptor kinase galacturonan-binding
TraesCS2B03G1163200	TraesCS2B01G459100 && O23913.1 RecName: Full=Ubiquinol oxidase 1b, mitochondrial; AltName: Full=Alternative oxidase 1b; Flags: Precursor && PF01786:Alternative oxidase
TraesCS7B03G0037200	TraesCS7B01G015100 && Q9ZSB0.1 RecName: Full=Subtilisin-like protease SBT3.9; AltName: Full=Subtilase subfamily 3 member 9; Short=AtSBT3.9; Flags: Precursor && PF17766:Fibronectin type-III domain|PF05922:Peptidase inhibitor I9|PF00082:Subtilase family
TraesCS7B03G0935900	TraesCS7B01G349000 && Q9LUC5.1 RecName: Full=Cytochrome P450 72A15 && PF00067:Cytochrome P450
TraesCS1D03G0046500	TraesCS1D01G024700 && Q7XBA5.1 RecName: Full=Protein DEHYDRATION-INDUCED 19 homolog 6; AltName: Full=OsDi19-6 && PF14571:Stress-induced protein Di19, C-terminal|PF05605:Drought induced 19 protein (Di19), zinc-binding
TraesCS2A03G0163000	TraesCS2A01G083600 && O49621.1 RecName: Full=MLO-like protein 1; Short=AtMlo1; AltName: Full=MLO protein homolog 1; Short=AtMlo-H1 && PF03094:Mlo family
TraesCS5D03G0447000	TraesCS5D01G187500 && O65479.2 RecName: Full=Putative cysteine-rich receptor-like protein kinase 20; Short=Cysteine-rich RLK20; Flags: Precursor && PF00069:Protein kinase domain
TraesCS1A03G0191000	TraesCS1A01G078200 && A7QEU4.2 RecName: Full=Peroxidase 5; Flags: Precursor && PF00141:Peroxidase
TraesCS1D03G0486300	TraesCS1D01G190200 && Q06398.2 RecName: Full=Probable glutathione S-transferase GSTU6; AltName: Full=28 kDa cold-induced protein && PF00043:Glutathione S-transferase, C-terminal domain|PF13417:Glutathione S-transferase, N-terminal domain
TraesCS2D03G1253600	TraesCS2D01G561400 && - && PF03168:Late embryogenesis abundant protein
TraesCS7B03G1016700	TraesCS7B01G378300 && Q2R2D5.1 RecName: Full=Receptor kinase-like protein Xa21; Contains: RecName: Full=Receptor kinase-like protein Xa21, processed; Flags: Precursor && PF13855:Leucine rich repeat|PF08263:Leucine rich repeat N-terminal domain|PF07714:Protein tyrosine and serine/threonine kinase
TraesCS5D03G1055700	TraesCS5D01G478200 && - && -
TraesCS2D03G0859400	TraesCS2D01G375400 && - && PF03168:Late embryogenesis abundant protein
TraesCS7D03G0795300	TraesCS7D01G336400 && O04609.1 RecName: Full=WRKY transcription factor 22; AltName: Full=WRKY DNA-binding protein 22 && PF03106:WRKY DNA -binding domain
TraesCS6D03G0325600	TraesCS6D01G146200 && Q9LIE6.1 RecName: Full=VQ motif-containing protein 22; Short=AtVQ22 && PF05678:VQ motif
TraesCS4D03G0185200	TraesCS4D01G094200 && Q0IU52.1 RecName: Full=Aspartic proteinase Asp1; Short=OSAP1; Short=OsAsp1; AltName: Full=Nucellin-like protein; Flags: Precursor && PF14543:Xylanase inhibitor N-terminal|PF14541:Xylanase inhibitor C-terminal
TraesCS1A03G0644100	TraesCS1A01G248700 && Q6YT98.1 RecName: Full=CASP-like protein 1D1; Short=OsCASPL1D1 && PF04535:Domain of unknown function (DUF588)
TraesCS2B03G1509500	TraesCS2B01G603500 && Q940R4.1 RecName: Full=Probable aspartyl protease At4g16563; Flags: Precursor && PF14543:Xylanase inhibitor N-terminal|PF14541:Xylanase inhibitor C-terminal
TraesCS6B03G0120000	TraesCS6B01G051700 && Q9SD62.1 RecName: Full=Putative receptor-like protein kinase At3g47110; Flags: Precursor && PF00069:Protein kinase domain|PF08263:Leucine rich repeat N-terminal domain|PF13855:Leucine rich repeat
TraesCS3B03G0336000	- && Q9LZM4.1 RecName: Full=Wall-associated receptor kinase-like 20; Flags: Precursor && PF00069:Protein kinase domain
TraesCS5D03G0766600	TraesCS5D01G342100 && Q7XXN5.1 RecName: Full=Putrescine hydroxycinnamoyltransferase 3; Short=OsPHT3 && PF02458:Transferase family
TraesCS4D03G0004900	TraesCS4D01G003400 && Q6RVV4.1 RecName: Full=Short-chain dehydrogenase TIC 32, chloroplastic; AltName: Full=Translocon at the inner envelope membrane of chloroplasts 32; Short=PsTIC32 && PF00106:short chain dehydrogenase
TraesCS5D03G0009400	TraesCS5D01G004700 && Q9FLD5.1 RecName: Full=AAA-ATPase ASD, mitochondrial; AltName: Full=AAA-ATPase 1; AltName: Full=Protein ATPASE-IN-SEED-DEVELOPMENT && PF14363:Domain associated at C-terminal with AAA|PF00004:ATPase family associated with various cellular activities (AAA)
TraesCS4D03G0239900	TraesCS4D01G119900 && Q9SG92.1 RecName: Full=Methylesterase 17; Short=AtMES17; AltName: Full=Methyl indole-3-acetic acid esterase && PF12697:Alpha/beta hydrolase family
NewGene_17131	#N/A
TraesCS7D03G0805100	TraesCS7D01G341100 && Q2R2D5.1 RecName: Full=Receptor kinase-like protein Xa21; Contains: RecName: Full=Receptor kinase-like protein Xa21, processed; Flags: Precursor && PF13855:Leucine rich repeat|PF00069:Protein kinase domain|PF08263:Leucine rich repeat N-terminal domain
TraesCS1A03G0451400	TraesCS1A01G166600 && C0HJG8.1 RecName: Full=Basic secretory protease; AltName: Full=Boswellia basic secretory protease; Short=BBSP, partial [Boswellia serrata] && PF04450:Peptidase of plants and bacteria
TraesCS6B03G0096700	TraesCS6B01G041200 && Q9SZY3.1 RecName: Full=Subtilisin-like protease SBT3.8; AltName: Full=Subtilase subfamily 3 member 8; Short=AtSBT3.8; Flags: Precursor && PF17766:Fibronectin type-III domain|PF00082:Subtilase family|PF05922:Peptidase inhibitor I9
TraesCS4D03G0709100	TraesCS4D01G300500 && Q2R0K3.1 RecName: Full=Tryptamine benzoyltransferase 1; Short=OsTBT1 && PF02458:Transferase family
TraesCS5A03G0396000	TraesCS5A01G142000 && Q8W488.1 RecName: Full=Protein DETOXIFICATION 21; Short=AtDTX21; AltName: Full=Multidrug and toxic compound extrusion protein 21; Short=MATE protein 21 && PF01554:MatE
TraesCS5D03G0494200	TraesCS5D01G210600 && Q6ERX1.1 RecName: Full=Probable cinnamyl alcohol dehydrogenase 8A; Short=OsCAD8A && PF08240:Alcohol dehydrogenase GroES-like domain|PF00107:Zinc-binding dehydrogenase
TraesCS5B03G0508000	TraesCS5B01G191400 && - && PF05553:Cotton fibre expressed protein
TraesCS6B03G0107000	TraesCS6B01G046600 && P0DKG9.1 RecName: Full=High-affinity nitrate transporter 2.1; Short=OsNRT2.1 >P0DKH0.1 RecName: Full=High-affinity nitrate transporter 2.2; Short=OsNRT2.2 && PF07690:Major Facilitator Superfamily
TraesCS2D03G0056800	TraesCS2D01G030000 && Q7X7X4.2 RecName: Full=Cytochrome P450 99A2 && PF00067:Cytochrome P450
TraesCS6A03G0657800	TraesCS6A01G241000 && Q9LTC0.1 RecName: Full=Probable receptor-like protein kinase At5g47070 && PF07714:Protein tyrosine and serine/threonine kinase
TraesCS7A03G0557300	- && Q9LMN7.1 RecName: Full=Wall-associated receptor kinase 5; Flags: Precursor && PF07645:Calcium-binding EGF domain|PF07714:Protein tyrosine and serine/threonine kinase|PF13947:Wall-associated receptor kinase galacturonan-binding
TraesCS4A03G0746700	TraesCS4A01G294300 && Q75HB1.1 RecName: Full=Fe(2+) transport protein 1; AltName: Full=Fe(II) transport protein 1; AltName: Full=Iron-regulated transporter 1; Short=OsIRT1; Flags: Precursor && PF02535:ZIP Zinc transporter
TraesCS2B03G0583000	TraesCS2B01G241400 && Q0D5R3.1 RecName: Full=Cysteine-rich receptor-like protein kinase 6; Short=Cysteine-rich RLK6; Flags: Precursor && PF01657:Salt stress response/antifungal|PF00069:Protein kinase domain
TraesCS2D03G1228200	TraesCS2D01G552100 && P28814.1 RecName: Full=Barwin && PF00967:Barwin family
TraesCS1D03G0485400	TraesCS1D01G189600 && Q9FUS8.1 RecName: Full=Glutathione S-transferase U17; Short=AtGSTU17; AltName: Full=GST class-tau member 17; AltName: Full=Glutathione S-transferase 30; AltName: Full=Protein EARLY RESPONSIVE TO DEHYDRATION 9 && PF00043:Glutathione S-transferase, C-terminal domain|PF02798:Glutathione S-transferase, N-terminal domain
TraesCS6D03G0699000	TRIAE_CS42_6DL_TGACv1_526987_AA1696700%2Cnon-specific lipid transfer protein && - && PF14368:Probable lipid transfer
TraesCS6A03G0039500	TraesCS6A01G018200 && F8WKW1.1 RecName: Full=7-deoxyloganetin glucosyltransferase; AltName: Full=Genipin glucosyltransferase; AltName: Full=UDP-glucose glucosyltransferase 2; Short=GjUGT2; AltName: Full=UDP-glycosyltransferase 85A24 && PF00201:UDP-glucoronosyl and UDP-glucosyl transferase
TraesCS2D03G0471300	TraesCS2D01G222700 && Q0D5R3.1 RecName: Full=Cysteine-rich receptor-like protein kinase 6; Short=Cysteine-rich RLK6; Flags: Precursor && PF07714:Protein tyrosine and serine/threonine kinase|PF01657:Salt stress response/antifungal
TraesCS3B03G0362300	TraesCS3B01G152200 && P30110.1 RecName: Full=Glutathione S-transferase 1; AltName: Full=GST class-phi && PF02798:Glutathione S-transferase, N-terminal domain|PF00043:Glutathione S-transferase, C-terminal domain
TraesCS5D03G0967800	TraesCS5D01G441500 && Q8H0F2.1 RecName: Full=Anthocyanin 3'-O-beta-glucosyltransferase; Short=3'GT && PF00201:UDP-glucoronosyl and UDP-glucosyl transferase
TraesCS7B03G0211300	TraesCS7B01G078300 && O80933.1 RecName: Full=Scarecrow-like protein 9; Short=AtSCL9; AltName: Full=GRAS family protein 13; Short=AtGRAS-13 && PF03514:GRAS domain family
TraesCS4B03G0779400	TraesCS4B01G296500 && Q06398.2 RecName: Full=Probable glutathione S-transferase GSTU6; AltName: Full=28 kDa cold-induced protein && PF13410:Glutathione S-transferase, C-terminal domain|PF02798:Glutathione S-transferase, N-terminal domain
TraesCS2A03G0362000	TraesCS2A01G173800 && Q5G8Z3.1 RecName: Full=Protein EGG APPARATUS-1; AltName: Full=ZmEA1 && -
NewGene_33651	#N/A
TraesCS5A03G0811400	TraesCS5A01G337400 && P50134.1 RecName: Full=Ornithine decarboxylase; Short=ODC && PF00278:Pyridoxal-dependent decarboxylase, C-terminal sheet domain|PF02784:Pyridoxal-dependent decarboxylase, pyridoxal binding domain
TraesCS3A03G0885500	TraesCS3A01G374700 && P93479.1 RecName: Full=Reticuline oxidase; AltName: Full=Berberine bridge-forming enzyme; Short=BBE; AltName: Full=Tetrahydroprotoberberine synthase; Flags: Precursor && PF01565:FAD binding domain|PF08031:Berberine and berberine like
TraesCS2A03G0773700	TraesCS2A01G311200 && B9FSC8.1 RecName: Full=Putative 12-oxophytodienoate reductase 11; AltName: Full=OPDA-reductase 11; Short=OsOPR11 && PF00724:NADH:flavin oxidoreductase / NADH oxidase family
TraesCS4B03G0570700	TraesCS4B01G205400 && Q6NQE2.1 RecName: Full=Probable NAD(P)H dehydrogenase (quinone) FQR1-like 1 && PF03358:NADPH-dependent FMN reductase
TraesCS2A03G0085500	TraesCS2A01G045400 && O65857.2 RecName: Full=Probable glutathione S-transferase GSTF1; AltName: Full=GST-I && PF00043:Glutathione S-transferase, C-terminal domain|PF02798:Glutathione S-transferase, N-terminal domain
TraesCS3A03G0698500	TraesCS3A01G276200 && O49545.1 RecName: Full=Leucine-rich repeat receptor-like serine/threonine-protein kinase BAM1; AltName: Full=Protein BARELY ANY MERISTEM 1; Flags: Precursor && PF07714:Protein tyrosine and serine/threonine kinase|PF13855:Leucine rich repeat|PF08263:Leucine rich repeat N-terminal domain
TraesCS1D03G0692000	TraesCS1D01G288800 && - && -
TraesCS2A03G0729600	TraesCS2A01G291900 && Q9SGD6.1 RecName: Full=Arogenate dehydratase/prephenate dehydratase 6, chloroplastic; Short=AtADT6; Short=AtPDT6; Flags: Precursor && PF00800:Prephenate dehydratase
TraesCS3A03G0732000	TraesCS3A01G294000 && Q9XG83.1 RecName: Full=Gibberellin 2-beta-dioxygenase; AltName: Full=GA 2-oxidase; AltName: Full=Gibberellin 2-beta-hydroxylase; AltName: Full=Gibberellin 2-oxidase && PF03171:2OG-Fe(II) oxygenase superfamily|PF14226:non-haem dioxygenase in morphine synthesis N-terminal
TraesCS2D03G0798400	TraesCS2D01G348800 && O04138.2 RecName: Full=Chitinase 4; AltName: Full=OsChia2b; AltName: Full=Pathogenesis related (PR)-3 chitinase 4; Flags: Precursor && PF00182:Chitinase class I|PF00187:Chitin recognition protein
TraesCS6B03G1038400	TraesCS6B01G367100 && Q8GXZ3.1 RecName: Full=Serine/threonine-protein kinase At5g01020 && PF07714:Protein tyrosine and serine/threonine kinase
TraesCS6A03G0701100	TraesCS6A01G260900 && Q5SMM6.1 RecName: Full=Hydroxycinnamoyltransferase 4; Short=OsHCT4; AltName: Full=BAHD-like hydroxycinnamoyl transferase HCT4; AltName: Full=Glycerol hydroxycinnamoyl transferase && PF02458:Transferase family
TraesCS3D03G0074700	TraesCS3D01G041500 && Q5ZCK5.1 RecName: Full=Probable calcium-binding protein CML16; AltName: Full=Calmodulin-like protein 16 && PF13499:EF-hand domain pair
TraesCS7A03G0502200	TraesCS7A01G215800 && Q9SKB2.1 RecName: Full=Leucine-rich repeat receptor-like serine/threonine/tyrosine-protein kinase SOBIR1; AltName: Full=Protein EVERSHED; AltName: Full=Protein SUPPRESSOR OF BIR1-1; Flags: Precursor && PF00069:Protein kinase domain
TraesCS5D03G0687800	TraesCS5D01G302800 && B7F7K7.1 RecName: Full=Beta-glucosidase 31; Short=Os9bglu31; Flags: Precursor && PF00232:Glycosyl hydrolase family 1
TraesCS5A03G0786400	TraesCS5A01G324300 && - && PF07279:Protein of unknown function (DUF1442)
TraesCS2B03G0083100	TraesCS2B01G040600 && Q2V6J9.1 RecName: Full=UDP-glucose flavonoid 3-O-glucosyltransferase 7; AltName: Full=Flavonol 3-O-glucosyltransferase 7; Short=FaGT7 && PF00201:UDP-glucoronosyl and UDP-glucosyl transferase
TraesCS7B03G1224600	TraesCS7B01G453400 && Q9STE7.1 RecName: Full=Putative disease resistance RPP13-like protein 3 && PF00931:NB-ARC domain
TraesCS6D03G0627800	TraesCS6D01G260500 && Q9LQL2.2 RecName: Full=Protein NRT1/ PTR FAMILY 7.3; Short=AtNPF7.3; AltName: Full=Nitrate transporter 1.5 && PF00854:POT family
TraesCS6D03G0075400	TraesCS6D01G037700 && Q7XCA7.1 RecName: Full=Expansin-B6; AltName: Full=Beta-expansin-6; AltName: Full=OsEXPB6; AltName: Full=OsaEXPb1.8; Flags: Precursor && PF03330:Lytic transglycolase|PF01357:Expansin C-terminal domain
TraesCS6A03G0783400	TraesCS6A01G298400 && Q8LIL0.2 RecName: Full=Bisdemethoxycurcumin synthase; AltName: Full=Curcuminoid synthase && PF00195:Chalcone and stilbene synthases, N-terminal domain|PF02797:Chalcone and stilbene synthases, C-terminal domain
TraesCS4B03G0048900	TraesCS4B01G022800 && - && -
TraesCS5B03G0034800	TraesCS5B01G015500 && P81370.2 RecName: Full=Thaumatin-like protein; AltName: Allergen=Act d 2; Flags: Precursor && PF00314:Thaumatin family
TraesCS1D03G0487600	TraesCS1D01G191100 && Q06398.2 RecName: Full=Probable glutathione S-transferase GSTU6; AltName: Full=28 kDa cold-induced protein && PF13417:Glutathione S-transferase, N-terminal domain|PF13410:Glutathione S-transferase, C-terminal domain
TraesCS2D03G0019400	TraesCS2D01G010800 && - && PF01852:START domain
TraesCS3B03G0007900	TraesCS3B01G004100 && Q9ZSB0.1 RecName: Full=Subtilisin-like protease SBT3.9; AltName: Full=Subtilase subfamily 3 member 9; Short=AtSBT3.9; Flags: Precursor && PF00082:Subtilase family|PF17766:Fibronectin type-III domain|PF05922:Peptidase inhibitor I9
TraesCS5A03G0229500	TraesCS5A01G090600 && - && PF00407:Pathogenesis-related protein Bet v 1 family
TraesCS4D03G0583600	TraesCS4D01G242100 && Q9FUN0.1 RecName: Full=Homocysteine S-methyltransferase 1; AltName: Full=S-methylmethionine:homocysteine methyltransferase 1; Short=SMM:Hcy S-methyltransferase 1; AltName: Full=ZmHMT-1 && PF02574:Homocysteine S-methyltransferase
TraesCS4B03G0798100	TraesCS4B01G305400 && - && PF05340:Protein of unknown function (DUF740)
TraesCS1B03G0732500	TraesCS1B01G260700 && Q7DNA1.1 RecName: Full=Chitinase 2; AltName: Full=Class I chitinase b; Short=OsChia1b; AltName: Full=Pathogenesis related (PR)-3 chitinase 2; Flags: Precursor && PF00182:Chitinase class I|PF00187:Chitin recognition protein
NewGene_34960	#N/A
TraesCS2B03G0445000	TraesCS2B01G184000 && B3TKC8.1 RecName: Full=Phloretin 2'-O-glucosyltransferase; AltName: Full=Phloretin glucosyltransferase 1; Short=MdPGT1; AltName: Full=UDP-glucose:phloretin 2'-O-glucosyltransferase; AltName: Full=UDP-glycosyltransferase 88F1 && PF00201:UDP-glucoronosyl and UDP-glucosyl transferase
TraesCS2A03G0782200	TraesCS2A01G315600 && Q9SQ64.1 RecName: Full=Non-functional NADPH-dependent codeinone reductase 2 && PF00248:Aldo/keto reductase family
TraesCS2B03G0588700	TraesCS2B01G244000 && A2YM35.1 RecName: Full=Probable pyruvate, phosphate dikinase regulatory protein, chloroplastic; AltName: Full=Bifunctional dikinase regulatory protein; Short=BFRP; AltName: Full=Pyruvate, Pi dikinase regulatory protein; Short=PPDK RP; Short=PPDK regulatory protein; Flags: Precursor >Q8GVP6.2 RecName: Full=Probable pyruvate, phosphate dikinase regulatory protein, chloroplasti…
TraesCS2D03G1206400	TraesCS2D01G543500 && O82081.1 RecName: Full=Uclacyanin 1; Flags: Precursor && PF02298:Plastocyanin-like domain
TraesCS1D03G0523300	TraesCS1D01G207100 && Q7XCK6.1 RecName: Full=Chitinase 8; AltName: Full=Class II chitinase a; Short=OsChia2a; AltName: Full=Pathogenesis related (PR)-3 chitinase 8; Flags: Precursor && PF00182:Chitinase class I
TraesCS7B03G0271800	TraesCS7B01G103900 && - && PF08263:Leucine rich repeat N-terminal domain|PF13855:Leucine rich repeat
TraesCS3A03G0877900	- && F4HW02.1 RecName: Full=GABA transporter 1; Short=AtGAT1; AltName: Full=Bidirectional amino acid transporter 1 && PF01490:Transmembrane amino acid transporter protein
TraesCS6A03G0646700	TraesCS6A01G235600 && Q84WQ5.2 RecName: Full=CBS domain-containing protein CBSX5 && -
TraesCS1D03G0846000	TraesCS1D01G360500 && P17801.2 RecName: Full=Putative receptor protein kinase ZmPK1; Flags: Precursor && PF01453:D-mannose binding lectin|PF00069:Protein kinase domain|PF00954:S-locus glycoprotein domain
TraesCSU03G0055000	TraesCSU01G059700 && - && PF03168:Late embryogenesis abundant protein
TraesCS6D03G0176000	TraesCS6D01G088200 && - && -
TraesCS1A03G0862600	TraesCS1A01G351600 && Q9FMV7.1 RecName: Full=Cytochrome P450 94B1 && PF00067:Cytochrome P450
TraesCS3A03G0830700	TraesCS3A01G347500 && Q6IEQ7.1 RecName: Full=WRKY transcription factor WRKY24; Short=OsWRKY24 && PF03106:WRKY DNA -binding domain
TraesCS2D03G0665000	TraesCS2D01G286300 && Q9FH54.1 RecName: Full=Ethylene-responsive transcription factor ERF114; AltName: Full=ERF bud enhancer && PF00847:AP2 domain
NewGene_27437	#N/A
TraesCS2D03G0072400	TraesCS2D01G039400 && Q9M345.1 RecName: Full=L-type lectin-domain containing receptor kinase IV.2; Short=Arabidopsis thaliana lectin-receptor kinase a4; Short=AthlecRK-a4; Short=LecRK-IV.2; AltName: Full=Protein SMALL, GLUED-TOGETHER, AND COLLAPSED POLLEN; Flags: Precursor && PF00069:Protein kinase domain|PF00139:Legume lectin domain
TraesCS1A03G0060600	- && Q9STE7.1 RecName: Full=Putative disease resistance RPP13-like protein 3 && PF00931:NB-ARC domain|PF18052:Rx N-terminal domain
TraesCS4D03G0727500	TraesCS4D01G309900 && B9DFU2.1 RecName: Full=Cytochrome P450 711A1; AltName: Full=Protein MORE AXILLARY BRANCHES 1 && PF00067:Cytochrome P450
TraesCS1B03G1217300	TraesCS1B01G454600 && Q0D5R3.1 RecName: Full=Cysteine-rich receptor-like protein kinase 6; Short=Cysteine-rich RLK6; Flags: Precursor && PF01657:Salt stress response/antifungal|PF00069:Protein kinase domain
TraesCS4D03G0006600	TraesCS4D01G004100 && Q38834.2 RecName: Full=Disease resistance RPP13-like protein 4; AltName: Full=Disease resistance protein ZAR1; AltName: Full=Protein HOPZ-ACTIVATED RESISTANCE 1 && PF00931:NB-ARC domain|PF18052:Rx N-terminal domain
TraesCS3A03G0860100	TraesCS3A01G362200 && Q5N9N2.1 RecName: Full=Probable protein phosphatase 2C 9; Short=OsPP2C09 && PF00481:Protein phosphatase 2C
TraesCS3A03G0585100	TraesCS3A01G225200 && Q6NW58.2 RecName: Full=Spastin && PF00004:ATPase family associated with various cellular activities (AAA)|PF17862:AAA+ lid domain
TraesCS7B03G0790000	TraesCS7B01G292700 && Q6YW62.2 RecName: Full=ABC transporter G family member 44; Short=OsABCG44; AltName: Full=Pleiotropic drug resistance protein 17; Short=OsPDR17 && PF00005:ABC transporter|PF08370:Plant PDR ABC transporter associated|PF19055:ABC-2 type transporter|PF14510:ABC-transporter N-terminal|PF01061:ABC-2 type transporter
TraesCS2A03G0062000	- && Q7XA42.2 RecName: Full=Putative disease resistance protein RGA1; AltName: Full=RGA3-blb && PF00931:NB-ARC domain
TraesCS4A03G0573600	TraesCS4A01G216100 && Q9S745.1 RecName: Full=Lipase-like PAD4; AltName: Full=Protein ENHANCED DISEASE SUSCEPTIBILITY 9; AltName: Full=Protein PHYTOALEXIN DEFICIENT 4; Short=AtPAD4 && PF18117:Enhanced disease susceptibility 1 protein EP domain|PF01764:Lipase (class 3)
TraesCS1A03G0676300	TraesCS1A01G265700 && - && -
TraesCS2B03G1056900	TraesCS2B01G414800 && P31531.1 RecName: Full=1-aminocyclopropane-1-carboxylate synthase; Short=ACC synthase; AltName: Full=S-adenosyl-L-methionine methylthioadenosine-lyase && PF00155:Aminotransferase class I and II
TraesCS1A03G0846100	TraesCS1A01G343000 && Q9STT5.2 RecName: Full=ABC transporter A family member 7; Short=ABC transporter ABCA.7; Short=AtABCA7; AltName: Full=Probable ABC2 homolog 6 && PF00005:ABC transporter|PF12698:ABC-2 family transporter protein
TraesCS6D03G0662600	TraesCS6D01G278200 && Q8LIL0.2 RecName: Full=Bisdemethoxycurcumin synthase; AltName: Full=Curcuminoid synthase && PF02797:Chalcone and stilbene synthases, C-terminal domain|PF00195:Chalcone and stilbene synthases, N-terminal domain
TraesCS5B03G1074500	TraesCS5B01G436800 && - && PF13302:Acetyltransferase (GNAT) domain
TraesCS3A03G1122500	TraesCS3A01G478700 && Q9XIC7.1 RecName: Full=Somatic embryogenesis receptor kinase 2; Short=AtSERK2; AltName: Full=Somatic embryogenesis receptor-like kinase 2; Flags: Precursor && PF08263:Leucine rich repeat N-terminal domain
TraesCS2D03G0346400	TraesCS2D01G165100 && B3TKC8.1 RecName: Full=Phloretin 2'-O-glucosyltransferase; AltName: Full=Phloretin glucosyltransferase 1; Short=MdPGT1; AltName: Full=UDP-glucose:phloretin 2'-O-glucosyltransferase; AltName: Full=UDP-glycosyltransferase 88F1 && PF00201:UDP-glucoronosyl and UDP-glucosyl transferase
TraesCS7B03G0665200	TraesCS7B01G238200 && Q0D3N0.1 RecName: Full=Peroxidase 2; Flags: Precursor && PF00141:Peroxidase
TraesCS2B03G0805700	TraesCS2B01G308500 && Q9SGD6.1 RecName: Full=Arogenate dehydratase/prephenate dehydratase 6, chloroplastic; Short=AtADT6; Short=AtPDT6; Flags: Precursor && PF00800:Prephenate dehydratase
TraesCS7A03G1184600	TraesCS7A01G489000 && Q9LS40.1 RecName: Full=Protein ASPARTIC PROTEASE IN GUARD CELL 1; Short=AtASPG1; Flags: Precursor && PF14543:Xylanase inhibitor N-terminal|PF14541:Xylanase inhibitor C-terminal
TraesCS1B03G1118800	TraesCS1B01G415100 && Q9SGN6.1 RecName: Full=MACPF domain-containing protein NSL1; AltName: Full=Protein NECROTIC SPOTTED LESIONS 1; Short=Protein NSL1 && PF01823:MAC/Perforin domain
TraesCS2D03G0095500	TraesCS2D01G050800 && O81905.1 RecName: Full=Receptor-like serine/threonine-protein kinase SD1-8; AltName: Full=Arabidopsis thaliana receptor kinase 3; AltName: Full=S-domain-1 (SD1) receptor kinase 8; Short=SD1-8; Flags: Precursor && PF08276:PAN-like domain|PF00954:S-locus glycoprotein domain|PF01453:D-mannose binding lectin
TraesCS7D03G0196100	TraesCS7D01G085200 && Q8L817.1 RecName: Full=Alpha carbonic anhydrase 7; Short=AtaCA7; Short=AtalphaCA7; AltName: Full=Alpha carbonate dehydratase 7; Flags: Precursor && PF00194:Eukaryotic-type carbonic anhydrase
TraesCS2B03G0726800	TraesCS2B01G280500 && Q9LUH3.1 RecName: Full=Protein DETOXIFICATION 18; Short=AtDTX18; AltName: Full=Multidrug and toxic compound extrusion protein 18; Short=MATE protein 18; AltName: Full=Protein LIKE ALF5 && PF01554:MatE
TraesCS3D03G0035900	TraesCS3D01G020600 && Q9LIN2.1 RecName: Full=GDSL esterase/lipase At3g26430; AltName: Full=Extracellular lipase At3g26430; Flags: Precursor && PF00657:GDSL-like Lipase/Acylhydrolase
TraesCS7B03G0439700	TraesCS7B01G162100 && Q9FGF8.1 RecName: Full=Ethylene-responsive transcription factor ABR1; AltName: Full=Protein ABA REPRESSOR 1 && PF00847:AP2 domain
TraesCS6B03G0106000	TraesCS6B01G046300 && Q7XCA7.1 RecName: Full=Expansin-B6; AltName: Full=Beta-expansin-6; AltName: Full=OsEXPB6; AltName: Full=OsaEXPb1.8; Flags: Precursor && PF03330:Lytic transglycolase|PF01357:Expansin C-terminal domain
TraesCS6B03G0821600	TraesCS6B01G284000 && Q42342.2 RecName: Full=Cytochrome b5 isoform E; Short=AtCb5-E; AltName: Full=Cytochrome b5 isoform 1; AltName: Full=Cytochrome b5 isoform A; Short=AtCb5-A && PF00173:Cytochrome b5-like Heme/Steroid binding domain
TraesCS4A03G0309800	TraesCS4A01G140000 && Q10LP5.1 RecName: Full=Sucrose synthase 4; Short=OsSUS4; AltName: Full=Sucrose-UDP glucosyltransferase 4 && PF00862:Sucrose synthase|PF00534:Glycosyl transferases group 1
TraesCS7D03G0782500	TraesCS7D01G329300 && - && PF05678:VQ motif
TraesCS6D03G0536900	TraesCS6D01G218300 && Q84WQ5.2 RecName: Full=CBS domain-containing protein CBSX5 && -
TraesCS6A03G0175800	TraesCS6A01G077000 && Q8L5C6.2 RecName: Full=Xylanase inhibitor protein 1; Short=XIP-1; Short=XIP-I; AltName: Full=Class III chitinase homolog; Flags: Precursor && PF00704:Glycosyl hydrolases family 18
TraesCS2D03G0609300	TraesCS2D01G264200 && P23586.2 RecName: Full=Sugar transport protein 1; AltName: Full=Glucose transporter; AltName: Full=Hexose transporter 1 && PF00083:Sugar (and other) transporter
TraesCS2A03G1068000	TraesCS2A01G451300 && Q9M1C7.2 RecName: Full=ABC transporter C family member 9; Short=ABC transporter ABCC.9; Short=AtABCC9; AltName: Full=ATP-energized glutathione S-conjugate pump 9; AltName: Full=Glutathione S-conjugate-transporting ATPase 9; AltName: Full=Multidrug resistance-associated protein 9 && PF00664:ABC transporter transmembrane region|PF00005:ABC transporter
TraesCS6A03G0617400	TraesCS6A01G223500 && Q9SPK4.1 RecName: Full=Phosphoenolpyruvate carboxylase kinase 1; Short=AtPPCK1 && PF00069:Protein kinase domain
TraesCS3D03G0606700	TraesCS3D01G260300 && P11955.4 RecName: Full=26 kDa endochitinase 1; Flags: Precursor && PF00187:Chitin recognition protein|PF00182:Chitinase class I
TraesCS2B03G1133600	TraesCS2B01G445500 && Q0JF02.1 RecName: Full=Syn-copalyl diphosphate synthase; Short=OsCPSsyn; Short=Syn-CPP synthase; AltName: Full=OsCPS4; AltName: Full=OsCyc1 && PF01397:Terpene synthase, N-terminal domain|PF03936:Terpene synthase family, metal binding domain
TraesCS6D03G0136800	TraesCS6D01G065900 && Q84MC1.1 RecName: Full=Gamma-glutamylcyclotransferase 2-2; Short=AtGGCT2;2; AltName: Full=Gamma-glutamyl cyclotransferase 2;2 && PF04752:ChaC-like protein
NewGene_732	#N/A
TraesCS5B03G0437800	TraesCS5B01G160900 && - && -
TraesCS6A03G0719000	TraesCS6A01G268500 && P46032.1 RecName: Full=Protein NRT1/ PTR FAMILY 8.3; Short=AtNPF8.3; AltName: Full=Histidine-transporting protein; AltName: Full=Peptide transporter PTR2 && PF00854:POT family
TraesCS6D03G0283400	TraesCS6D01G127700 && Q06398.2 RecName: Full=Probable glutathione S-transferase GSTU6; AltName: Full=28 kDa cold-induced protein && PF00043:Glutathione S-transferase, C-terminal domain|PF02798:Glutathione S-transferase, N-terminal domain
NewGene_735	#N/A
TraesCS1B03G0888400	- && Q65X71.1 RecName: Full=Probable calcium-transporting ATPase 6, plasma membrane-type; AltName: Full=Ca(2+)-ATPase isoform 6 && PF00689:Cation transporting ATPase, C-terminus|PF12515:Ca2+-ATPase N terminal autoinhibitory domain|PF00690:Cation transporter/ATPase, N-terminus|PF00122:E1-E2 ATPase|PF13246:Cation transport ATPase (P-type)
TraesCSU03G0009100	TraesCSU01G009400 && Q8GY82.1 RecName: Full=Cysteine-rich receptor-like protein kinase 45; Short=Cysteine-rich RLK45; AltName: Full=ABA- and osmotic stress-inducible receptor-like cytosolic kinase 1 && PF00635:MSP (Major sperm protein) domain|PF00069:Protein kinase domain
TraesCS1D03G0968300	- && Q54V77.1 RecName: Full=CTP synthase; AltName: Full=CTP synthetase; AltName: Full=UTP--ammonia ligase && PF00117:Glutamine amidotransferase class-I|PF06418:CTP synthase N-terminus
TraesCS3B03G0090200	TraesCS3B01G039800 && Q5ZEG0.1 RecName: Full=Protein MAO HUZI 4, chloroplastic; Flags: Precursor && PF14108:Domain of unknown function (DUF4281)
TraesCS3A03G0450200	TraesCS3A01G188000 && - && -
TraesCS6D03G0354700	TraesCS6D01G159100 && B0LXM0.1 RecName: Full=S-adenosylmethionine synthase; Short=AdoMet synthase; AltName: Full=Methionine adenosyltransferase; Short=MAT && PF00438:S-adenosylmethionine synthetase, N-terminal domain|PF02773:S-adenosylmethionine synthetase, C-terminal domain|PF02772:S-adenosylmethionine synthetase, central domain
TraesCS2B03G0950100	TraesCS2B01G369100 && Q7Y1Z0.1 RecName: Full=Chitinase 5; AltName: Full=Class IV chitinase a; Short=OsChia4a; AltName: Full=Pathogenesis related (PR)-3 chitinase 5; Flags: Precursor && PF00182:Chitinase class I|PF00187:Chitin recognition protein
TraesCS5D03G1042600	TraesCS5D01G472000 && Q8H6G8.1 RecName: Full=Probable inorganic phosphate transporter 1-8; Short=OsPT8; Short=OsPht1;8; AltName: Full=H(+)/Pi cotransporter && PF00083:Sugar (and other) transporter
TraesCS2A03G0021500	TraesCS2A01G010200 && - && PF01852:START domain
TraesCS3A03G0290600	TraesCS3A01G307200 && Q9FG13.1 RecName: Full=Probable carboxylesterase 15; AltName: Full=AtCXE15 && PF07859:alpha/beta hydrolase fold
TraesCS2B03G0156900	TraesCS2B01G071100 && Q9SHI3.1 RecName: Full=Receptor-like protein 2; Short=AtRLP2; Flags: Precursor && PF13855:Leucine rich repeat
TraesCS4B03G0773700	TraesCS4B01G294300 && Q8GXZ3.1 RecName: Full=Serine/threonine-protein kinase At5g01020 && PF07714:Protein tyrosine and serine/threonine kinase
TraesCS2B03G0749500	TraesCS2B01G289000 && Q0JEE2.1 RecName: Full=WRKY transcription factor WRKY51; Short=OsWRKY51 && PF03106:WRKY DNA -binding domain|PF10533:Plant zinc cluster domain
TraesCS4A03G0902100	TraesCS4A01G365600 && D9HP26.1 RecName: Full=Cell number regulator 10; AltName: Full=ZmCNR10 && PF04749:PLAC8 family
TraesCS5D03G0552900	TraesCS5D01G238700 && Q9MBG5.1 RecName: Full=Probable calcium-binding protein CML30; AltName: Full=Calmodulin-like protein 30 && PF13499:EF-hand domain pair
NewGene_8526	#N/A
TraesCS5A03G0939000	TraesCS5A01G393900 && Q9SGA8.1 RecName: Full=UDP-glycosyltransferase 83A1 && PF00201:UDP-glucoronosyl and UDP-glucosyl transferase
TraesCS5A03G1202400	TraesCS5A01G512800 && Q5RJF7.1 RecName: Full=Voltage-dependent calcium channel subunit alpha-2/delta-4; AltName: Full=Voltage-gated calcium channel subunit alpha-2/delta-4; Contains: RecName: Full=Voltage-dependent calcium channel subunit alpha-2-4; Contains: RecName: Full=Voltage-dependent calcium channel subunit delta-4; Flags: Precursor && PF17123:RING-like zinc finger|PF14624:VWA / Hh protein…
TraesCS2A03G0201500	TraesCS2A01G098700 && O49839.1 RecName: Full=Protein kinase 2A, chloroplastic; Flags: Precursor && PF07714:Protein tyrosine and serine/threonine kinase
TraesCS5A03G0792000	TraesCS5A01G326300 && Q9LVD9.1 RecName: Full=Protein DETOXIFICATION 40; Short=AtDTX40; AltName: Full=Multidrug and toxic compound extrusion protein 40; Short=MATE protein 40 && PF01554:MatE
TraesCS1D03G0711800	- && Q6IEQ7.1 RecName: Full=WRKY transcription factor WRKY24; Short=OsWRKY24 && PF03106:WRKY DNA -binding domain
TraesCS7B03G0037800	TraesCS7B01G015200 && Q9ZSB1.2 RecName: Full=Subtilisin-like protease SBT3.10; AltName: Full=Subtilase subfamily 3 member 10; Short=AtSBT3.10; Flags: Precursor && PF17766:Fibronectin type-III domain|PF05922:Peptidase inhibitor I9|PF00082:Subtilase family
TraesCS5A03G0271600	TraesCS5A01G104600 && - && PF07839:Plant calmodulin-binding domain
TraesCS2D03G1180100	TraesCS2D01G529500 && F4KGU4.1 RecName: Full=ATP-dependent RNA helicase DEAH12, chloroplastic; Flags: Precursor && PF01485:IBR domain, a half RING-finger domain
TraesCS5B03G1002000	TraesCS5B01G405500 && - && -
TraesCS7D03G0397900	TraesCS7D01G176500 && Q6Z8L2.1 RecName: Full=Putative laccase-9; AltName: Full=Benzenediol:oxygen oxidoreductase 9; AltName: Full=Diphenol oxidase 9; AltName: Full=Urishiol oxidase 9; Flags: Precursor && PF07731:Multicopper oxidase|PF00394:Multicopper oxidase|PF07732:Multicopper oxidase
TraesCS5D03G1074200	TraesCS5D01G488500 && Q43257.1 RecName: Full=indole-2-monooxygenase; AltName: Full=Cytochrome P450 71C4; AltName: Full=Protein benzoxazineless 2 && PF00067:Cytochrome P450
TraesCS7B03G0679400	TraesCS7B01G245100 && Q2R2D5.1 RecName: Full=Receptor kinase-like protein Xa21; Contains: RecName: Full=Receptor kinase-like protein Xa21, processed; Flags: Precursor && PF00069:Protein kinase domain|PF13855:Leucine rich repeat|PF08263:Leucine rich repeat N-terminal domain
TraesCS6B03G0446800	TraesCS6B01G175100 && Q6QHD1.1 RecName: Full=WRKY transcription factor WRKY71; Short=OsWRKY71 && PF03106:WRKY DNA -binding domain
TraesCS1B03G1216400	TraesCS1B01G454100 && Q0D5R3.1 RecName: Full=Cysteine-rich receptor-like protein kinase 6; Short=Cysteine-rich RLK6; Flags: Precursor && PF00069:Protein kinase domain|PF01657:Salt stress response/antifungal
TraesCS7A03G0280200	TraesCS7A01G118300 && Q9ZSB0.1 RecName: Full=Subtilisin-like protease SBT3.9; AltName: Full=Subtilase subfamily 3 member 9; Short=AtSBT3.9; Flags: Precursor && PF17766:Fibronectin type-III domain|PF05922:Peptidase inhibitor I9|PF00082:Subtilase family
TraesCS6A03G0378500	TraesCS6A01G156200 && Q9LIE6.1 RecName: Full=VQ motif-containing protein 22; Short=AtVQ22 && PF05678:VQ motif
TraesCS6B03G0694500	TraesCS6B01G238700 && Q6ZI50.1 RecName: Full=High-affinity nitrate transporter-activating protein 2.1; Short=OsNAR2.1; Flags: Precursor && PF16974:High-affinity nitrate transporter accessory
TraesCS3B03G0903400	TraesCS3B01G356300 && - && -
NewGene_41765	#N/A
TraesCS6D03G0839000	- && Q9LUC5.1 RecName: Full=Cytochrome P450 72A15 && PF00067:Cytochrome P450
TraesCS5B03G0195400	- && Q2QN36.1 RecName: Full=Probable protein phosphatase 2C 78; Short=OsPP2C78 && PF00481:Protein phosphatase 2C
TraesCS5B03G1146700	TraesCS5B01G468300 && Q43210.1 RecName: Full=Phenylalanine ammonia-lyase && PF00221:Aromatic amino acid lyase
TraesCS7D03G0925100	TraesCS7D01G393100 && H2DH22.1 RecName: Full=Cytochrome P450 CYP73A100 [Panax ginseng] && PF00067:Cytochrome P450
TraesCS3B03G0217600	TraesCS3B01G093300 && A0SPJ6.1 RecName: Full=NAC transcription factor NAM-B2; Short=TtNAM-B2 && PF02365:No apical meristem (NAM) protein
TraesCS6A03G0696200	TraesCS6A01G258500 && Q6EPN6.1 RecName: Full=2-C-methyl-D-erythritol 2,4-cyclodiphosphate synthase, chloroplastic; Short=MECDP-synthase; Short=MECPS; Short=MECS; Flags: Precursor && PF02542:YgbB family
TraesCS1B03G1127300	TraesCS1B01G418800 && B6TYV8.1 RecName: Full=Cell number regulator 2; AltName: Full=ZmCNR02 && PF04749:PLAC8 family
TraesCS1B03G1244500	TraesCS1B01G465000 && Q8VZG2.1 RecName: Full=Protein HYPER-SENSITIVITY-RELATED 4; Short=AtHSR4; AltName: Full=BCS1-like protein && PF14363:Domain associated at C-terminal with AAA|PF00004:ATPase family associated with various cellular activities (AAA)
TraesCS2D03G0347300	TraesCS2D01G165600 && P08626.1 RecName: Full=Subtilisin-chymotrypsin inhibitor-2B; Short=CI-2B && -
TraesCS2D03G0049200	TraesCS2D01G025400 && Q9LMN7.1 RecName: Full=Wall-associated receptor kinase 5; Flags: Precursor && PF00069:Protein kinase domain|PF00635:MSP (Major sperm protein) domain
TraesCS3D03G1048600	TraesCS3D01G475000 && Q02126.1 RecName: Full=Glucan endo-1,3-beta-glucosidase GIII; AltName: Full=(1->3)-beta-glucan endohydrolase GIII; AltName: Full=(1->3)-beta-glucanase isoenzyme GIII; AltName: Full=Beta-1,3-endoglucanase GIII; Flags: Precursor && PF00332:Glycosyl hydrolases family 17
TraesCS3D03G0918600	TraesCS3D01G418900 && C0LGH3.2 RecName: Full=Probable LRR receptor-like serine/threonine-protein kinase At1g56140; Flags: Precursor && PF11721:Malectin domain|PF07714:Protein tyrosine and serine/threonine kinase
TraesCS2B03G0347600	TraesCS2B01G143800 && Q9FIG6.1 RecName: Full=Dirigent protein 1; Short=AtDIR1; Flags: Precursor && PF03018:Dirigent-like protein
TraesCS4D03G0232500	TraesCS4D01G116700 && A7NY33.1 RecName: Full=Peroxidase 4; Flags: Precursor && PF00141:Peroxidase
TraesCS4B03G0701200	TraesCS4B01G263300 && Q10QH1.1 RecName: Full=Probable serine acetyltransferase 4; AltName: Full=OsSERAT2;2 && PF06426:Serine acetyltransferase, N-terminal|PF00132:Bacterial transferase hexapeptide (six repeats)
TraesCS6A03G0011100	- && Q84N28.1 RecName: Full=Flavone O-methyltransferase 1; AltName: Full=Caffeic acid O-methyltransferase; Short=TaCOMT1 && PF08100:Dimerisation domain|PF00891:O-methyltransferase domain
TraesCS2D03G1068600	TraesCS2D01G478200 && Q9M156.1 RecName: Full=UDP-glycosyltransferase 72B1; AltName: Full=Arbutin synthase; AltName: Full=Probable hydroquinone glucosyltransferase && PF00201:UDP-glucoronosyl and UDP-glucosyl transferase
TraesCS3B03G0973700	TraesCS3B01G389700 && Q9LH82.1 RecName: Full=AAA-ATPase At3g28540 && PF00004:ATPase family associated with various cellular activities (AAA)|PF14363:Domain associated at C-terminal with AAA
TraesCS7D03G0902000	TraesCS7D01G383300 && Q6ZCR3.1 RecName: Full=Germin-like protein 8-12; Flags: Precursor && PF00190:Cupin
TraesCS4D03G0842100	TraesCS4D01G358900 && Q0DBL6.1 RecName: Full=Heat stress transcription factor C-2b; AltName: Full=Heat stress transcription factor 16; Short=OsHsf-16 && PF00447:HSF-type DNA-binding
TraesCS2B03G0438100	TraesCS2B01G180600 && Q9FKN7.2 RecName: Full=Protein DA1-related 4; AltName: Full=Protein CHILLING SENSITIVE 3 && PF00931:NB-ARC domain|PF18052:Rx N-terminal domain
TraesCS3A03G0771000	TraesCS3A01G317900 && Q9XHX0.1 RecName: Full=Expansin-A8; AltName: Full=Alpha-expansin-8; AltName: Full=OsEXP8; AltName: Full=OsEXPA8; AltName: Full=OsaEXPa1.17; Flags: Precursor && PF03330:Lytic transglycolase|PF01357:Expansin C-terminal domain
TraesCS1A03G0621200	TraesCS1A01G238700 && Q5HHG4.1 RecName: Full=Probable nitronate monooxygenase; AltName: Full=Nitroalkane oxidase >Q2FZX9.1 RecName: Full=Probable nitronate monooxygenase; AltName: Full=Nitroalkane oxidase >Q2FIF3.1 RecName: Full=Probable nitronate monooxygenase; AltName: Full=Nitroalkane oxidase >A6QFD2.1 RecName: Full=Probable nitronate monooxygenase; AltName: Full=Nitroalkane oxidase >A8Z1H7.1 …
TraesCS2B03G0288700	TraesCS2B01G118700 && - && -
NewGene_320	#N/A
TraesCS7B03G0196800	TraesCS7B01G072600 && - && PF13563:2'-5' RNA ligase superfamily
TraesCS7B03G1200800	TraesCS7B01G444800 && Q9LS40.1 RecName: Full=Protein ASPARTIC PROTEASE IN GUARD CELL 1; Short=AtASPG1; Flags: Precursor && PF14543:Xylanase inhibitor N-terminal|PF14541:Xylanase inhibitor C-terminal
TraesCS5B03G0609400	TraesCS5B01G232700 && A2Z1W9.1 RecName: Full=1-aminocyclopropane-1-carboxylate oxidase 1; Short=ACC oxidase 1; AltName: Full=Ethylene-forming enzyme; Short=EFE && PF03171:2OG-Fe(II) oxygenase superfamily|PF14226:non-haem dioxygenase in morphine synthesis N-terminal
TraesCS7A03G0814900	TraesCS7A01G330800 && Q9XI60.1 RecName: Full=Lipid phosphate phosphatase 2; Short=AtLPP2; AltName: Full=Phosphatidic acid phosphatase 2; Short=AtPAP2; AltName: Full=Prenyl diphosphate phosphatase && PF01569:PAP2 superfamily
TraesCS7A03G0214300	TraesCS7A01G089600 && Q8L817.1 RecName: Full=Alpha carbonic anhydrase 7; Short=AtaCA7; Short=AtalphaCA7; AltName: Full=Alpha carbonate dehydratase 7; Flags: Precursor && PF00194:Eukaryotic-type carbonic anhydrase
TraesCS1B03G1187400	TraesCS1B01G441900 && Q54V77.1 RecName: Full=CTP synthase; AltName: Full=CTP synthetase; AltName: Full=UTP--ammonia ligase && PF00117:Glutamine amidotransferase class-I|PF06418:CTP synthase N-terminus
TraesCS7D03G1236900	TraesCS7D01G524300 && Q8VYV9.1 RecName: Full=Aspartyl protease family protein 1; Flags: Precursor && PF14541:Xylanase inhibitor C-terminal|PF14543:Xylanase inhibitor N-terminal
TraesCS3D03G0379400	TraesCS3D01G173300 && Q9C519.1 RecName: Full=WRKY transcription factor 6; AltName: Full=WRKY DNA-binding protein 6; Short=AtWRKY6 && PF03106:WRKY DNA -binding domain
TraesCS1A03G0230000	TraesCS1A01G094900 && Q43210.1 RecName: Full=Phenylalanine ammonia-lyase && PF00221:Aromatic amino acid lyase
TraesCS5D03G0865700	TraesCS5D01G387000 && Q940M4.1 RecName: Full=Organic cation/carnitine transporter 7; Short=AtOCT7 && PF07690:Major Facilitator Superfamily
TraesCS2D03G0721200	TraesCS2D01G313700 && Q9SQ64.1 RecName: Full=Non-functional NADPH-dependent codeinone reductase 2 && PF00248:Aldo/keto reductase family
TraesCS2A03G1000800	TraesCS2A01G418200 && C0LGH3.2 RecName: Full=Probable LRR receptor-like serine/threonine-protein kinase At1g56140; Flags: Precursor && PF00069:Protein kinase domain|PF11721:Malectin domain
TraesCS1B03G0584600	TraesCS1B01G199600 && Q9SGU9.1 RecName: Full=Methionine gamma-lyase; Short=AtMGL; AltName: Full=L-methioninase && PF01053:Cys/Met metabolism PLP-dependent enzyme
TraesCS1D03G0230600	TraesCS1D01G098000 && Q9FR99.1 RecName: Full=1-aminocyclopropane-1-carboxylate oxidase; Short=ACC oxidase; AltName: Full=Ethylene-forming enzyme; Short=EFE && PF03171:2OG-Fe(II) oxygenase superfamily|PF14226:non-haem dioxygenase in morphine synthesis N-terminal
TraesCS2B03G0089100	TraesCS2B01G043600 && Q9LRR5.1 RecName: Full=Putative disease resistance protein At3g14460 && PF18052:Rx N-terminal domain|PF00931:NB-ARC domain
TraesCS4B03G0720800	TraesCS4B01G270800 && Q6F6Y2.1 RecName: Full=FAD-dependent urate hydroxylase; AltName: Full=Flavoprotein urate hydroxylase && PF01494:FAD binding domain
TraesCS3D03G1091900	TraesCS3D01G493700 && Q9LDN2.1 RecName: Full=Uridine 5'-monophosphate synthase; Short=UMP synthase; Includes: RecName: Full=Orotate phosphoribosyltransferase; Short=OPRTase; Includes: RecName: Full=Orotidine 5'-phosphate decarboxylase; AltName: Full=OMPdecase && PF00156:Phosphoribosyl transferase domain|PF00215:Orotidine 5'-phosphate decarboxylase / HUMPS family
TraesCS3B03G0917600	TraesCS3B01G362800 && O64732.1 RecName: Full=UDP-glycosyltransferase 87A1 && PF00201:UDP-glucoronosyl and UDP-glucosyl transferase
TraesCS2B03G0872500	TraesCS2B01G335000 && Q8GUM4.2 RecName: Full=Uncharacterized membrane protein At3g27390 && -
TraesCS2D03G0056300	TraesCS2D01G029600 && Q0JF02.1 RecName: Full=Syn-copalyl diphosphate synthase; Short=OsCPSsyn; Short=Syn-CPP synthase; AltName: Full=OsCPS4; AltName: Full=OsCyc1 && PF01397:Terpene synthase, N-terminal domain|PF03936:Terpene synthase family, metal binding domain
NewGene_5447	#N/A
TraesCS5A03G1205900	TraesCS5A01G514800 && - && -
TraesCS5A03G0925700	TraesCS5A01G386000 && Q9C523.1 RecName: Full=Dirigent protein 19; Short=AtDIR19; Flags: Precursor && PF03018:Dirigent-like protein
TraesCS2D03G0799000	TraesCS2D01G349400 && O04138.2 RecName: Full=Chitinase 4; AltName: Full=OsChia2b; AltName: Full=Pathogenesis related (PR)-3 chitinase 4; Flags: Precursor && PF00182:Chitinase class I
TraesCS1D03G0473800	TraesCS1D01G184500 && Q9SGU9.1 RecName: Full=Methionine gamma-lyase; Short=AtMGL; AltName: Full=L-methioninase && PF01053:Cys/Met metabolism PLP-dependent enzyme
TraesCS7B03G0215200	TraesCS7B01G080100 && Q6Z8L2.1 RecName: Full=Putative laccase-9; AltName: Full=Benzenediol:oxygen oxidoreductase 9; AltName: Full=Diphenol oxidase 9; AltName: Full=Urishiol oxidase 9; Flags: Precursor && PF00394:Multicopper oxidase|PF07732:Multicopper oxidase|PF07731:Multicopper oxidase
TraesCS7A03G0895900	TraesCS7A01G367100 && Q9SD62.1 RecName: Full=Putative receptor-like protein kinase At3g47110; Flags: Precursor && PF08263:Leucine rich repeat N-terminal domain|PF00069:Protein kinase domain|PF13855:Leucine rich repeat|PF12799:Leucine Rich repeats (2 copies)
TraesCS5D03G0566700	TraesCS5D01G244800 && Q67TP9.1 RecName: Full=Heat stress transcription factor B-1; AltName: Full=Heat stress transcription factor 23; Short=OsHsf-23 && PF00447:HSF-type DNA-binding
TraesCS4D03G0233800	TraesCS4D01G117100 && A7NY33.1 RecName: Full=Peroxidase 4; Flags: Precursor && PF00141:Peroxidase
TraesCS2A03G1244500	TraesCS2A01G539100 && O03982.1 RecName: Full=Heavy metal-associated isoprenylated plant protein 39; Short=AtHIP39; Flags: Precursor && -
TraesCS1D03G0078900	TraesCS1D01G039400 && Q43210.1 RecName: Full=Phenylalanine ammonia-lyase && PF00221:Aromatic amino acid lyase
TraesCS2A03G1088000	TraesCS2A01G461500 && - && -
TraesCS3D03G0276500	TraesCS3D01G131200 && Q5VQL3.1 RecName: Full=Phosphoenolpyruvate/phosphate translocator 3, chloroplastic; Short=OsPPT3; Flags: Precursor && PF03151:Triose-phosphate Transporter family
TraesCS1A03G0655800	TraesCS1A01G255100 && Q6L545.1 RecName: Full=Gibberellin receptor GID1; AltName: Full=Gibberellin-insensitive dwarf protein 1; AltName: Full=Protein GIBBERELLIN INSENSITIVE DWARF1 && PF07859:alpha/beta hydrolase fold
TraesCS3D03G0498800	TraesCS3D01G210600 && Q9LTS4.1 RecName: Full=Putative transcription factor bHLH041; AltName: Full=Basic helix-loop-helix protein 41; Short=AtbHLH41; Short=bHLH 41; AltName: Full=Transcription factor EN 51; AltName: Full=bHLH transcription factor bHLH041 && PF00010:Helix-loop-helix DNA-binding domain
TraesCS3B03G0345500	TraesCS3B01G145200 && Q9ZQ94.1 RecName: Full=UDP-glycosyltransferase 73C5; AltName: Full=Cytokinin-O-glucosyltransferase 3; AltName: Full=Deoxynivalenol-glucosyl-transferase 1; AltName: Full=Zeatin O-glucosyltransferase 3; Short=AtZOG3 && PF00201:UDP-glucoronosyl and UDP-glucosyl transferase
TraesCS7D03G0362800	TraesCS7D01G161200 && P35793.1 RecName: Full=Pathogenesis-related protein PRB1-3; AltName: Full=HV-8; AltName: Full=PR-1B; Flags: Precursor && PF00188:Cysteine-rich secretory protein family
TraesCS4A03G0525100	TraesCS4A01G196300 && A7NY33.1 RecName: Full=Peroxidase 4; Flags: Precursor && PF00141:Peroxidase
TraesCS5D03G0745000	TraesCS5D01G331200 && - && PF07279:Protein of unknown function (DUF1442)
TraesCS6A03G0333200	TraesCS6A01G140100 && O64530.1 RecName: Full=Thiosulfate/3-mercaptopyruvate sulfurtransferase 1, mitochondrial; AltName: Full=AtMST1; AltName: Full=Rhodanese homolog protein 1; Short=AtRDH1; AltName: Full=Sulfurtransferase 1; Short=AtStr1; Flags: Precursor && PF00581:Rhodanese-like domain
TraesCS5A03G1011300	TraesCS5A01G427400 && Q9FG13.1 RecName: Full=Probable carboxylesterase 15; AltName: Full=AtCXE15 && PF07859:alpha/beta hydrolase fold
TraesCS5B03G0149100	TraesCS5B01G059400 && Q4R1I9.1 RecName: Full=Anthocyanidin 5,3-O-glucosyltransferase; AltName: Full=UDP-glucose: anthocyanidin 5,3-O-glucosyltransferase && PF00201:UDP-glucoronosyl and UDP-glucosyl transferase
TraesCS5B03G0332700	TraesCS5B01G121400 && Q84JL2.1 RecName: Full=2-oxoisovalerate dehydrogenase subunit alpha 2, mitochondrial; AltName: Full=Branched-chain alpha-keto acid dehydrogenase E1 component alpha chain; Short=BCKDE1A; Short=BCKDH E1-alpha; Flags: Precursor && PF00676:Dehydrogenase E1 component
TraesCS5B03G0758200	TraesCS5B01G294600 && B7F7K7.1 RecName: Full=Beta-glucosidase 31; Short=Os9bglu31; Flags: Precursor && PF00232:Glycosyl hydrolase family 1
TraesCS3A03G0682300	TraesCS3A01G268800 && - && PF11145:Protein of unknown function (DUF2921)
TraesCS7A03G0294000	TraesCS7A01G124200 && A5H452.1 RecName: Full=Peroxidase 70; AltName: Full=Plasma membrane-bound peroxidase 2b; Short=pmPOX2b; Flags: Precursor && PF00141:Peroxidase
TraesCS1D03G0716600	TraesCS1D01G299700 && Q0DHB7.1 RecName: Full=Expansin-A4; AltName: Full=Alpha-expansin-4; AltName: Full=OsEXP4; AltName: Full=OsEXPA4; AltName: Full=OsaEXPa1.22; Flags: Precursor >A2Y5R6.1 RecName: Full=Expansin-A4; AltName: Full=Alpha-expansin-4; AltName: Full=OsEXP4; AltName: Full=OsEXPA4; AltName: Full=OsaEXPa1.22; Flags: Precursor && PF01357:Expansin C-terminal domain|PF03330:Lytic transglyco…
TraesCS7D03G0001900	- && Q39086.1 RecName: Full=Receptor-like serine/threonine-protein kinase SD1-7; AltName: Full=Arabidopsis thaliana receptor kinase 1; AltName: Full=S-domain-1 (SD1) receptor kinase 7; Short=SD1-7; Flags: Precursor && PF00635:MSP (Major sperm protein) domain|PF00069:Protein kinase domain
TraesCS4B03G0967100	TraesCS4B01G377400 && Q6YZA6.1 RecName: Full=Germin-like protein 8-5; Flags: Precursor && PF00190:Cupin
TraesCS1D03G0601300	TraesCS1D01G248200 && Q6YT98.1 RecName: Full=CASP-like protein 1D1; Short=OsCASPL1D1 && PF04535:Domain of unknown function (DUF588)
NewGene_337	#N/A
TraesCS3A03G1134100	TraesCS3A01G483000 && P15737.1 RecName: Full=Glucan endo-1,3-beta-glucosidase GII; AltName: Full=(1->3)-beta-glucan endohydrolase GII; AltName: Full=(1->3)-beta-glucanase isoenzyme GII; AltName: Full=Beta-1,3-endoglucanase GII; Flags: Precursor && PF00332:Glycosyl hydrolases family 17
TraesCS1D03G0886300	TraesCS1D01G381200 && Q43681.1 RecName: Full=Probable non-specific lipid-transfer protein AKCS9; Short=LTP; Flags: Precursor && PF14368:Probable lipid transfer
TraesCS7D03G0441700	TraesCS7D01G198000 && Q9FG33.1 RecName: Full=Probable L-type lectin-domain containing receptor kinase S.5; Short=LecRK-S.5; Flags: Precursor && PF00069:Protein kinase domain
TraesCS5D03G0532900	TraesCS5D01G228600 && Q9SUD4.1 RecName: Full=Tetraspanin-7 && PF00335:Tetraspanin family
TraesCS7D03G0823100	TraesCS7D01G349100 && P17801.2 RecName: Full=Putative receptor protein kinase ZmPK1; Flags: Precursor && PF00954:S-locus glycoprotein domain|PF01453:D-mannose binding lectin|PF00069:Protein kinase domain
TraesCS2B03G0306700	TraesCS2B01G124800 && P27337.1 RecName: Full=Peroxidase 1; Flags: Precursor && PF00141:Peroxidase
TraesCS2A03G0464300	TraesCS2A01G217200 && O65479.2 RecName: Full=Putative cysteine-rich receptor-like protein kinase 20; Short=Cysteine-rich RLK20; Flags: Precursor && PF00069:Protein kinase domain|PF01657:Salt stress response/antifungal
TraesCS2D03G0142400	TraesCS2D01G072600 && O22822.1 RecName: Full=UDP-glycosyltransferase 74F2; AltName: Full=AtSGT1; AltName: Full=Salicylic acid glucosyltransferase 1 && PF00201:UDP-glucoronosyl and UDP-glucosyl transferase
TraesCS2B03G0048600	TraesCS2B01G008300 && O64477.1 RecName: Full=G-type lectin S-receptor-like serine/threonine-protein kinase At2g19130; Flags: Precursor && PF00954:S-locus glycoprotein domain|PF01453:D-mannose binding lectin|PF00069:Protein kinase domain|PF08276:PAN-like domain
TraesCS3B03G0804900	TraesCS3B01G313900 && Q4R1I9.1 RecName: Full=Anthocyanidin 5,3-O-glucosyltransferase; AltName: Full=UDP-glucose: anthocyanidin 5,3-O-glucosyltransferase && PF00201:UDP-glucoronosyl and UDP-glucosyl transferase
TraesCS2A03G0454500	TraesCS2A01G212900 && Q43210.1 RecName: Full=Phenylalanine ammonia-lyase && PF00221:Aromatic amino acid lyase
TraesCS3A03G0310300	TraesCS3A01G138300 && Q9ZSB0.1 RecName: Full=Subtilisin-like protease SBT3.9; AltName: Full=Subtilase subfamily 3 member 9; Short=AtSBT3.9; Flags: Precursor && PF05922:Peptidase inhibitor I9|PF17766:Fibronectin type-III domain|PF00082:Subtilase family
TraesCS5D03G0904500	TraesCS5D01G407300 && P93147.2 RecName: Full=Isoflavone 2'-hydroxylase; AltName: Full=CYP GE-3; AltName: Full=Cytochrome P450 81E1; AltName: Full=Cytochrome P450 91A4 && PF00067:Cytochrome P450
TraesCS4A03G0902500	TraesCS4A01G366000 && O31581.1 RecName: Full=AB hydrolase superfamily protein YfhM && PF00561:alpha/beta hydrolase fold
TraesCS5B03G0935500	TraesCS5B01G371100 && Q9FHB6.1 RecName: Full=Protein DETOXIFICATION 16; Short=AtDTX16; AltName: Full=Multidrug and toxic compound extrusion protein 16; Short=MATE protein 16 && PF01554:MatE
TraesCS3B03G1088600	TraesCS3B01G440600 && Q9LPL4.1 RecName: Full=F-box protein SKP2A; AltName: Full=FBL5-like protein; Short=AtFBL5; AltName: Full=SKP2-like protein 1; Short=AtSKP2;1 && -
TraesCS2D03G0246600	TraesCS2D01G117100 && P19515.2 RecName: Full=Lipase; AltName: Full=Triacylglycerol lipase; Flags: Precursor && PF01764:Lipase (class 3)
NewGene_1058	#N/A
TraesCS5D03G1146800	TraesCS5D01G525500 && - && PF13855:Leucine rich repeat
TraesCS3A03G0667100	- && P0C5E2.3 RecName: Full=LEAF RUST 10 DISEASE-RESISTANCE LOCUS RECEPTOR-LIKE PROTEIN KINASE-like 1.2; AltName: Full=Probable receptor-like serine/threonine-protein kinase LRK10L-1.2; Flags: Precursor && PF14380:Wall-associated receptor kinase C-terminal|PF13947:Wall-associated receptor kinase galacturonan-binding|PF00069:Protein kinase domain
TraesCS2D03G0863300	TraesCS2D01G377600 && Q43210.1 RecName: Full=Phenylalanine ammonia-lyase && PF00221:Aromatic amino acid lyase
NewGene_12375	#N/A
TraesCS4B03G0795500	TraesCS4B01G303700 && Q9FZ95.1 RecName: Full=Purine permease 3; Short=AtPUP3 && PF16913:Purine nucleobase transmembrane transport
TraesCS5A03G1049900	- && Q9LMN6.1 RecName: Full=Wall-associated receptor kinase 4; Flags: Precursor && PF07714:Protein tyrosine and serine/threonine kinase|PF07645:Calcium-binding EGF domain|PF13947:Wall-associated receptor kinase galacturonan-binding
TraesCS4B03G0309400	TraesCS4B01G132100 && P17801.2 RecName: Full=Putative receptor protein kinase ZmPK1; Flags: Precursor && PF01453:D-mannose binding lectin|PF00069:Protein kinase domain|PF00954:S-locus glycoprotein domain|PF00024:PAN domain
TraesCS1B03G1178900	TraesCS1B01G437500 && Q9ZUH5.1 RecName: Full=Short-chain dehydrogenase/reductase 2b; Short=AtSDR2b && PF13561:Enoyl-(Acyl carrier protein) reductase|PF00106:short chain dehydrogenase
TraesCS5A03G0900400	TraesCS5A01G375000 && Q10G56.1 RecName: Full=Ornithine aminotransferase, mitochondrial; AltName: Full=Ornithine delta-aminotransferase; AltName: Full=Ornithine--oxo-acid aminotransferase; Flags: Precursor && PF00202:Aminotransferase class-III
TraesCS3A03G0389400	TraesCS3A01G165900 && Q9XHX0.1 RecName: Full=Expansin-A8; AltName: Full=Alpha-expansin-8; AltName: Full=OsEXP8; AltName: Full=OsEXPA8; AltName: Full=OsaEXPa1.17; Flags: Precursor && PF01357:Expansin C-terminal domain|PF03330:Lytic transglycolase
NewGene_34153	#N/A
TraesCS3D03G0392400	TraesCS3D01G180900 && - && -
NewGene_2373	#N/A
TraesCS7D03G0955800	TraesCS7D01G405800 && F8WKW1.1 RecName: Full=7-deoxyloganetin glucosyltransferase; AltName: Full=Genipin glucosyltransferase; AltName: Full=UDP-glucose glucosyltransferase 2; Short=GjUGT2; AltName: Full=UDP-glycosyltransferase 85A24 && PF00201:UDP-glucoronosyl and UDP-glucosyl transferase
TraesCS2D03G1095800	TraesCS2D01G491000 && O64637.1 RecName: Full=Cytochrome P450 76C2; AltName: Full=Protein YELLOW-LEAF-SPECIFIC GENE 6 && PF00067:Cytochrome P450
TraesCS5D03G0008900	TraesCS5D01G004400 && Q9FLD5.1 RecName: Full=AAA-ATPase ASD, mitochondrial; AltName: Full=AAA-ATPase 1; AltName: Full=Protein ATPASE-IN-SEED-DEVELOPMENT && PF14363:Domain associated at C-terminal with AAA|PF00004:ATPase family associated with various cellular activities (AAA)
TraesCS5B03G1281700	TraesCS5B01G528500 && Q75I75.2 RecName: Full=Expansin-A31; AltName: Full=Alpha-expansin-31; AltName: Full=OsEXP31; AltName: Full=OsEXPA31; AltName: Full=OsaEXPa1.5; Flags: Precursor && PF03330:Lytic transglycolase|PF01357:Expansin C-terminal domain
TraesCS5D03G1236400	TraesCS5D01G564000 && Q8GU84.1 RecName: Full=ABC transporter G family member 48; Short=OsABCG48; AltName: Full=Pleiotropic drug resistance protein 3; Short=OsPDR3 && PF01061:ABC-2 type transporter|PF14510:ABC-transporter N-terminal|PF00005:ABC transporter|PF19055:ABC-2 type transporter|PF08370:Plant PDR ABC transporter associated
TraesCS4A03G0971500	- && A5H8G4.1 RecName: Full=Peroxidase 1; AltName: Full=Plasma membrane-bound peroxidase 1; Short=pmPOX1; Flags: Precursor && PF00141:Peroxidase
TraesCSU03G0042500	TraesCSU01G049500 && P01053.2 RecName: Full=Subtilisin-chymotrypsin inhibitor-2A; Short=CI-2A && PF00280:Potato inhibitor I family
TraesCS7A03G0656200	TraesCS7A01G280900 && Q9ZSA8.1 RecName: Full=Protein DMR6-LIKE OXYGENASE 1; AltName: Full=2-oxoglutarate (2OG)-Fe(II) oxygenase-like protein DLO1; AltName: Full=Protein SENESCENCE-ASSOCIATED GENE 108; AltName: Full=Salicylate 3-hydroxylase DLO1; Short=S3H DLO1; Short=SA 3-hydroxylase DLO1; Short=Salicylic acid 3-hydroxylase DLO1 && PF14226:non-haem dioxygenase in morphine synthesis N-terminal|PF0…
TraesCS7D03G0180100	TraesCS7D01G078700 && Q9FQA3.1 RecName: Full=Glutathione transferase GST 23; AltName: Full=Glutathione transferase GST 36 && PF00043:Glutathione S-transferase, C-terminal domain|PF02798:Glutathione S-transferase, N-terminal domain
TraesCS2A03G0922800	TraesCS2A01G381000 && Q43210.1 RecName: Full=Phenylalanine ammonia-lyase && PF00221:Aromatic amino acid lyase
TraesCS2A03G1334100	TraesCS2A01G573900 && Q01548.1 RecName: Full=Peroxidase 2 && PF00141:Peroxidase
TraesCS7D03G1265500	TraesCS7D01G536500 && Q6ICL3.1 RecName: Full=Transport and Golgi organization protein 2 homolog && PF05742:Transport and Golgi organisation 2
TraesCS4B03G0471600	- && Q10LP5.1 RecName: Full=Sucrose synthase 4; Short=OsSUS4; AltName: Full=Sucrose-UDP glucosyltransferase 4 && PF00534:Glycosyl transferases group 1|PF00862:Sucrose synthase
TraesCS5D03G0749400	TraesCS5D01G333800 && Q9M084.1 RecName: Full=Aspartate--tRNA ligase 2, cytoplasmic; AltName: Full=Aspartyl-tRNA synthetase; Short=AspRS; AltName: Full=Protein IMPAIRED IN BABA-INDUCED DISEASE IMMUNITY 1 && PF00152:tRNA synthetases class II (D, K and N)
TraesCS1D03G0971500	TraesCS1D01G420900 && O48780.1 RecName: Full=3-ketoacyl-CoA synthase 11; Short=KCS-11; AltName: Full=Very long-chain fatty acid condensing enzyme 11; Short=VLCFA condensing enzyme 11 && PF08392:FAE1/Type III polyketide synthase-like protein|PF08541:3-Oxoacyl-[acyl-carrier-protein (ACP)] synthase III C terminal
TraesCS4B03G0528200	TraesCS4B01G187800 && Q05736.1 RecName: Full=Pathogenesis-related protein 1; Short=AOPR1 && PF00407:Pathogenesis-related protein Bet v 1 family
NewGene_23047	#N/A
TraesCS3A03G0294100	TraesCS3A01G309100 && P30111.1 RecName: Full=Glutathione S-transferase 2; AltName: Full=GST class-phi && PF02798:Glutathione S-transferase, N-terminal domain|PF00043:Glutathione S-transferase, C-terminal domain
TraesCS7D03G0086000	TraesCS7D01G037700 && Q8VZG8.3 RecName: Full=MDIS1-interacting receptor like kinase 2; Short=AtMIK2; AltName: Full=Probable LRR receptor-like serine/threonine-protein kinase At4g08850; Flags: Precursor && PF13855:Leucine rich repeat|PF08263:Leucine rich repeat N-terminal domain|PF00069:Protein kinase domain
TraesCS7D03G0254500	TraesCS7D01G113600 && Q9ZSB0.1 RecName: Full=Subtilisin-like protease SBT3.9; AltName: Full=Subtilase subfamily 3 member 9; Short=AtSBT3.9; Flags: Precursor && PF05922:Peptidase inhibitor I9|PF00082:Subtilase family
TraesCS7D03G0791900	TraesCS7D01G334400 && Q02200.1 RecName: Full=Lignin-forming anionic peroxidase; Flags: Precursor && PF00141:Peroxidase
TraesCS4D03G0712800	TraesCS4D01G302500 && Q9FKQ1.1 RecName: Full=Protein DETOXIFICATION 27; Short=AtDTX27; AltName: Full=Multidrug and toxic compound extrusion protein 27; Short=MATE protein 27 && PF01554:MatE
TraesCS7A03G0425500	TraesCS7A01G182500 && - && PF00610:Domain found in Dishevelled, Egl-10, and Pleckstrin (DEP)|PF00462:Glutaredoxin|PF04784:Protein of unknown function, DUF547
TraesCS7D03G1308200	TraesCS7D01G542600 && - && PF13855:Leucine rich repeat|PF08263:Leucine rich repeat N-terminal domain
TraesCS5B03G1057600	TraesCS5B01G429300 && Q9FG13.1 RecName: Full=Probable carboxylesterase 15; AltName: Full=AtCXE15 && PF07859:alpha/beta hydrolase fold
TraesCS7D03G1083600	TraesCS7D01G456400 && Q9LTV3.1 RecName: Full=Auxin-responsive protein SAUR72; AltName: Full=Protein SMALL AUXIN UP RNA 72 && PF02519:Auxin responsive protein
TraesCS7B03G0703100	TraesCS7B01G254900 && O48780.1 RecName: Full=3-ketoacyl-CoA synthase 11; Short=KCS-11; AltName: Full=Very long-chain fatty acid condensing enzyme 11; Short=VLCFA condensing enzyme 11 && PF08541:3-Oxoacyl-[acyl-carrier-protein (ACP)] synthase III C terminal|PF08392:FAE1/Type III polyketide synthase-like protein
TraesCS1D03G0221600	TraesCS1D01G095000 && O65857.2 RecName: Full=Probable glutathione S-transferase GSTF1; AltName: Full=GST-I && PF00043:Glutathione S-transferase, C-terminal domain|PF02798:Glutathione S-transferase, N-terminal domain
TraesCS6A03G0593800	TraesCS6A01G216100 && Q6K8R2.1 RecName: Full=Chitinase 6; AltName: Full=Pathogenesis related (PR)-3 chitinase 6; Flags: Precursor && PF00187:Chitin recognition protein|PF00182:Chitinase class I
TraesCS2A03G1250800	- && O82081.1 RecName: Full=Uclacyanin 1; Flags: Precursor && PF02298:Plastocyanin-like domain
TraesCS5D03G0455800	TraesCS5D01G191800 && C0LGE0.1 RecName: Full=Probable LRR receptor-like serine/threonine-protein kinase At1g07650; Flags: Precursor && PF00069:Protein kinase domain|PF11721:Malectin domain
TraesCS2B03G0523300	TraesCS2B01G216500 && Q9LUB9.1 RecName: Full=BTB/POZ domain-containing protein At5g48130 && PF03000:NPH3 family
TraesCS4D03G0629500	TraesCS4D01G264500 && Q6VMN7.1 RecName: Full=Aminotransferase ALD1 homolog && PF00155:Aminotransferase class I and II
TraesCS3B03G0975100	TraesCS3B01G390500 && Q41350.1 RecName: Full=Osmotin-like protein; Flags: Precursor && PF00314:Thaumatin family
TraesCS7A03G0481100	TraesCS7A01G205500 && Q6NLC8.1 RecName: Full=Uncharacterized protein At1g66480 && PF14009:Domain of unknown function (DUF4228)
TraesCS3B03G0759400	TraesCS3B01G234100 && Q06398.2 RecName: Full=Probable glutathione S-transferase GSTU6; AltName: Full=28 kDa cold-induced protein && PF02798:Glutathione S-transferase, N-terminal domain|PF13410:Glutathione S-transferase, C-terminal domain
TraesCS1A03G0698900	TraesCS1A01G276800 && Q8W030.1 RecName: Full=Zinc finger protein WIP4; AltName: Full=WIP-domain protein 4; Short=AtWIP4 && -
TraesCS2A03G0904100	TraesCS2A01G371600 && O80939.1 RecName: Full=L-type lectin-domain containing receptor kinase IV.1; Short=Arabidopsis thaliana lectin-receptor kinase e; Short=AthlecRK-e; Short=LecRK-IV.1; AltName: Full=Lectin Receptor Kinase 1; Flags: Precursor && PF00139:Legume lectin domain|PF00069:Protein kinase domain
TraesCS2D03G1175600	TraesCS2D01G527800 && - && PF02458:Transferase family
TraesCS4B03G0850800	TraesCS4B01G328400 && Q9LXA5.1 RecName: Full=L-type lectin-domain containing receptor kinase IX.1; Short=LecRK-IX.1; Flags: Precursor && PF00069:Protein kinase domain|PF00182:Chitinase class I
TraesCS7D03G0202500	TraesCS7D01G088100 && Q02921.1 RecName: Full=Early nodulin-93; Short=N-93 && PF03386:Early nodulin 93 ENOD93 protein
TraesCS3B03G0885400	TraesCS3B01G347900 && Q9XHX0.1 RecName: Full=Expansin-A8; AltName: Full=Alpha-expansin-8; AltName: Full=OsEXP8; AltName: Full=OsEXPA8; AltName: Full=OsaEXPa1.17; Flags: Precursor && PF03330:Lytic transglycolase|PF01357:Expansin C-terminal domain
TraesCS2B03G0868400	TraesCS2B01G333900 && Q9SQ64.1 RecName: Full=Non-functional NADPH-dependent codeinone reductase 2 && PF00248:Aldo/keto reductase family
TraesCS1D03G0244700	TraesCS1D01G103500 && Q43210.1 RecName: Full=Phenylalanine ammonia-lyase && PF00221:Aromatic amino acid lyase
TraesCS7D03G0340500	TraesCS7D01G152000 && Q5SMM6.1 RecName: Full=Hydroxycinnamoyltransferase 4; Short=OsHCT4; AltName: Full=BAHD-like hydroxycinnamoyl transferase HCT4; AltName: Full=Glycerol hydroxycinnamoyl transferase && PF02458:Transferase family
TraesCS5D03G1000700	TraesCS5D01G455900 && Q9LH84.1 RecName: Full=AAA-ATPase At3g28510 && PF00004:ATPase family associated with various cellular activities (AAA)|PF14363:Domain associated at C-terminal with AAA
TraesCS3D03G1160600	TraesCS3D01G524700 && O64393.1 RecName: Full=Wheatwin-2; AltName: Full=Pathogenesis-related protein 4b; Flags: Precursor && PF00967:Barwin family
TraesCS6B03G0105600	TraesCS6B01G046000 && Q7XCA7.1 RecName: Full=Expansin-B6; AltName: Full=Beta-expansin-6; AltName: Full=OsEXPB6; AltName: Full=OsaEXPb1.8; Flags: Precursor && PF01357:Expansin C-terminal domain|PF03330:Lytic transglycolase
TraesCS2D03G0980000	TraesCS2D01G436100 && Q39219.2 RecName: Full=Ubiquinol oxidase 1a, mitochondrial; AltName: Full=Alternative oxidase 1a; Flags: Precursor && PF01786:Alternative oxidase
TraesCS5D03G0592500	TraesCS5D01G257000 && Q8RXN0.1 RecName: Full=ABC transporter G family member 11; Short=ABC transporter ABCG.11; Short=AtABCG11; AltName: Full=Protein CUTICULAR DEFECT AND ORGAN FUSION 1; AltName: Full=Protein DESPERADO; AltName: Full=Protein PERMEABLE LEAVES 1; AltName: Full=White-brown complex homolog protein 11; Short=AtWBC11 && PF01061:ABC-2 type transporter|PF00005:ABC transporter|PF19055:ABC…
NewGene_22680	#N/A
TraesCS5A03G1174200	TraesCS5A01G501100 && Q8H8C7.1 RecName: Full=Chitin elicitor-binding protein; Short=CEBiP; Flags: Precursor && PF01476:LysM domain
NewGene_22681	#N/A
NewGene_5830	#N/A
TraesCS3D03G0769200	TraesCS3D01G345600 && Q9ZSA7.1 RecName: Full=Protein DMR6-LIKE OXYGENASE 2; AltName: Full=2-oxoglutarate (2OG)-Fe(II) oxygenase-like protein DLO2; AltName: Full=Salicylate 3-hydroxylase DLO2; Short=S3H DLO2; Short=SA 3-hydroxylase DLO2; Short=Salicylic acid 3-hydroxylase DLO2 && PF03171:2OG-Fe(II) oxygenase superfamily|PF14226:non-haem dioxygenase in morphine synthesis N-terminal
TraesCS5B03G0260600	TraesCS5B01G102700 && Q8VZU2.1 RecName: Full=Syntaxin-132; Short=AtSYP132 && PF05739:SNARE domain|PF00804:Syntaxin
TraesCS7D03G1219600	TraesCS7D01G516500 && - && PF11961:Domain of unknown function (DUF3475)|PF05003:Protein of unknown function (DUF668)
TraesCS2A03G0171100	TraesCS2A01G087000 && Q84NP7.1 RecName: Full=Probable AMP deaminase && PF00962:Adenosine/AMP deaminase
TraesCS3B03G0519700	TraesCS3B01G214300 && Q9SGN7.1 RecName: Full=Serine/threonine-protein kinase-like protein At1g28390; AltName: Full=CRINKLY 4-related kinase && PF07714:Protein tyrosine and serine/threonine kinase
TraesCS4D03G0640300	TraesCS4D01G269300 && A1TFU9.1 RecName: Full=FAD-dependent urate hydroxylase; AltName: Full=Flavoprotein urate hydroxylase && PF01494:FAD binding domain
TraesCS3D03G1180200	TraesCS3D01G534100 && Q39119.2 RecName: Full=Vacuolar-processing enzyme gamma-isozyme; AltName: Full=Asparaginyl endopeptidase gamma-VPE; AltName: Full=Gamma-VPE; Flags: Precursor && PF01650:Peptidase C13 family
TraesCS2A03G0837200	- && A3A871.1 RecName: Full=Ent-isokaurene C2-hydroxylase; AltName: Full=Cytochrome P450 71Z6 && PF00067:Cytochrome P450
TraesCS4A03G1001900	TraesCS4A01G403200 && - && PF02298:Plastocyanin-like domain
TraesCS2D03G0843300	TraesCS2D01G367900 && O80939.1 RecName: Full=L-type lectin-domain containing receptor kinase IV.1; Short=Arabidopsis thaliana lectin-receptor kinase e; Short=AthlecRK-e; Short=LecRK-IV.1; AltName: Full=Lectin Receptor Kinase 1; Flags: Precursor && PF00139:Legume lectin domain|PF00069:Protein kinase domain
TraesCS2D03G0570500	- && O23887.1 RecName: Full=Indole-3-acetaldehyde oxidase; Short=IAA oxidase; AltName: Full=Aldehyde oxidase; Short=ZmAO-1 && PF00941:FAD binding domain in molybdopterin dehydrogenase|PF03450:CO dehydrogenase flavoprotein C-terminal domain|PF02738:Molybdopterin-binding domain of aldehyde dehydrogenase|PF01799:[2Fe-2S] binding domain|PF01315:Aldehyde oxidase and xanthine dehydrogenase, a/b hammerh…
TraesCS2A03G1087600	TraesCS2A01G461300 && - && -
TraesCS4B03G0326000	- && Q69LA1.1 RecName: Full=Probable proline transporter 2 && PF01490:Transmembrane amino acid transporter protein
TraesCS7D03G1165700	TraesCS7D01G492800 && Q40316.1 RecName: Full=Vestitone reductase && PF01370:NAD dependent epimerase/dehydratase family
TraesCS3A03G0569500	TraesCS3A01G219200 && Q54T49.1 RecName: Full=Acyl-protein thioesterase 1 homolog 1 && PF02230:Phospholipase/Carboxylesterase
TraesCS4D03G0032400	TraesCS4D01G020400 && - && -
TraesCS6A03G0957700	- && Q9LMP1.1 RecName: Full=Wall-associated receptor kinase 2; Flags: Precursor && PF13947:Wall-associated receptor kinase galacturonan-binding|PF00069:Protein kinase domain
TraesCS1A03G0089500	TraesCS1A01G037700 && Q43210.1 RecName: Full=Phenylalanine ammonia-lyase && PF00221:Aromatic amino acid lyase
TraesCS1B03G0578700	TraesCS1B01G197000 && - && PF12697:Alpha/beta hydrolase family
TraesCS3B03G0934600	TraesCS3B01G371200 && Q52QH4.1 RecName: Full=NAC domain-containing protein 68; Short=ONAC068 && PF02365:No apical meristem (NAM) protein
TraesCS7B03G0749300	TraesCS7B01G273600 && Q9FI25.1 RecName: Full=Berberine bridge enzyme-like 27; Short=AtBBE-like 27; Flags: Precursor && PF08031:Berberine and berberine like|PF01565:FAD binding domain
TraesCS5D03G0453200	TraesCS5D01G190700 && Q9SUP6.1 RecName: Full=Probable WRKY transcription factor 53; AltName: Full=WRKY DNA-binding protein 53 && PF03106:WRKY DNA -binding domain
TraesCS6A03G0442300	TraesCS6A01G177900 && Q9ZQ95.1 RecName: Full=UDP-glycosyltransferase 73C6; AltName: Full=Flavonol-3-O-glycoside-7-O-glucosyltransferase 1; AltName: Full=Zeatin O-glucosyltransferase 2 && PF00201:UDP-glucoronosyl and UDP-glucosyl transferase
TraesCS2D03G0428000	TraesCS2D01G204700 && Q43210.1 RecName: Full=Phenylalanine ammonia-lyase && PF00221:Aromatic amino acid lyase
TraesCS7D03G0798500	TraesCS7D01G337900 && Q42440.1 RecName: Full=N-(5'-phosphoribosyl)anthranilate isomerase 1, chloroplastic; Flags: Precursor && PF00697:N-(5'phosphoribosyl)anthranilate (PRA) isomerase
TraesCS3A03G0675900	TraesCS3A01G266300 && Q0JKD0.1 RecName: Full=Glutamate synthase 1 [NADH], chloroplastic; AltName: Full=NADH-dependent glutamate synthase 1; Short=NADH-GOGAT 1; Flags: Precursor && PF01645:Conserved region in glutamate synthase|PF07992:Pyridine nucleotide-disulphide oxidoreductase|PF00310:Glutamine amidotransferases class-II|PF01493:GXGXG motif|PF14691:Dihydroprymidine dehydrogenase domain II, 4Fe…
TraesCS1B03G0732200	- && Q9ZT66.1 RecName: Full=Endo-1,3;1,4-beta-D-glucanase; Flags: Precursor && PF01738:Dienelactone hydrolase family
TraesCS4A03G0260800	TraesCS4A01G124900 && Q9LDE1.1 RecName: Full=Transcription factor MYB108; AltName: Full=Myb-related protein 108; Short=AtMYB108; AltName: Full=Protein BOTRYTIS-SUSCEPTIBLE 1 && PF00249:Myb-like DNA-binding domain
TraesCS5D03G0359000	TraesCS5D01G143300 && Q9SYK9.1 RecName: Full=UDP-glycosyltransferase 74E2 && PF00201:UDP-glucoronosyl and UDP-glucosyl transferase
TraesCS1A03G0775700	- && Q65X71.1 RecName: Full=Probable calcium-transporting ATPase 6, plasma membrane-type; AltName: Full=Ca(2+)-ATPase isoform 6 && PF00689:Cation transporting ATPase, C-terminus|PF00690:Cation transporter/ATPase, N-terminus|PF00122:E1-E2 ATPase|PF12515:Ca2+-ATPase N terminal autoinhibitory domain|PF13246:Cation transport ATPase (P-type)
TraesCS1D03G1008500	TraesCS1D01G439500 && Q8VZG2.1 RecName: Full=Protein HYPER-SENSITIVITY-RELATED 4; Short=AtHSR4; AltName: Full=BCS1-like protein && PF14363:Domain associated at C-terminal with AAA|PF00004:ATPase family associated with various cellular activities (AAA)
TraesCS1B03G1223600	TraesCS1B01G456900 && Q9FI25.1 RecName: Full=Berberine bridge enzyme-like 27; Short=AtBBE-like 27; Flags: Precursor && PF08031:Berberine and berberine like|PF01565:FAD binding domain
TraesCS2B03G1152400	TraesCS2B01G454100 && Q7XNY1.2 RecName: Full=Plant intracellular Ras-group-related LRR protein 1; AltName: Full=Intracellular Ras-group-related LRR protein 1; Short=OsIRL1 && PF13855:Leucine rich repeat
TraesCS7A03G0783600	TraesCS7A01G317500 && Q6NQ66.1 RecName: Full=L-gulonolactone oxidase 2; Short=AtGulLO2; Flags: Precursor && PF04030:D-arabinono-1,4-lactone oxidase|PF01565:FAD binding domain
TraesCS7B03G0717700	TraesCS7B01G261000 && Q2R2D5.1 RecName: Full=Receptor kinase-like protein Xa21; Contains: RecName: Full=Receptor kinase-like protein Xa21, processed; Flags: Precursor && PF08263:Leucine rich repeat N-terminal domain|PF00069:Protein kinase domain|PF12799:Leucine Rich repeats (2 copies)|PF13855:Leucine rich repeat
TraesCS6A03G0074200	TraesCS6A01G032900 && P0DKG9.1 RecName: Full=High-affinity nitrate transporter 2.1; Short=OsNRT2.1 >P0DKH0.1 RecName: Full=High-affinity nitrate transporter 2.2; Short=OsNRT2.2 && PF07690:Major Facilitator Superfamily
TraesCS2B03G0419000	TraesCS2B01G171200 && Q6ZAC1.1 RecName: Full=Probable 4-coumarate--CoA ligase 5; Short=4CL 5; Short=Os4CL5; AltName: Full=4-coumaroyl-CoA synthase 5 && PF13193:AMP-binding enzyme C-terminal domain|PF00501:AMP-binding enzyme
TraesCS5B03G0740500	TraesCS5B01G286300 && P14133.1 RecName: Full=L-ascorbate oxidase; Short=ASO; Short=Ascorbase; Flags: Precursor && PF00394:Multicopper oxidase|PF07732:Multicopper oxidase|PF07731:Multicopper oxidase
TraesCS6D03G0575600	- && Q9SVG0.1 RecName: Full=Amino acid transporter ANTL2; AltName: Full=Aromatic and neutral amino acid transporter-like protein 2 && PF01490:Transmembrane amino acid transporter protein
TraesCS3D03G0735400	TraesCS3D01G326200 && O64732.1 RecName: Full=UDP-glycosyltransferase 87A1 && PF00201:UDP-glucoronosyl and UDP-glucosyl transferase
TraesCS1B03G1201800	TraesCS1B01G447900 && Q0JKZ0.1 RecName: Full=Cinnamoyl-CoA reductase-like SNL6; AltName: Full=Protein SUPPRESSOR OF NH1-MEDIATED LESION 6 && PF01073:3-beta hydroxysteroid dehydrogenase/isomerase family
TraesCS5A03G0078500	TraesCS5A01G031600 && Q9LUN4.1 RecName: Full=Cation/H(+) antiporter 19; AltName: Full=Protein CATION/H+ EXCHANGER 19; Short=AtCHX19 && PF00999:Sodium/hydrogen exchanger family
TraesCS5A03G1218300	TraesCS5A01G521200 && Q8RXU4.1 RecName: Full=Probable low-specificity L-threonine aldolase 1; AltName: Full=Threonine aldolase 1 && PF01212:Beta-eliminating lyase
TraesCS7A03G0910700	TraesCS7A01G374200 && P17801.2 RecName: Full=Putative receptor protein kinase ZmPK1; Flags: Precursor && PF00069:Protein kinase domain|PF01453:D-mannose binding lectin|PF00954:S-locus glycoprotein domain
TraesCS2A03G0710000	TraesCS2A01G284900 && Q7XRV1.3 RecName: Full=Probable metal-nicotianamine transporter YSL5; AltName: Full=Protein YELLOW STRIPE LIKE 5; Short=OsYSL5 && PF03169:OPT oligopeptide transporter protein
TraesCS5A03G0691700	TraesCS5A01G281700 && P01054.1 RecName: Full=Subtilisin-chymotrypsin inhibitor CI-1C && -
TraesCS1A03G0800700	TraesCS1A01G323000 && - && -
TraesCS3D03G0622000	TraesCS3D01G268900 && - && PF11145:Protein of unknown function (DUF2921)
TraesCSU03G0144600	TraesCSU01G151900 && Q6YZA6.1 RecName: Full=Germin-like protein 8-5; Flags: Precursor && PF00190:Cupin
TraesCS4D03G0818900	TraesCS4D01G353900 && Q9AV28.1 RecName: Full=Cyclin-dependent protein kinase inhibitor SMR1; AltName: Full=Protein SIAMESE-RELATED 1 && -
TraesCS7D03G0820000	TraesCS7D01G347300 && A5H8G4.1 RecName: Full=Peroxidase 1; AltName: Full=Plasma membrane-bound peroxidase 1; Short=pmPOX1; Flags: Precursor && PF00141:Peroxidase
TraesCS7D03G0364900	TraesCS7D01G161800 && O22533.1 RecName: Full=Zinc finger protein ZAT6; AltName: Full=COLD INDUCED ZINC FINGER PROTEIN 2 && PF13912:C2H2-type zinc finger
TraesCS1B03G0724600	TraesCS1B01G257000 && A6YIH8.1 RecName: Full=Premnaspirodiene oxygenase; Short=HPO; AltName: Full=Cytochrome P450 71D55 && PF00067:Cytochrome P450
TraesCS4D03G0627300	TraesCS4D01G263500 && Q10QH1.1 RecName: Full=Probable serine acetyltransferase 4; AltName: Full=OsSERAT2;2 && PF00132:Bacterial transferase hexapeptide (six repeats)|PF06426:Serine acetyltransferase, N-terminal
TraesCS7D03G0899100	TraesCS7D01G382200 && - && -
TraesCS3D03G0695800	TraesCS3D01G305400 && A5H8G4.1 RecName: Full=Peroxidase 1; AltName: Full=Plasma membrane-bound peroxidase 1; Short=pmPOX1; Flags: Precursor && PF00141:Peroxidase
TraesCS1D03G0712200	TraesCS1D01G292500 && - && -
TraesCS1B03G0494600	TraesCS1B01G168100 && Q9FNL7.1 RecName: Full=Protein NRT1/ PTR FAMILY 5.2; Short=AtNPF5.2; AltName: Full=Peptide transporter PTR3-A; Short=AtPTR3 && PF00854:POT family
NewGene_20055	#N/A
TraesCS7A03G1134800	TraesCS7A01G467800 && Q6JAH0.1 RecName: Full=Putative cis-zeatin O-glucosyltransferase && PF00201:UDP-glucoronosyl and UDP-glucosyl transferase
TraesCS7B03G0323100	TraesCS7B01G124600 && - && PF13962:Domain of unknown function
TraesCS7D03G1276100	TraesCS7D01G541300 && Q9SIP1.1 RecName: Full=Stress-response A/B barrel domain-containing protein UP3; AltName: Full=Unknown protein 3 && PF07876:Stress responsive A/B Barrel Domain
TraesCS3A03G0355700	TraesCS3A01G153600 && - && -
TraesCS3B03G1366600	TraesCS3B01G549200 && Q9SGH6.1 RecName: Full=Alpha-dioxygenase 1; Short=Alpha DOX1; AltName: Full=Fatty acid dioxygenase AlphaDOX1; AltName: Full=Pathogen-induced oxygenase; AltName: Full=Plant alpha dioxygenase 1; Flags: Precursor && PF03098:Animal haem peroxidase
TraesCS6B03G0109100	TraesCS6B01G047900 && Q5NUF4.1 RecName: Full=2-hydroxyisoflavanone dehydratase; AltName: Full=Carboxylesterase HIDM && PF07859:alpha/beta hydrolase fold
TraesCS2A03G0638900	TraesCS2A01G259500 && P23586.2 RecName: Full=Sugar transport protein 1; AltName: Full=Glucose transporter; AltName: Full=Hexose transporter 1 && PF00083:Sugar (and other) transporter
TraesCS6D03G0075700	TraesCS6D01G038000 && P0DKG9.1 RecName: Full=High-affinity nitrate transporter 2.1; Short=OsNRT2.1 >P0DKH0.1 RecName: Full=High-affinity nitrate transporter 2.2; Short=OsNRT2.2 && PF07690:Major Facilitator Superfamily
TraesCS6D03G0480400	TraesCS6D01G193100 && Q6ZI50.1 RecName: Full=High-affinity nitrate transporter-activating protein 2.1; Short=OsNAR2.1; Flags: Precursor && PF16974:High-affinity nitrate transporter accessory
TraesCS6D03G0363100	TraesCS6D01G162700 && Q66PF4.1 RecName: Full=Cinnamate beta-D-glucosyltransferase; AltName: Full=UDP-glucose:cinnamate glucosyltransferase; Short=FaGT2 && PF00201:UDP-glucoronosyl and UDP-glucosyl transferase
TraesCS2B03G0432000	TraesCS2B01G177300 && Q9ASR3.1 RecName: Full=Cytochrome P450 709B1 && PF00067:Cytochrome P450
TraesCS2A03G1175300	TraesCS2A01G504800 && - && -
TraesCS7D03G0748200	TraesCS7D01G314200 && Q6NQ66.1 RecName: Full=L-gulonolactone oxidase 2; Short=AtGulLO2; Flags: Precursor && PF01565:FAD binding domain|PF04030:D-arabinono-1,4-lactone oxidase
TraesCS4B03G0966700	TraesCS4B01G377000 && Q6YZA6.1 RecName: Full=Germin-like protein 8-5; Flags: Precursor && PF00190:Cupin
TraesCS4D03G0421500	TraesCS4D01G169800 && Q10LP5.1 RecName: Full=Sucrose synthase 4; Short=OsSUS4; AltName: Full=Sucrose-UDP glucosyltransferase 4 && PF00534:Glycosyl transferases group 1|PF00862:Sucrose synthase
TraesCS7D03G0609100	TraesCS7D01G269700 && - && -
TraesCS7D03G0083000	TraesCS7D01G036700 && C0LGP4.1 RecName: Full=Probable LRR receptor-like serine/threonine-protein kinase At3g47570; Flags: Precursor && PF08263:Leucine rich repeat N-terminal domain|PF13855:Leucine rich repeat|PF00069:Protein kinase domain
NewGene_29213	#N/A
TraesCS7B03G0213800	TraesCS7B01G079500 && Q84QK0.1 RecName: Full=12-oxophytodienoate reductase 1; AltName: Full=12-oxophytodienoate-10,11-reductase 1; Short=OPDA-reductase 1; Short=OsOPR1 && PF00724:NADH:flavin oxidoreductase / NADH oxidase family
TraesCS2D03G0672600	TraesCS2D01G290000 && Q9SGD6.1 RecName: Full=Arogenate dehydratase/prephenate dehydratase 6, chloroplastic; Short=AtADT6; Short=AtPDT6; Flags: Precursor && PF00800:Prephenate dehydratase
TraesCS6B03G0968000	TraesCS6B01G342800 && Q5PNY6.1 RecName: Full=U-box domain-containing protein 21; AltName: Full=Plant U-box protein 21 && PF04564:U-box domain
TraesCS1A03G0487700	TraesCS1A01G181000 && Q9SGU9.1 RecName: Full=Methionine gamma-lyase; Short=AtMGL; AltName: Full=L-methioninase && PF01053:Cys/Met metabolism PLP-dependent enzyme
TraesCS5D03G0659000	TraesCS5D01G288900 && P01054.1 RecName: Full=Subtilisin-chymotrypsin inhibitor CI-1C && -
TraesCS5A03G0649400	TraesCS5A01G261400 && Q9SVG5.1 RecName: Full=Berberine bridge enzyme-like 18; Short=AtBBE-like 18; Flags: Precursor && PF01565:FAD binding domain|PF08031:Berberine and berberine like
TraesCS5D03G1211900	TraesCS5D01G565000 && P19954.2 RecName: Full=Ribosome-binding factor PSRP1, chloroplastic; AltName: Full=30S ribosomal protein 1; AltName: Full=CS-S5; Short=CS5; AltName: Full=Plastid-specific 30S ribosomal protein 1; Short=PSrp-1; AltName: Full=Ribosomal protein 1; AltName: Full=S22; Flags: Precursor && PF02482:Sigma 54 modulation protein / S30EA ribosomal protein|PF16321:Sigma 54 modulation/S30…
TraesCS4A03G0978900	TraesCS4A01G392500 && Q02921.1 RecName: Full=Early nodulin-93; Short=N-93 && PF03386:Early nodulin 93 ENOD93 protein
TraesCS2B03G0603800	TraesCS2B01G275100 && Q6Z4A7.1 RecName: Full=Probable 5'-adenylylsulfate reductase 1, chloroplastic; AltName: Full=Adenosine 5'-phosphosulfate 5'-adenylylsulfate sulfotransferase 1; Short=APS sulfotransferase 1; AltName: Full=Adenosine 5'-phosphosulfate reductase-like 1; Short=APR-like1; Short=OsAPRL1; AltName: Full=Thioredoxin-independent APS reductase 1; Flags: Precursor && PF01507:Phosphoadeno…
TraesCS1A03G0649900	TraesCS1A01G251900 && P13917.2 RecName: Full=Basic 7S globulin; AltName: Full=SBg7S; Short=Bg; Contains: RecName: Full=Basic 7S globulin high kDa subunit; Contains: RecName: Full=Basic 7S globulin low kDa subunit; Flags: Precursor && PF14543:Xylanase inhibitor N-terminal|PF14541:Xylanase inhibitor C-terminal
TraesCS1D03G0617300	TraesCS1D01G256400 && Q9LFR7.1 RecName: Full=Probable carboxylesterase 17; AltName: Full=AtCXE17 && PF07859:alpha/beta hydrolase fold
TraesCS2B03G0130200	TraesCS2B01G060900 && Q9FF46.1 RecName: Full=ABC transporter G family member 28; Short=ABC transporter ABCG.28; Short=AtABCG28; AltName: Full=Putative white-brown complex homolog protein 29; Short=AtWBC29 && PF00005:ABC transporter|PF19055:ABC-2 type transporter
TraesCS6A03G0178900	TraesCS6A01G078400 && - && PF04450:Peptidase of plants and bacteria
TraesCS5B03G0437300	TraesCS5B01G160700 && Q9S9N9.1 RecName: Full=Cinnamoyl-CoA reductase 1; Short=AtCCR1; AltName: Full=Protein IRREGULAR XYLEM 4 && PF01370:NAD dependent epimerase/dehydratase family
TraesCS5A03G0845500	TraesCS5A01G351600 && O81905.1 RecName: Full=Receptor-like serine/threonine-protein kinase SD1-8; AltName: Full=Arabidopsis thaliana receptor kinase 3; AltName: Full=S-domain-1 (SD1) receptor kinase 8; Short=SD1-8; Flags: Precursor && PF00954:S-locus glycoprotein domain|PF01453:D-mannose binding lectin|PF08276:PAN-like domain
TraesCS7D03G0625600	TraesCS7D01G277500 && Q43497.1 RecName: Full=Monodehydroascorbate reductase; Short=MDAR; AltName: Full=Ascorbate free radical reductase; Short=AFR reductase && PF07992:Pyridine nucleotide-disulphide oxidoreductase
TraesCS2B03G1133100	TraesCS2B01G445200 && Q0JA82.1 RecName: Full=Ent-kaur-16-ene synthase, chloroplastic; AltName: Full=Ent-kaurene synthase B; AltName: Full=Kaurene synthase 1; Short=OsKS1; Flags: Precursor && PF01397:Terpene synthase, N-terminal domain|PF03936:Terpene synthase family, metal binding domain
TraesCS3A03G0704500	TraesCS3A01G279800 && Q4R1I9.1 RecName: Full=Anthocyanidin 5,3-O-glucosyltransferase; AltName: Full=UDP-glucose: anthocyanidin 5,3-O-glucosyltransferase && PF00201:UDP-glucoronosyl and UDP-glucosyl transferase
TraesCS5A03G0585300	- && Q9MAX3.1 RecName: Full=Sulfate transporter 1.2 && PF00916:Sulfate permease family|PF01740:STAS domain
TraesCS7B03G1012000	TraesCS7B01G376400 && Q8GXZ3.1 RecName: Full=Serine/threonine-protein kinase At5g01020 && PF07714:Protein tyrosine and serine/threonine kinase
TraesCS4D03G0643400	TraesCS4D01G271100 && O82081.1 RecName: Full=Uclacyanin 1; Flags: Precursor && PF02298:Plastocyanin-like domain
TraesCS7D03G0202100	TraesCS7D01G087700 && Q02921.1 RecName: Full=Early nodulin-93; Short=N-93 && PF03386:Early nodulin 93 ENOD93 protein
TraesCS4D03G0700400	TraesCS4D01G295900 && Q8GRS2.1 RecName: Full=Protein TIFY 11c; Short=OsTIFY11c; AltName: Full=Jasmonate ZIM domain-containing protein 11; Short=OsJAZ11; AltName: Full=OsJAZ2 >A2XD79.1 RecName: Full=Protein TIFY 11c && PF09425:Jas motif|PF06200:tify domain
TraesCS1A03G0646400	TraesCS1A01G250000 && Q7DNA1.1 RecName: Full=Chitinase 2; AltName: Full=Class I chitinase b; Short=OsChia1b; AltName: Full=Pathogenesis related (PR)-3 chitinase 2; Flags: Precursor && PF00182:Chitinase class I|PF00187:Chitin recognition protein
TraesCS4A03G0117800	TraesCS4A01G059400 && Q9ZUD9.1 RecName: Full=Probable inactive poly [ADP-ribose] polymerase SRO2; AltName: Full=Protein SIMILAR TO RCD ONE 2 && PF12174:RCD1-SRO-TAF4 (RST) plant domain|PF00644:Poly(ADP-ribose) polymerase catalytic domain
TraesCS5B03G0029300	TraesCS5B01G013700 && - && -
TraesCS3B03G1225900	TraesCS3B01G496200 && A2WYS8.2 RecName: Full=Probable esterase PIR7A >Q0JG98.2 RecName: Full=Probable esterase PIR7A && PF12697:Alpha/beta hydrolase family
TraesCS5B03G0765400	TraesCS5B01G299000 && Q2HXL0.2 RecName: Full=Respiratory burst oxidase homolog protein C; AltName: Full=NADPH oxidase RBOHC; AltName: Full=StRBOHC && PF08414:Respiratory burst NADPH oxidase|PF08030:Ferric reductase NAD binding domain|PF01794:Ferric reductase like transmembrane component|PF08022:FAD-binding domain
TraesCS3B03G0651100	TraesCS3B01G249600 && Q54T49.1 RecName: Full=Acyl-protein thioesterase 1 homolog 1 && PF02230:Phospholipase/Carboxylesterase
TraesCS7D03G0255000	TraesCS7D01G114100 && Q9LYS2.2 RecName: Full=ABC transporter C family member 10; Short=ABC transporter ABCC.10; Short=AtABCC10; AltName: Full=ATP-energized glutathione S-conjugate pump 14; AltName: Full=Glutathione S-conjugate-transporting ATPase 14; AltName: Full=Multidrug resistance-associated protein 14 && PF00005:ABC transporter|PF00664:ABC transporter transmembrane region
TraesCS6A03G0902600	TraesCS6A01G351100 && - && PF13855:Leucine rich repeat|PF08263:Leucine rich repeat N-terminal domain
TraesCS2B03G1163100	TraesCS2B01G459000 && Q39219.2 RecName: Full=Ubiquinol oxidase 1a, mitochondrial; AltName: Full=Alternative oxidase 1a; Flags: Precursor && PF01786:Alternative oxidase
TraesCS3A03G0593600	- && P40880.1 RecName: Full=Carbonic anhydrase, chloroplastic; AltName: Full=Carbonate dehydratase; Flags: Precursor && PF00484:Carbonic anhydrase
TraesCS2A03G0163100	- && O49621.1 RecName: Full=MLO-like protein 1; Short=AtMlo1; AltName: Full=MLO protein homolog 1; Short=AtMlo-H1 && PF03094:Mlo family
TraesCS2D03G0086500	TraesCS2D01G047500 && Q55EX9.2 RecName: Full=Putative methyltransferase DDB_G0268948 && PF08241:Methyltransferase domain
TraesCS7B03G0725300	TraesCS7B01G264000 && Q9ZUN4.1 RecName: Full=1-aminocyclopropane-1-carboxylate oxidase 1; Short=ACC oxidase 1; Short=AtACO1 && PF14226:non-haem dioxygenase in morphine synthesis N-terminal|PF03171:2OG-Fe(II) oxygenase superfamily
TraesCS1A03G0217500	TraesCS1A01G089500 && Q9FR99.1 RecName: Full=1-aminocyclopropane-1-carboxylate oxidase; Short=ACC oxidase; AltName: Full=Ethylene-forming enzyme; Short=EFE && PF03171:2OG-Fe(II) oxygenase superfamily|PF14226:non-haem dioxygenase in morphine synthesis N-terminal
TraesCS5A03G0601000	TraesCS5A01G237900 && Q67TP9.1 RecName: Full=Heat stress transcription factor B-1; AltName: Full=Heat stress transcription factor 23; Short=OsHsf-23 && PF00447:HSF-type DNA-binding
TraesCS7A03G0535400	TraesCS7A01G230500 && Q9FHB6.1 RecName: Full=Protein DETOXIFICATION 16; Short=AtDTX16; AltName: Full=Multidrug and toxic compound extrusion protein 16; Short=MATE protein 16 && PF01554:MatE
TraesCS2B03G1196000	TraesCS2B01G472800 && Q9M1C7.2 RecName: Full=ABC transporter C family member 9; Short=ABC transporter ABCC.9; Short=AtABCC9; AltName: Full=ATP-energized glutathione S-conjugate pump 9; AltName: Full=Glutathione S-conjugate-transporting ATPase 9; AltName: Full=Multidrug resistance-associated protein 9 && PF00664:ABC transporter transmembrane region|PF00005:ABC transporter
TraesCS2D03G0470300	TraesCS2D01G222300 && Q0D5R3.1 RecName: Full=Cysteine-rich receptor-like protein kinase 6; Short=Cysteine-rich RLK6; Flags: Precursor && PF07714:Protein tyrosine and serine/threonine kinase|PF01657:Salt stress response/antifungal
TraesCS2A03G0199100	TraesCS2A01G097200 && Q9LDE1.1 RecName: Full=Transcription factor MYB108; AltName: Full=Myb-related protein 108; Short=AtMYB108; AltName: Full=Protein BOTRYTIS-SUSCEPTIBLE 1 && PF00249:Myb-like DNA-binding domain
TraesCS1A03G1045700	TraesCS1A01G430200 && Q8VZG2.1 RecName: Full=Protein HYPER-SENSITIVITY-RELATED 4; Short=AtHSR4; AltName: Full=BCS1-like protein && PF00004:ATPase family associated with various cellular activities (AAA)|PF14363:Domain associated at C-terminal with AAA
TraesCS2D03G0729500	TraesCS2D01G317800 && Q05736.1 RecName: Full=Pathogenesis-related protein 1; Short=AOPR1 && PF00407:Pathogenesis-related protein Bet v 1 family
TraesCS3A03G1250900	TraesCS3A01G528900 && P49043.1 RecName: Full=Vacuolar-processing enzyme; Short=VPE; Flags: Precursor && PF01650:Peptidase C13 family
TraesCS3D03G0911100	TRIAE_CS42_3DL_TGACv1_250797_AA0873290%2Cpseudo%2CLipid transfer protein DIR1? && - && PF14368:Probable lipid transfer
TraesCS5A03G0009500	TraesCS5A01G004800 && Q9FX01.1 RecName: Full=3beta-hydroxysteroid-dehydrogenase/decarboxylase isoform 1; Short=At3BETAHSD/D1; AltName: Full=4alpha-carboxysterol-C3-dehydrogenase/C4-decarboxylase isoform 1-1; AltName: Full=Reticulon-like protein B24; Short=AtRTNLB24; AltName: Full=Sterol-4-alpha-carboxylate 3-dehydrogenase 1, decarboxylating && PF01073:3-beta hydroxysteroid dehydrogenase/isomerase…
TraesCS4D03G0174200	TraesCS4D01G089200 && Q9XEC6.1 RecName: Full=Cysteine-rich receptor-like protein kinase 36; Short=Cysteine-rich RLK36; Flags: Precursor && PF00069:Protein kinase domain
TraesCS7D03G1038600	TraesCS7D01G438600 && Q9LUC5.1 RecName: Full=Cytochrome P450 72A15 && PF00067:Cytochrome P450
TraesCS2A03G0773600	- && Q0J8G8.1 RecName: Full=MADS-box transcription factor 26; AltName: Full=FDRMADS3; AltName: Full=OsMADS26; AltName: Full=RMADS220 >A2YQK9.2 RecName: Full=MADS-box transcription factor 26; AltName: Full=FDRMADS3; AltName: Full=OsMADS26; AltName: Full=RMADS220 && PF01486:K-box region|PF00319:SRF-type transcription factor (DNA-binding and dimerisation domain)
TraesCS7A03G0155900	TraesCS7A01G069300 && Q9SNN0.1 RecName: Full=Arginine decarboxylase 1; Short=ARGDC1; Short=OsADC1 && PF02784:Pyridoxal-dependent decarboxylase, pyridoxal binding domain
TraesCS1D03G0523200	TraesCS1D01G207000 && Q7XCK6.1 RecName: Full=Chitinase 8; AltName: Full=Class II chitinase a; Short=OsChia2a; AltName: Full=Pathogenesis related (PR)-3 chitinase 8; Flags: Precursor && PF00182:Chitinase class I
NewGene_22612	#N/A
TraesCS4A03G0217100	TraesCS4A01G106100 && - && -
TraesCS2D03G0000700	TraesCS2D01G000200 && Q7G764.1 RecName: Full=Probable NAD(P)H-dependent oxidoreductase 1 && PF00248:Aldo/keto reductase family
TraesCS3B03G0526400	- && - && -
TraesCS3D03G0793300	TraesCS3D01G357200 && O04226.2 RecName: Full=Delta-1-pyrroline-5-carboxylate synthase; Short=P5CS; Includes: RecName: Full=Glutamate 5-kinase; Short=GK; AltName: Full=Gamma-glutamyl kinase; Includes: RecName: Full=Gamma-glutamyl phosphate reductase; Short=GPR; AltName: Full=Glutamate-5-semialdehyde dehydrogenase; AltName: Full=Glutamyl-gamma-semialdehyde dehydrogenase && PF00171:Aldehyde dehydrog…
TraesCS5A03G1022900	TraesCS5A01G433200 && Q9AT54.1 RecName: Full=Scopoletin glucosyltransferase; AltName: Full=Phenylpropanoid:glucosyltransferase 1 && PF00201:UDP-glucoronosyl and UDP-glucosyl transferase
NewGene_39045	#N/A
TraesCS7B03G0277000	TraesCS7B01G105600 && Q5PNY6.1 RecName: Full=U-box domain-containing protein 21; AltName: Full=Plant U-box protein 21 && PF04564:U-box domain
TraesCS5A03G0194900	TraesCS5A01G076900 && Q9LMX4.1 RecName: Full=Probable inactive purple acid phosphatase 1; Flags: Precursor && PF16656:Purple acid Phosphatase, N-terminal domain|PF14008:Iron/zinc purple acid phosphatase-like protein C|PF17808:Fn3-like domain from Purple Acid Phosphatase|PF00149:Calcineurin-like phosphoesterase
TraesCS2B03G1040500	TraesCS2B01G408500 && Q7XN54.2 RecName: Full=Probable metal-nicotianamine transporter YSL16; AltName: Full=Protein YELLOW STRIPE LIKE 16; Short=OsYSL16 && PF03169:OPT oligopeptide transporter protein
TraesCS1D03G0814300	- && Q9STT5.2 RecName: Full=ABC transporter A family member 7; Short=ABC transporter ABCA.7; Short=AtABCA7; AltName: Full=Probable ABC2 homolog 6 && PF00005:ABC transporter|PF12698:ABC-2 family transporter protein
TraesCS1A03G0743700	TraesCS1A01G298600 && Q6IEQ7.1 RecName: Full=WRKY transcription factor WRKY24; Short=OsWRKY24 && PF03106:WRKY DNA -binding domain
NewGene_20461	#N/A
TraesCS6B03G0252900	TraesCS6B01G105400 && C0HJG8.1 RecName: Full=Basic secretory protease; AltName: Full=Boswellia basic secretory protease; Short=BBSP, partial [Boswellia serrata] && PF04450:Peptidase of plants and bacteria
TraesCS5D03G0453600	TraesCS5D01G190800 && Q8H0Y8.2 RecName: Full=Probable WRKY transcription factor 41; AltName: Full=WRKY DNA-binding protein 41 && PF03106:WRKY DNA -binding domain
TraesCS2B03G0540200	TraesCS2B01G224000 && Q43210.1 RecName: Full=Phenylalanine ammonia-lyase && PF00221:Aromatic amino acid lyase
TraesCS4A03G0676900	TraesCS4A01G259700 && Q94A34.1 RecName: Full=Phosphatidylinositol/phosphatidylcholine transfer protein SFH12; AltName: Full=Protein SEC FOURTEEN HOMOLOGS 12; Short=AtSFH12 && PF00650:CRAL/TRIO domain
TraesCS2D03G0798500	TraesCS2D01G348900 && O04138.2 RecName: Full=Chitinase 4; AltName: Full=OsChia2b; AltName: Full=Pathogenesis related (PR)-3 chitinase 4; Flags: Precursor && PF00187:Chitin recognition protein|PF00182:Chitinase class I
TraesCS7D03G0810600	TraesCS7D01G343200 && - && PF11891:Protein RETICULATA-related
TraesCS2A03G0890700	TraesCS2A01G365000 && Q7XQ12.1 RecName: Full=Ammonium transporter 1 member 1; Short=OsAMT1;1 && PF00909:Ammonium Transporter Family
TraesCS5D03G0473200	TraesCS5D01G200200 && B0JW23.1 RecName: Full=Chaperone protein DnaJ && PF00226:DnaJ domain
TraesCS3B03G0696000	TraesCS3B01G267700 && P51614.1 RecName: Full=Acidic endochitinase; Flags: Precursor && PF00704:Glycosyl hydrolases family 18
NewGene_40042	#N/A
TraesCS4D03G0053700	TRIAE_CS42_4DS_TGACv1_361560_AA1170100%2Ccupin-1 domain%2C<enter text here>%2Cgermin-like && P15290.1 RecName: Full=Oxalate oxidase GF-2.8; AltName: Full=Germin GF-2.8; Flags: Precursor && PF00190:Cupin
TraesCS6B03G0107200	TraesCS6B01G046700 && P0DKG9.1 RecName: Full=High-affinity nitrate transporter 2.1; Short=OsNRT2.1 >P0DKH0.1 RecName: Full=High-affinity nitrate transporter 2.2; Short=OsNRT2.2 && PF07690:Major Facilitator Superfamily
TraesCS5D03G0446300	TraesCS5D01G187100 && Q8GW61.2 RecName: Full=Sugar transport protein 14; AltName: Full=Hexose transporter 14 && PF00083:Sugar (and other) transporter
TraesCS4A03G0975800	- && Q9LMN7.1 RecName: Full=Wall-associated receptor kinase 5; Flags: Precursor && PF13947:Wall-associated receptor kinase galacturonan-binding|PF00069:Protein kinase domain
TraesCS7A03G0920000	TraesCS7A01G377900 && Q1MX30.1 RecName: Full=Receptor kinase-like protein Xa21; Contains: RecName: Full=Receptor kinase-like protein Xa21, processed; Flags: Precursor && PF08263:Leucine rich repeat N-terminal domain|PF13855:Leucine rich repeat|PF07714:Protein tyrosine and serine/threonine kinase
TraesCS4A03G0539800	TraesCS4A01G201800 && Q9LXA5.1 RecName: Full=L-type lectin-domain containing receptor kinase IX.1; Short=LecRK-IX.1; Flags: Precursor && PF00139:Legume lectin domain|PF00069:Protein kinase domain
NewGene_30739	#N/A
NewGene_30737	#N/A
TraesCS4B03G0796500	TraesCS4B01G304300 && Q9FKQ1.1 RecName: Full=Protein DETOXIFICATION 27; Short=AtDTX27; AltName: Full=Multidrug and toxic compound extrusion protein 27; Short=MATE protein 27 && PF01554:MatE
NewGene_30735	#N/A
TraesCS7D03G0446000	TraesCS7D01G199900 && Q654V6.1 RecName: Full=Pyruvate dehydrogenase E1 component subunit alpha-2, mitochondrial; Short=PDHE1-A; Flags: Precursor && PF00676:Dehydrogenase E1 component
TraesCS3A03G1125900	TraesCS3A01G480200 && Q02126.1 RecName: Full=Glucan endo-1,3-beta-glucosidase GIII; AltName: Full=(1->3)-beta-glucan endohydrolase GIII; AltName: Full=(1->3)-beta-glucanase isoenzyme GIII; AltName: Full=Beta-1,3-endoglucanase GIII; Flags: Precursor && PF00332:Glycosyl hydrolases family 17
TraesCS5D03G0370800	TraesCS5D01G148800 && Q9LD44.1 RecName: Full=NAC transcription factor 56; Short=AtNAC056; AltName: Full=NAC domain-containing protein 2; Short=AtNAC2; AltName: Full=Protein NAC-REGULATED SEED MORPHOLOGY 1 && PF02365:No apical meristem (NAM) protein
TraesCS5B03G0998600	TraesCS5B01G402900 && P93147.2 RecName: Full=Isoflavone 2'-hydroxylase; AltName: Full=CYP GE-3; AltName: Full=Cytochrome P450 81E1; AltName: Full=Cytochrome P450 91A4 && PF00067:Cytochrome P450
TraesCS5B03G0365300	TraesCS5B01G132200 && F8WKW0.1 RecName: Full=Crocetin glucosyltransferase, chloroplastic; AltName: Full=UDP-glucose glucosyltransferase 1; Short=GjUGT1; AltName: Full=UDP-glycosyltransferase 75L6; Flags: Precursor && PF00201:UDP-glucoronosyl and UDP-glucosyl transferase
NewGene_30743	#N/A
TraesCS1A03G1019700	TraesCS1A01G417800 && Q0JKZ0.1 RecName: Full=Cinnamoyl-CoA reductase-like SNL6; AltName: Full=Protein SUPPRESSOR OF NH1-MEDIATED LESION 6 && PF01073:3-beta hydroxysteroid dehydrogenase/isomerase family
NewGene_30741	#N/A
TraesCS4A03G0489200	- && Q69LA1.1 RecName: Full=Probable proline transporter 2 && PF01490:Transmembrane amino acid transporter protein
TraesCS4A03G0780700	TraesCS4A01G312300 && - && PF00168:C2 domain
TraesCS5B03G0827800	TraesCS5B01G328600 && F4I9E1.1 RecName: Full=Protein NUCLEAR FUSION DEFECTIVE 4 && PF06813:Nodulin-like
TraesCS7A03G1103500	TraesCS7A01G454600 && Q8LC95.2 RecName: Full=Early nodulin-like protein 3; AltName: Full=Phytocyanin-like protein; Flags: Precursor && PF02298:Plastocyanin-like domain
NewGene_23184	#N/A
TraesCS4D03G0787700	TraesCS4D01G339200 && Q5RJF7.1 RecName: Full=Voltage-dependent calcium channel subunit alpha-2/delta-4; AltName: Full=Voltage-gated calcium channel subunit alpha-2/delta-4; Contains: RecName: Full=Voltage-dependent calcium channel subunit alpha-2-4; Contains: RecName: Full=Voltage-dependent calcium channel subunit delta-4; Flags: Precursor && PF00092:von Willebrand factor type A domain|PF17123:RI…
TraesCS3B03G0914400	TraesCS3B01G361100 && Q8S2G0.1 RecName: Full=4-diphosphocytidyl-2-C-methyl-D-erythritol kinase, chloroplastic; AltName: Full=4-(cytidine-5'-diphospho)-2-C-methyl-D-erythritol kinase; Short=CDPMEK; Short=CMEK; Flags: Precursor && PF00288:GHMP kinases N terminal domain
TraesCS1A03G1009900	TraesCS1A01G413400 && O48780.1 RecName: Full=3-ketoacyl-CoA synthase 11; Short=KCS-11; AltName: Full=Very long-chain fatty acid condensing enzyme 11; Short=VLCFA condensing enzyme 11 && PF08541:3-Oxoacyl-[acyl-carrier-protein (ACP)] synthase III C terminal|PF08392:FAE1/Type III polyketide synthase-like protein
TraesCS5D03G0754000	TraesCS5D01G335300 && Q9C614.1 RecName: Full=Probable L-gulonolactone oxidase 1; Short=AtGulLO1; Flags: Precursor && PF04030:D-arabinono-1,4-lactone oxidase|PF01565:FAD binding domain
TraesCS6A03G0038900	TraesCS6A01G018000 && F8WKW1.1 RecName: Full=7-deoxyloganetin glucosyltransferase; AltName: Full=Genipin glucosyltransferase; AltName: Full=UDP-glucose glucosyltransferase 2; Short=GjUGT2; AltName: Full=UDP-glycosyltransferase 85A24 && PF00201:UDP-glucoronosyl and UDP-glucosyl transferase
TraesCS7B03G1123800	TraesCS7B01G418100 && - && -
TraesCSU03G0468300	TraesCSU01G250800 && Q9FEQ8.1 RecName: Full=Peroxidase 2; AltName: Full=Plasma membrane-bound peroxidase 2; Short=pmPOX2; Flags: Precursor && PF00141:Peroxidase
TraesCS2A03G0206900	TraesCS2A01G100700 && A2XG77.1 RecName: Full=WUSCHEL-related homeobox 6; AltName: Full=OsWOX6 && PF00046:Homeodomain
TraesCS4A03G0606700	TraesCS4A01G228800 && O80582.2 RecName: Full=F-box/kelch-repeat protein At2g44130 && PF01344:Kelch motif
TraesCS1B03G0651600	TraesCS1B01G225900 && O24230.2 RecName: Full=Expansin-B2; AltName: Full=Beta-expansin-2; AltName: Full=OsEXPB2; AltName: Full=OsaEXPb1.9; Flags: Precursor && PF03330:Lytic transglycolase|PF01357:Expansin C-terminal domain
TraesCS4D03G0712100	TraesCS4D01G302000 && Q9FZ95.1 RecName: Full=Purine permease 3; Short=AtPUP3 && PF16913:Purine nucleobase transmembrane transport
TraesCS3D03G0260200	- && Q9LZM4.1 RecName: Full=Wall-associated receptor kinase-like 20; Flags: Precursor && PF00069:Protein kinase domain
TraesCS5B03G1052800	TraesCS5B01G426800 && Q00742.1 RecName: Full=Dehydrin Rab15 && PF00257:Dehydrin
TraesCS7A03G0889500	TraesCS7A01G363900 && Q9ZUN4.1 RecName: Full=1-aminocyclopropane-1-carboxylate oxidase 1; Short=ACC oxidase 1; Short=AtACO1 && PF03171:2OG-Fe(II) oxygenase superfamily|PF14226:non-haem dioxygenase in morphine synthesis N-terminal
TraesCS5B03G0117800	TraesCS5B01G045100 && Q01482.1 RecName: Full=Protein WIR1A && -
TraesCS2B03G0585000	TraesCS2B01G242200 && Q0D5R3.1 RecName: Full=Cysteine-rich receptor-like protein kinase 6; Short=Cysteine-rich RLK6; Flags: Precursor && PF01657:Salt stress response/antifungal
TraesCS5D03G1108400	TraesCS5D01G507500 && D9HP26.1 RecName: Full=Cell number regulator 10; AltName: Full=ZmCNR10 && PF04749:PLAC8 family
TraesCS7B03G0953600	TraesCS7B01G355200 && Q8LC95.2 RecName: Full=Early nodulin-like protein 3; AltName: Full=Phytocyanin-like protein; Flags: Precursor && PF02298:Plastocyanin-like domain
TraesCS5D03G0686200	TraesCS5D01G302000 && Q8GUH1.2 RecName: Full=U-box domain-containing protein 33; AltName: Full=Plant U-box protein 33; Includes: RecName: Full=E3 ubiquitin ligase; Includes: RecName: Full=Serine/threonine-protein kinase && PF04564:U-box domain|PF00069:Protein kinase domain
TraesCS7B03G0803500	TraesCS7B01G299500 && H2DH22.1 RecName: Full=Cytochrome P450 CYP73A100 [Panax ginseng] && PF00067:Cytochrome P450
TraesCS2A03G0066500	TraesCS2A01G033600 && P11955.4 RecName: Full=26 kDa endochitinase 1; Flags: Precursor && PF00187:Chitin recognition protein|PF00182:Chitinase class I
TraesCS3A03G0287100	TraesCS3A01G129000 && Q9LK64.1 RecName: Full=ABC transporter C family member 3; Short=ABC transporter ABCC.3; Short=AtABCC3; AltName: Full=ATP-energized glutathione S-conjugate pump 3; AltName: Full=Glutathione S-conjugate-transporting ATPase 3; AltName: Full=Multidrug resistance-associated protein 3 && PF00005:ABC transporter|PF00664:ABC transporter transmembrane region
TraesCS5A03G0051400	TraesCS5A01G020900 && Q9SSU8.1 RecName: Full=Phytoene synthase, chloroplastic; Flags: Precursor && PF00494:Squalene/phytoene synthase
TraesCS6B03G0754800	TraesCS6B01G257800 && Q9SPK4.1 RecName: Full=Phosphoenolpyruvate carboxylase kinase 1; Short=AtPPCK1 && PF00069:Protein kinase domain
TraesCS2B03G0955700	TraesCS2B01G371400 && Q071N0.1 RecName: Full=Salutaridine reductase && PF00106:short chain dehydrogenase|PF13561:Enoyl-(Acyl carrier protein) reductase
TraesCS1A03G0102200	TraesCS1A01G042800 && - && PF07795:Protein of unknown function (DUF1635)
TraesCS5D03G1060100	TraesCS5D01G481200 && Q7EZT1.1 RecName: Full=NAC domain-containing protein 67; Short=ONAC067 && PF02365:No apical meristem (NAM) protein
TraesCS7B03G0000200	- && Q8GU84.1 RecName: Full=ABC transporter G family member 48; Short=OsABCG48; AltName: Full=Pleiotropic drug resistance protein 3; Short=OsPDR3 && PF14510:ABC-transporter N-terminal|PF01061:ABC-2 type transporter|PF00005:ABC transporter|PF19055:ABC-2 type transporter|PF08370:Plant PDR ABC transporter associated
TraesCS7A03G0351400	TraesCS7A01G150100 && Q5SMM6.1 RecName: Full=Hydroxycinnamoyltransferase 4; Short=OsHCT4; AltName: Full=BAHD-like hydroxycinnamoyl transferase HCT4; AltName: Full=Glycerol hydroxycinnamoyl transferase && PF02458:Transferase family
TraesCS1D03G0167300	TraesCS1D01G073000 && Q9ST02.2 RecName: Full=Nicotianamine aminotransferase A; AltName: Full=Nicotianamine aminotransferase III; Short=NAAT-III && PF00155:Aminotransferase class I and II
TraesCS2B03G0446000	TraesCS2B01G184400 && P08626.1 RecName: Full=Subtilisin-chymotrypsin inhibitor-2B; Short=CI-2B && -
TraesCS2D03G0610400	TraesCS2D01G264400 && Q6NQE2.1 RecName: Full=Probable NAD(P)H dehydrogenase (quinone) FQR1-like 1 && PF03358:NADPH-dependent FMN reductase
TraesCS3B03G1345200	TraesCS3B01G540200 && Q9FQA3.1 RecName: Full=Glutathione transferase GST 23; AltName: Full=Glutathione transferase GST 36 && PF13410:Glutathione S-transferase, C-terminal domain|PF13417:Glutathione S-transferase, N-terminal domain
TraesCS6D03G0075200	TraesCS6D01G037500 && Q7XCA7.1 RecName: Full=Expansin-B6; AltName: Full=Beta-expansin-6; AltName: Full=OsEXPB6; AltName: Full=OsaEXPb1.8; Flags: Precursor && PF01357:Expansin C-terminal domain|PF03330:Lytic transglycolase
TraesCS4D03G0460100	TraesCS4D01G185500 && - && PF00170:bZIP transcription factor
TraesCS6D03G0589300	TraesCS6D01G241700 && Q5SMM6.1 RecName: Full=Hydroxycinnamoyltransferase 4; Short=OsHCT4; AltName: Full=BAHD-like hydroxycinnamoyl transferase HCT4; AltName: Full=Glycerol hydroxycinnamoyl transferase && PF02458:Transferase family
TraesCS2A03G0487300	TraesCS2A01G225200 && Q6Z4A7.1 RecName: Full=Probable 5'-adenylylsulfate reductase 1, chloroplastic; AltName: Full=Adenosine 5'-phosphosulfate 5'-adenylylsulfate sulfotransferase 1; Short=APS sulfotransferase 1; AltName: Full=Adenosine 5'-phosphosulfate reductase-like 1; Short=APR-like1; Short=OsAPRL1; AltName: Full=Thioredoxin-independent APS reductase 1; Flags: Precursor && PF01507:Phosphoadeno…
NewGene_39584	#N/A
TraesCS1A03G0037900	TraesCS1A01G015900 && O64477.1 RecName: Full=G-type lectin S-receptor-like serine/threonine-protein kinase At2g19130; Flags: Precursor && PF00069:Protein kinase domain|PF01453:D-mannose binding lectin|PF08276:PAN-like domain|PF00954:S-locus glycoprotein domain
NewGene_8653	#N/A
NewGene_39589	#N/A
TraesCS3B03G0984700	- && Q5N9N2.1 RecName: Full=Probable protein phosphatase 2C 9; Short=OsPP2C09 && PF00481:Protein phosphatase 2C
TraesCS1D03G0486100	TraesCS1D01G190100 && Q06398.2 RecName: Full=Probable glutathione S-transferase GSTU6; AltName: Full=28 kDa cold-induced protein && PF02798:Glutathione S-transferase, N-terminal domain|PF13410:Glutathione S-transferase, C-terminal domain
TraesCS2B03G0540500	TraesCS2B01G224300 && Q43210.1 RecName: Full=Phenylalanine ammonia-lyase && PF00221:Aromatic amino acid lyase
TraesCS1D03G0078800	TraesCS1D01G039300 && Q43210.1 RecName: Full=Phenylalanine ammonia-lyase && PF00221:Aromatic amino acid lyase
TraesCS5B03G0887900	TraesCS5B01G354400 && O81905.1 RecName: Full=Receptor-like serine/threonine-protein kinase SD1-8; AltName: Full=Arabidopsis thaliana receptor kinase 3; AltName: Full=S-domain-1 (SD1) receptor kinase 8; Short=SD1-8; Flags: Precursor && PF00954:S-locus glycoprotein domain|PF01453:D-mannose binding lectin|PF08276:PAN-like domain|PF00069:Protein kinase domain
TraesCS4D03G0631000	TraesCS4D01G265100 && - && PF04526:Protein of unknown function (DUF568)
TraesCS1A03G0659900	TraesCS1A01G257200 && Q9FLD5.1 RecName: Full=AAA-ATPase ASD, mitochondrial; AltName: Full=AAA-ATPase 1; AltName: Full=Protein ATPASE-IN-SEED-DEVELOPMENT && PF00004:ATPase family associated with various cellular activities (AAA)|PF14363:Domain associated at C-terminal with AAA
TraesCS3D03G0616600	TraesCS3D01G266400 && Q0JKD0.1 RecName: Full=Glutamate synthase 1 [NADH], chloroplastic; AltName: Full=NADH-dependent glutamate synthase 1; Short=NADH-GOGAT 1; Flags: Precursor && PF07992:Pyridine nucleotide-disulphide oxidoreductase|PF01493:GXGXG motif|PF14691:Dihydroprymidine dehydrogenase domain II, 4Fe-4S cluster|PF01645:Conserved region in glutamate synthase|PF00310:Glutamine amidotransferas…
TraesCS6D03G0211000	TraesCS6D01G097300 && Q9LFA4.1 RecName: Full=IQ domain-containing protein IQM3; AltName: Full=IQ motif-containing protein 3 && -
TraesCS4A03G0525200	TraesCS4A01G196400 && A7NY33.1 RecName: Full=Peroxidase 4; Flags: Precursor && PF00141:Peroxidase
TraesCS5D03G0447200	TraesCS5D01G187700 && O65482.1 RecName: Full=Putative cysteine-rich receptor-like protein kinase 23; Short=Cysteine-rich RLK23; Flags: Precursor && PF00069:Protein kinase domain
TraesCS4B03G0780100	TraesCS4B01G297000 && Q8GRS2.1 RecName: Full=Protein TIFY 11c; Short=OsTIFY11c; AltName: Full=Jasmonate ZIM domain-containing protein 11; Short=OsJAZ11; AltName: Full=OsJAZ2 >A2XD79.1 RecName: Full=Protein TIFY 11c && PF09425:Jas motif|PF06200:tify domain
TraesCS5D03G1027100	TRIAE_CS42_5DL_TGACv1_435426_AA1450500%2Ccupin-1 domain%2C<enter text here>%2Cgermin-like && Q10BU2.1 RecName: Full=Germin-like protein 3-7; AltName: Full=Germin-like protein 7; Short=OsGER7; Flags: Precursor && PF00190:Cupin
TraesCS2A03G1288200	TraesCS2A01G593300 && - && PF03168:Late embryogenesis abundant protein
TraesCS3B03G1334100	TraesCS3B01G535300 && Q03662.1 RecName: Full=Probable glutathione S-transferase; AltName: Full=Auxin-induced protein PGNT1/PCNT110 && PF00043:Glutathione S-transferase, C-terminal domain|PF02798:Glutathione S-transferase, N-terminal domain
TraesCS6B03G0991400	TraesCS6B01G351600 && Q39224.1 RecName: Full=Protein SRG1; Short=AtSRG1; AltName: Full=Protein SENESCENCE-RELATED GENE 1 && PF14226:non-haem dioxygenase in morphine synthesis N-terminal|PF03171:2OG-Fe(II) oxygenase superfamily
TraesCS1D03G0825700	TraesCS1D01G351800 && Q9LUC6.1 RecName: Full=Cytochrome P450 72A14 && PF00067:Cytochrome P450
TraesCS3D03G0950200	- && Q9ZVM9.1 RecName: Full=Probable serine/threonine-protein kinase At1g54610 && PF00069:Protein kinase domain
TraesCS2D03G0455900	TraesCS2D01G217500 && O81906.1 RecName: Full=G-type lectin S-receptor-like serine/threonine-protein kinase B120; Flags: Precursor && PF08276:PAN-like domain|PF01453:D-mannose binding lectin|PF07714:Protein tyrosine and serine/threonine kinase|PF00954:S-locus glycoprotein domain
TraesCS1A03G0172500	TraesCS1A01G070400 && Q6IEQ7.1 RecName: Full=WRKY transcription factor WRKY24; Short=OsWRKY24 && PF03106:WRKY DNA -binding domain
TraesCS2D03G0061200	TraesCS2D01G033100 && Q9FRV1.1 RecName: Full=Basic endochitinase A; AltName: Full=Rye seed chitinase-a; Short=RSC-a; Flags: Precursor && PF00182:Chitinase class I|PF00187:Chitin recognition protein
TraesCS1D03G0293000	- && P43279.2 RecName: Full=NADP-dependent malic enzyme, chloroplastic; Short=NADP-ME; Flags: Precursor && PF00390:Malic enzyme, N-terminal domain|PF03949:Malic enzyme, NAD binding domain
TraesCS2B03G0442900	TraesCS2B01G182900 && P42813.1 RecName: Full=Ribonuclease 1; Flags: Precursor && PF00445:Ribonuclease T2 family
TraesCS7A03G0988000	TraesCS7A01G407600 && Q8GT20.1 RecName: Full=Benzyl alcohol O-benzoyltransferase; AltName: Full=Benzoyl coenzyme A:benzyl alcohol benzoyl transferase && PF02458:Transferase family
TraesCS3A03G0229200	TraesCS3A01G104400 && Q9LTS4.1 RecName: Full=Putative transcription factor bHLH041; AltName: Full=Basic helix-loop-helix protein 41; Short=AtbHLH41; Short=bHLH 41; AltName: Full=Transcription factor EN 51; AltName: Full=bHLH transcription factor bHLH041 && PF00010:Helix-loop-helix DNA-binding domain
TraesCS3D03G1186600	TraesCS3D01G537800 && Q9LUC5.1 RecName: Full=Cytochrome P450 72A15 && PF00067:Cytochrome P450
TraesCS1B03G0972600	TraesCS1B01G356200 && Q9STT5.2 RecName: Full=ABC transporter A family member 7; Short=ABC transporter ABCA.7; Short=AtABCA7; AltName: Full=Probable ABC2 homolog 6 && PF12698:ABC-2 family transporter protein|PF00005:ABC transporter
TraesCS2D03G0488800	TraesCS2D01G231100 && Q6Z4A7.1 RecName: Full=Probable 5'-adenylylsulfate reductase 1, chloroplastic; AltName: Full=Adenosine 5'-phosphosulfate 5'-adenylylsulfate sulfotransferase 1; Short=APS sulfotransferase 1; AltName: Full=Adenosine 5'-phosphosulfate reductase-like 1; Short=APR-like1; Short=OsAPRL1; AltName: Full=Thioredoxin-independent APS reductase 1; Flags: Precursor && PF01507:Phosphoadeno…
NewGene_5124	#N/A
TraesCS4D03G0051500	TRIAE_CS42_4DS_TGACv1_361414_AA1167530%2Ccupin-1 domain%2C<enter text here>%2Cgermin-like && P45851.1 RecName: Full=Oxalate oxidase 2; AltName: Full=Germin; Flags: Precursor && PF00190:Cupin
TraesCS4A03G0902000	TraesCS4A01G365500 && D9HP26.1 RecName: Full=Cell number regulator 10; AltName: Full=ZmCNR10 && PF04749:PLAC8 family
TraesCS3D03G0495600	TraesCS3D01G209200 && O82645.1 RecName: Full=IQ domain-containing protein IQM1; AltName: Full=IQ motif-containing protein 1 && -
TraesCS6A03G0781500	TraesCS6A01G297500 && Q41001.1 RecName: Full=Blue copper protein; Flags: Precursor && PF02298:Plastocyanin-like domain
TraesCS2B03G0524000	TraesCS2B01G216800 && Q0D541.1 RecName: Full=Probable serine/threonine-protein kinase WNK5; Short=OsWNK5; AltName: Full=Protein kinase with no lysine 5 && PF00069:Protein kinase domain
TraesCS2D03G0211600	TraesCS2D01G100200 && A2XG77.1 RecName: Full=WUSCHEL-related homeobox 6; AltName: Full=OsWOX6 && PF00046:Homeodomain
TraesCS2B03G1021500	TraesCS2B01G401300 && O64973.2 RecName: Full=Disease resistance protein RPS5; AltName: Full=Resistance to Pseudomonas syringae protein 5; AltName: Full=pNd3/pNd10 && PF00931:NB-ARC domain|PF13855:Leucine rich repeat
TraesCS6B03G1170500	TraesCS6B01G416100 && Q9LUC5.1 RecName: Full=Cytochrome P450 72A15 && PF00067:Cytochrome P450
TraesCS7B03G0783400	TraesCS7B01G289600 && Q6ZCR3.1 RecName: Full=Germin-like protein 8-12; Flags: Precursor && PF00190:Cupin
TraesCS4A03G0958000	TraesCS4A01G384600 && O80939.1 RecName: Full=L-type lectin-domain containing receptor kinase IV.1; Short=Arabidopsis thaliana lectin-receptor kinase e; Short=AthlecRK-e; Short=LecRK-IV.1; AltName: Full=Lectin Receptor Kinase 1; Flags: Precursor && PF00139:Legume lectin domain|PF00069:Protein kinase domain
TraesCS1A03G0095400	TraesCS1A01G039800 && Q9SIB2.1 RecName: Full=3-ketoacyl-CoA synthase 12; Short=KCS-12; AltName: Full=Very long-chain fatty acid condensing enzyme 12; Short=VLCFA condensing enzyme 12; Flags: Precursor && PF08541:3-Oxoacyl-[acyl-carrier-protein (ACP)] synthase III C terminal|PF08392:FAE1/Type III polyketide synthase-like protein
TraesCS6D03G0076100	TraesCS6D01G038300 && P0DKG9.1 RecName: Full=High-affinity nitrate transporter 2.1; Short=OsNRT2.1 >P0DKH0.1 RecName: Full=High-affinity nitrate transporter 2.2; Short=OsNRT2.2 && PF07690:Major Facilitator Superfamily
TraesCS3A03G0004300	- && Q9ZSB0.1 RecName: Full=Subtilisin-like protease SBT3.9; AltName: Full=Subtilase subfamily 3 member 9; Short=AtSBT3.9; Flags: Precursor && PF17766:Fibronectin type-III domain|PF00082:Subtilase family
TraesCS1D03G0682400	TraesCS1D01G284800 && Q948T9.1 RecName: Full=Respiratory burst oxidase homolog protein B; AltName: Full=NADPH oxidase RBOHB; AltName: Full=StRBOHB && PF01794:Ferric reductase like transmembrane component|PF08030:Ferric reductase NAD binding domain|PF08022:FAD-binding domain|PF08414:Respiratory burst NADPH oxidase
TraesCS7A03G1360800	TraesCS7A01G558500 && P27357.1 RecName: Full=Thaumatin-like protein PWIR2; Flags: Precursor && PF00314:Thaumatin family
NewGene_32939	#N/A
NewGene_5598	#N/A
TraesCS4A03G0632600	TraesCS4A01G239800 && - && -
TraesCS2B03G0082400	TraesCS2B01G040100 && Q84MB3.1 RecName: Full=1-aminocyclopropane-1-carboxylate oxidase homolog 1 && PF14226:non-haem dioxygenase in morphine synthesis N-terminal|PF03171:2OG-Fe(II) oxygenase superfamily
TraesCS7B03G0555900	TraesCS7B01G198500 && Q9LRQ8.1 RecName: Full=Phenolic glucoside malonyltransferase 2 && PF02458:Transferase family
TraesCS1D03G0373400	TraesCS1D01G147400 && Q9FNL7.1 RecName: Full=Protein NRT1/ PTR FAMILY 5.2; Short=AtNPF5.2; AltName: Full=Peptide transporter PTR3-A; Short=AtPTR3 && PF00854:POT family
TraesCS6B03G1081400	- && Q8L7Z0.1 RecName: Full=Cyclic nucleotide-gated ion channel 17; AltName: Full=Cyclic nucleotide- and calmodulin-regulated ion channel 17 && PF00027:Cyclic nucleotide-binding domain|PF00520:Ion transport protein
TraesCS3B03G0123500	- && P0C5E2.3 RecName: Full=LEAF RUST 10 DISEASE-RESISTANCE LOCUS RECEPTOR-LIKE PROTEIN KINASE-like 1.2; AltName: Full=Probable receptor-like serine/threonine-protein kinase LRK10L-1.2; Flags: Precursor && PF00069:Protein kinase domain
TraesCS5D03G0353000	TraesCS5D01G140900 && F8WKW0.1 RecName: Full=Crocetin glucosyltransferase, chloroplastic; AltName: Full=UDP-glucose glucosyltransferase 1; Short=GjUGT1; AltName: Full=UDP-glycosyltransferase 75L6; Flags: Precursor && PF00201:UDP-glucoronosyl and UDP-glucosyl transferase
TraesCS2A03G1129400	TraesCS2A01G483400 && Q9LHQ6.1 RecName: Full=Organic cation/carnitine transporter 4; Short=AtOCT4 && PF00083:Sugar (and other) transporter
TraesCS5D03G0241600	TraesCS5D01G102100 && C0SV51.1 RecName: Full=Calmodulin-binding protein 60 C && PF07887:Calmodulin binding protein-like
TraesCS3B03G1037900	TraesCS3B01G421100 && Q949R4.1 RecName: Full=Extradiol ring-cleavage dioxygenase; Short=AtLigB && PF02900:Catalytic LigB subunit of aromatic ring-opening dioxygenase
NewGene_20972	#N/A
TraesCS2A03G1006000	TraesCS2A01G420700 && - && -
TraesCS5D03G0551100	TraesCS5D01G237800 && Q9MAX3.1 RecName: Full=Sulfate transporter 1.2 && PF00916:Sulfate permease family|PF01740:STAS domain
TraesCS2D03G0056200	TraesCS2D01G029500 && Q0JF01.1 RecName: Full=9-beta-pimara-7,15-diene oxidase; AltName: Full=Cytochrome P450 99A3 && PF00067:Cytochrome P450
TraesCS2D03G0872500	TraesCS2D01G382600 && P49175.1 RecName: Full=Beta-fructofuranosidase 1; AltName: Full=Invertase 1; AltName: Full=Sucrose 1; Flags: Precursor && PF11837:Domain of unknown function (DUF3357)|PF08244:Glycosyl hydrolases family 32 C terminal|PF00251:Glycosyl hydrolases family 32 N-terminal domain
TraesCS6B03G1173200	TraesCS6B01G417000 && O65479.2 RecName: Full=Putative cysteine-rich receptor-like protein kinase 20; Short=Cysteine-rich RLK20; Flags: Precursor && PF01657:Salt stress response/antifungal|PF00069:Protein kinase domain
TraesCS1B03G0290200	TraesCS1B01G107600 && A3AZW5.1 RecName: Full=Probable sucrose-phosphatase 3; Short=OsSPP3 && PF05116:Sucrose-6F-phosphate phosphohydrolase|PF08472:Sucrose-6-phosphate phosphohydrolase C-terminal
TraesCS6D03G0017700	TraesCS6D01G008100 && Q96418.1 RecName: Full=Flavonoid 3',5'-hydroxylase; Short=F3'5'H; AltName: Full=Cytochrome P450 75A5 [Eustoma exaltatum subsp. russellianum] && PF00067:Cytochrome P450
TraesCS7A03G0895800	TraesCS7A01G367000 && - && -
TraesCS3D03G0712500	TraesCS3D01G313100 && Q9XHX0.1 RecName: Full=Expansin-A8; AltName: Full=Alpha-expansin-8; AltName: Full=OsEXP8; AltName: Full=OsEXPA8; AltName: Full=OsaEXPa1.17; Flags: Precursor && PF01357:Expansin C-terminal domain|PF03330:Lytic transglycolase
TraesCS3D03G0761900	TraesCS3D01G341100 && Q6IEQ7.1 RecName: Full=WRKY transcription factor WRKY24; Short=OsWRKY24 && PF03106:WRKY DNA -binding domain
TraesCS3A03G1261200	TraesCS3A01G532600 && H2DH21.1 RecName: Full=Cytochrome P450 CYP72A219; AltName: Full=Cytochrome P450 CYP72A129 [Panax ginseng] && PF00067:Cytochrome P450
TraesCS1D03G0703400	TraesCS1D01G296600 && Q84KJ7.1 RecName: Full=Ammonium transporter 2 member 1; Short=OsAMT2;1 && PF00909:Ammonium Transporter Family
TraesCS7D03G0488700	TraesCS7D01G219400 && - && PF13962:Domain of unknown function
TraesCS4A03G0819400	TraesCS4A01G330000 && Q2R2D5.1 RecName: Full=Receptor kinase-like protein Xa21; Contains: RecName: Full=Receptor kinase-like protein Xa21, processed; Flags: Precursor && PF13855:Leucine rich repeat|PF00069:Protein kinase domain
TraesCS4A03G0699300	TraesCS4A01G269800 && Q9CPU4.1 RecName: Full=Microsomal glutathione S-transferase 3; Short=Microsomal GST-3; AltName: Full=Microsomal GST-III && PF01124:MAPEG family
TraesCS3D03G0987500	TraesCS3D01G448700 && A2WYS7.2 RecName: Full=Esterase PIR7B >Q0JG99.2 RecName: Full=Esterase PIR7B && PF12697:Alpha/beta hydrolase family
TraesCS7D03G0910400	TraesCS7D01G386500 && Q6YW62.2 RecName: Full=ABC transporter G family member 44; Short=OsABCG44; AltName: Full=Pleiotropic drug resistance protein 17; Short=OsPDR17 && PF00005:ABC transporter|PF08370:Plant PDR ABC transporter associated|PF19055:ABC-2 type transporter|PF01061:ABC-2 type transporter|PF14510:ABC-transporter N-terminal
NewGene_3391	#N/A
TraesCS4D03G0033700	TraesCS4D01G021000 && - && PF05678:VQ motif
TraesCS3D03G0524600	- && Q8GU89.1 RecName: Full=ABC transporter G family member 37; Short=OsABCG37; AltName: Full=Pleiotropic drug resistance protein 8; Short=OsPDR8 && PF08370:Plant PDR ABC transporter associated|PF00005:ABC transporter|PF01061:ABC-2 type transporter|PF14510:ABC-transporter N-terminal
TraesCS3A03G0216300	TraesCS3A01G097900 && Q10PI6.1 RecName: Full=Lecithin-cholesterol acyltransferase-like 1 && PF02450:Lecithin:cholesterol acyltransferase
TraesCS2B03G0947700	TraesCS2B01G368600 && Q8VYE4.1 RecName: Full=Protein NRT1/ PTR FAMILY 4.5; Short=AtNPF4.5; AltName: Full=Protein ABA-IMPORTING TRANSPORTER 2 && PF00854:POT family
TraesCS2A03G0812300	TraesCS2A01G335200 && P49572.2 RecName: Full=Indole-3-glycerol phosphate synthase, chloroplastic; Short=IGPS; Flags: Precursor && PF00218:Indole-3-glycerol phosphate synthase
TraesCS1D03G0028500	TraesCS1D01G013800 && O64477.1 RecName: Full=G-type lectin S-receptor-like serine/threonine-protein kinase At2g19130; Flags: Precursor && PF08276:PAN-like domain|PF00954:S-locus glycoprotein domain|PF01453:D-mannose binding lectin|PF00069:Protein kinase domain
TraesCS6B03G0928100	TraesCS6B01G327200 && Q41001.1 RecName: Full=Blue copper protein; Flags: Precursor && PF02298:Plastocyanin-like domain
TraesCS5D03G1109300	TraesCS5D01G507800 && D9HP26.1 RecName: Full=Cell number regulator 10; AltName: Full=ZmCNR10 && PF04749:PLAC8 family
TraesCS4B03G0967000	TraesCS4B01G377300 && Q6YZA6.1 RecName: Full=Germin-like protein 8-5; Flags: Precursor && PF00190:Cupin
TraesCS2D03G1156700	TraesCS2D01G518200 && P17770.1 RecName: Full=Aromatic-L-amino-acid decarboxylase; Short=AADC; AltName: Full=DOPA decarboxylase; AltName: Full=Tryptophan decarboxylase && PF00282:Pyridoxal-dependent decarboxylase conserved domain
NewGene_24432	#N/A
TraesCS6A03G0686500	- && Q9SVG0.1 RecName: Full=Amino acid transporter ANTL2; AltName: Full=Aromatic and neutral amino acid transporter-like protein 2 && PF01490:Transmembrane amino acid transporter protein
TraesCS2A03G1146300	TraesCS2A01G490700 && A9ZPJ6.1 RecName: Full=Agmatine coumaroyltransferase-1 && PF02458:Transferase family
TraesCS7A03G0553200	- && B5X4Z4.1 RecName: Full=Probable amino-acid acetyltransferase NAGS2, chloroplastic; AltName: Full=N-acetylglutamate synthase 2; Flags: Precursor && PF00583:Acetyltransferase (GNAT) family|PF00696:Amino acid kinase family
TraesCS5D03G0012000	TraesCS5D01G011900 && Q9FX01.1 RecName: Full=3beta-hydroxysteroid-dehydrogenase/decarboxylase isoform 1; Short=At3BETAHSD/D1; AltName: Full=4alpha-carboxysterol-C3-dehydrogenase/C4-decarboxylase isoform 1-1; AltName: Full=Reticulon-like protein B24; Short=AtRTNLB24; AltName: Full=Sterol-4-alpha-carboxylate 3-dehydrogenase 1, decarboxylating && PF01073:3-beta hydroxysteroid dehydrogenase/isomerase…
TraesCS2A03G0298400	TraesCS2A01G145800 && Q6ZAC1.1 RecName: Full=Probable 4-coumarate--CoA ligase 5; Short=4CL 5; Short=Os4CL5; AltName: Full=4-coumaroyl-CoA synthase 5 && PF00501:AMP-binding enzyme|PF13193:AMP-binding enzyme C-terminal domain
TraesCS4B03G0951900	TRIAE_CS42_4BL_TGACv1_320372_AA1037070%2Ccortical cell delineating protein && Q01595.1 RecName: Full=Cortical cell-delineating protein; AltName: Full=Root-specific protein ZRP3; Flags: Precursor && PF14547:Hydrophobic seed protein
TraesCS5A03G0948700	TraesCS5A01G397900 && P93147.2 RecName: Full=Isoflavone 2'-hydroxylase; AltName: Full=CYP GE-3; AltName: Full=Cytochrome P450 81E1; AltName: Full=Cytochrome P450 91A4 && PF00067:Cytochrome P450
TraesCS5B03G0278400	TraesCS5B01G108900 && - && PF07839:Plant calmodulin-binding domain
NewGene_3382	#N/A
TraesCS3B03G0762200	- && P0C5E2.3 RecName: Full=LEAF RUST 10 DISEASE-RESISTANCE LOCUS RECEPTOR-LIKE PROTEIN KINASE-like 1.2; AltName: Full=Probable receptor-like serine/threonine-protein kinase LRK10L-1.2; Flags: Precursor && PF13947:Wall-associated receptor kinase galacturonan-binding|PF00069:Protein kinase domain|PF14380:Wall-associated receptor kinase C-terminal
TraesCS1B03G0690800	TraesCS1B01G243200 && P42736.2 RecName: Full=Ethylene-responsive transcription factor RAP2-3; AltName: Full=Cadmium-induced protein AS30; AltName: Full=Ethylene response factor 72; Short=ERF72; AltName: Full=Ethylene-responsive element binding protein; Short=AtEBP; AltName: Full=Protein RELATED TO APETALA2 3; Short=Related to AP2 3 && PF00847:AP2 domain
TraesCS3D03G0383800	TraesCS3D01G175800 && Q9XHX0.1 RecName: Full=Expansin-A8; AltName: Full=Alpha-expansin-8; AltName: Full=OsEXP8; AltName: Full=OsEXPA8; AltName: Full=OsaEXPa1.17; Flags: Precursor && PF03330:Lytic transglycolase|PF01357:Expansin C-terminal domain
TraesCS4A03G0271600	TraesCS4A01G128500 && - && -
TraesCS5A03G0236500	TraesCS5A01G092800 && Q0WVV6.1 RecName: Full=Calmodulin-binding protein 60 D && PF07887:Calmodulin binding protein-like
TraesCS4D03G0585200	TraesCS4D01G243100 && Q94AZ2.2 RecName: Full=Sugar transport protein 13; AltName: Full=Hexose transporter 13; AltName: Full=Multicopy suppressor of snf4 deficiency protein 1 && PF00083:Sugar (and other) transporter
TraesCS5A03G0943000	- && Q9C983.1 RecName: Full=Probable WRKY transcription factor 57; AltName: Full=WRKY DNA-binding protein 57 && PF03106:WRKY DNA -binding domain
TraesCS7A03G0613600	TraesCS7A01G264500 && - && PF07712:Stress up-regulated Nod 19
TraesCS4D03G0757900	TraesCS4D01G326400 && Q8H8C7.1 RecName: Full=Chitin elicitor-binding protein; Short=CEBiP; Flags: Precursor && PF01476:LysM domain
TraesCS5D03G0747300	- && Q9LVD9.1 RecName: Full=Protein DETOXIFICATION 40; Short=AtDTX40; AltName: Full=Multidrug and toxic compound extrusion protein 40; Short=MATE protein 40 && PF01554:MatE
TraesCS2A03G0060800	TraesCS2A01G030700 && - && PF03081:Exo70 exocyst complex subunit
TraesCS2D03G0863200	TraesCS2D01G377500 && Q43210.1 RecName: Full=Phenylalanine ammonia-lyase && PF00221:Aromatic amino acid lyase
NewGene_37753	#N/A
TraesCS5D03G0007900	TraesCS5D01G003800 && O48850.2 RecName: Full=Vesicle-associated membrane protein 725; Short=AtVAMP725 && PF13774:Regulated-SNARE-like domain|PF00957:Synaptobrevin
TraesCS5B03G0409400	TraesCS5B01G148300 && Q9SYK9.1 RecName: Full=UDP-glycosyltransferase 74E2 && PF00201:UDP-glucoronosyl and UDP-glucosyl transferase
TraesCS1D03G1007900	TraesCS1D01G439200 && Q8VZG2.1 RecName: Full=Protein HYPER-SENSITIVITY-RELATED 4; Short=AtHSR4; AltName: Full=BCS1-like protein && PF00004:ATPase family associated with various cellular activities (AAA)|PF14363:Domain associated at C-terminal with AAA
TraesCS6D03G0547100	TraesCS6D01G223300 && Q9LTC0.1 RecName: Full=Probable receptor-like protein kinase At5g47070 && PF07714:Protein tyrosine and serine/threonine kinase
TraesCS5B03G0592300	TraesCS5B01G224900 && D4N502.1 RecName: Full=Codeine O-demethylase && PF14226:non-haem dioxygenase in morphine synthesis N-terminal|PF03171:2OG-Fe(II) oxygenase superfamily
TraesCS3D03G0545500	TraesCS3D01G224100 && Q5VM82.1 RecName: Full=Zinc-finger homeodomain protein 5; Short=OsZHD5 && PF04770:ZF-HD protein dimerisation region
TraesCS1B03G1216700	TraesCS1B01G454200 && P07979.3 RecName: Full=Lichenase; AltName: Full=Endo-beta-1,3-1,4 glucanase; Flags: Precursor && PF00332:Glycosyl hydrolases family 17
TraesCS4A03G0234200	TraesCS4A01G113900 && - && PF06880:Protein of unknown function (DUF1262)
TraesCS7D03G0464700	- && Q6NLC8.1 RecName: Full=Uncharacterized protein At1g66480 && PF14009:Domain of unknown function (DUF4228)
TraesCS3D03G0988400	TraesCS3D01G449200 && A2WYS8.2 RecName: Full=Probable esterase PIR7A >Q0JG98.2 RecName: Full=Probable esterase PIR7A && PF12697:Alpha/beta hydrolase family
TraesCS3A03G0051100	TraesCS3A01G025300 && Q9LIN2.1 RecName: Full=GDSL esterase/lipase At3g26430; AltName: Full=Extracellular lipase At3g26430; Flags: Precursor && PF00657:GDSL-like Lipase/Acylhydrolase
NewGene_5546	#N/A
TraesCS2B03G0746500	TraesCS2B01G287600 && Q69LA6.1 RecName: Full=Probable pyridoxal 5'-phosphate synthase subunit PDX1.1; Short=PLP synthase subunit PDX1.1 && PF01680:SOR/SNZ family
TraesCS2B03G0391000	TraesCS2B01G160600 && - && -
TraesCS3D03G0392300	TraesCS3D01G180800 && - && -
TraesCS2B03G0115000	TraesCS2B01G053500 && Q9M345.1 RecName: Full=L-type lectin-domain containing receptor kinase IV.2; Short=Arabidopsis thaliana lectin-receptor kinase a4; Short=AthlecRK-a4; Short=LecRK-IV.2; AltName: Full=Protein SMALL, GLUED-TOGETHER, AND COLLAPSED POLLEN; Flags: Precursor && PF00139:Legume lectin domain|PF00069:Protein kinase domain
TraesCS1A03G0293900	TraesCS1A01G119500 && - && -
TraesCS4B03G0690300	TraesCS4B01G258200 && Q10QA5.1 RecName: Full=Strigolactone esterase D14; AltName: Full=Protein DWARF 14; AltName: Full=Protein DWARF 88; AltName: Full=Protein HIGH-TILLERING DWARF 2 && PF12697:Alpha/beta hydrolase family
TraesCS5B03G0600900	TraesCS5B01G228500 && Q9MAX3.1 RecName: Full=Sulfate transporter 1.2 && PF00916:Sulfate permease family|PF01740:STAS domain
TraesCS7B03G0951400	TraesCS7B01G354800 && P40880.1 RecName: Full=Carbonic anhydrase, chloroplastic; AltName: Full=Carbonate dehydratase; Flags: Precursor && PF00484:Carbonic anhydrase
TraesCS5B03G0547300	TraesCS5B01G204900 && Q9LDQ3.3 RecName: Full=Putative cysteine-rich receptor-like protein kinase 35; Short=Cysteine-rich RLK35; Flags: Precursor && PF07714:Protein tyrosine and serine/threonine kinase
TraesCS2A03G0922700	TraesCS2A01G380900 && Q43210.1 RecName: Full=Phenylalanine ammonia-lyase && PF00221:Aromatic amino acid lyase
TraesCS4B03G0224100	TraesCS4B01G098000 && Q0IU52.1 RecName: Full=Aspartic proteinase Asp1; Short=OSAP1; Short=OsAsp1; AltName: Full=Nucellin-like protein; Flags: Precursor && PF14541:Xylanase inhibitor C-terminal|PF14543:Xylanase inhibitor N-terminal
TraesCS3B03G0796000	TraesCS3B01G310000 && O49545.1 RecName: Full=Leucine-rich repeat receptor-like serine/threonine-protein kinase BAM1; AltName: Full=Protein BARELY ANY MERISTEM 1; Flags: Precursor && PF08263:Leucine rich repeat N-terminal domain|PF07714:Protein tyrosine and serine/threonine kinase|PF13855:Leucine rich repeat
TraesCS7A03G0894900	TraesCS7A01G366500 && - && -
TraesCS1D03G0758100	TraesCS1D01G319500 && Q9SN22.1 RecName: Full=Scarecrow-like protein 32; Short=AtSCL32; AltName: Full=GRAS family protein 18; Short=AtGRAS-18 && PF03514:GRAS domain family
TraesCS1D03G0926400	- && Q7XBQ9.1 RecName: Full=Disease resistance protein RGA2; AltName: Full=Blight resistance protein RPI; AltName: Full=RGA2-blb && PF00931:NB-ARC domain|PF18052:Rx N-terminal domain
TraesCS2A03G0409800	TraesCS2A01G196700 && Q43210.1 RecName: Full=Phenylalanine ammonia-lyase && PF00221:Aromatic amino acid lyase
TraesCS4D03G0102600	TraesCS4D01G055700 && Q9LRQ8.1 RecName: Full=Phenolic glucoside malonyltransferase 2 && PF02458:Transferase family
TraesCS5A03G0501000	TraesCS5A01G194100 && Q0J2B5.2 RecName: Full=Aminopeptidase M1-C; AltName: Full=Alpha-aminoacylpeptide hydrolase && PF01433:Peptidase family M1 domain|PF11838:ERAP1-like C-terminal domain|PF17900:Peptidase M1 N-terminal domain
TraesCS4D03G0190300	TraesCS4D01G096400 && Q9S745.1 RecName: Full=Lipase-like PAD4; AltName: Full=Protein ENHANCED DISEASE SUSCEPTIBILITY 9; AltName: Full=Protein PHYTOALEXIN DEFICIENT 4; Short=AtPAD4 && PF18117:Enhanced disease susceptibility 1 protein EP domain|PF01764:Lipase (class 3)
TraesCS5D03G1185000	TraesCS5D01G543000 && Q2R2D5.1 RecName: Full=Receptor kinase-like protein Xa21; Contains: RecName: Full=Receptor kinase-like protein Xa21, processed; Flags: Precursor && PF08263:Leucine rich repeat N-terminal domain|PF00069:Protein kinase domain|PF13855:Leucine rich repeat
TraesCS3D03G0804500	- && F4HW02.1 RecName: Full=GABA transporter 1; Short=AtGAT1; AltName: Full=Bidirectional amino acid transporter 1 && PF01490:Transmembrane amino acid transporter protein
NewGene_3345	#N/A
TraesCS3D03G0311000	TraesCS3D01G146000 && Q9FJ45.1 RecName: Full=GDSL esterase/lipase At5g45910; AltName: Full=Extracellular lipase At5g45910; Flags: Precursor && PF00657:GDSL-like Lipase/Acylhydrolase
TraesCS3B03G0103500	- && Q9FKL6.1 RecName: Full=Calmodulin-binding protein 60 B && PF07887:Calmodulin binding protein-like
TraesCS7B03G0011700	TraesCS7B01G004800 && - && PF02458:Transferase family
NewGene_37780	#N/A
TraesCS7A03G0297600	TraesCS7A01G125600 && O65796.1 RecName: Full=Glutamyl-tRNA reductase 3, chloroplastic; Short=GluTR; Flags: Precursor && PF00745:Glutamyl-tRNAGlu reductase, dimerisation domain|PF05201:Glutamyl-tRNAGlu reductase, N-terminal domain|PF01488:Shikimate / quinate 5-dehydrogenase
TraesCS7A03G1158600	TraesCS7A01G478700 && Q9LIE6.1 RecName: Full=VQ motif-containing protein 22; Short=AtVQ22 && PF05678:VQ motif
TraesCS2D03G0724400	TraesCS2D01G315500 && - && -
TraesCS1D03G0822600	TraesCS1D01G350200 && Q4R1I9.1 RecName: Full=Anthocyanidin 5,3-O-glucosyltransferase; AltName: Full=UDP-glucose: anthocyanidin 5,3-O-glucosyltransferase && PF00201:UDP-glucoronosyl and UDP-glucosyl transferase
TraesCS5B03G0006900	TraesCS5B01G003700 && Q9FLD5.1 RecName: Full=AAA-ATPase ASD, mitochondrial; AltName: Full=AAA-ATPase 1; AltName: Full=Protein ATPASE-IN-SEED-DEVELOPMENT && PF00004:ATPase family associated with various cellular activities (AAA)|PF14363:Domain associated at C-terminal with AAA
TraesCS5D03G0097800	TraesCS5D01G038200 && Q9FVV1.1 RecName: Full=GDSL esterase/lipase At1g71250; AltName: Full=Extracellular lipase At1g71250; Flags: Precursor && PF00657:GDSL-like Lipase/Acylhydrolase
TraesCS3D03G1118900	TraesCS3D01G506900 && - && PF11145:Protein of unknown function (DUF2921)
TraesCS7A03G1102600	TraesCS7A01G454300 && P40880.1 RecName: Full=Carbonic anhydrase, chloroplastic; AltName: Full=Carbonate dehydratase; Flags: Precursor && PF00484:Carbonic anhydrase
TraesCS7D03G0406400	TraesCS7D01G180600 && Q9ZPE7.1 RecName: Full=Protein EXORDIUM; Flags: Precursor && PF04674:Phosphate-induced protein 1 conserved region
TraesCS1B03G0971700	TraesCS1B01G355700 && Q9M0G7.1 RecName: Full=MDIS1-interacting receptor like kinase 1; Short=AtMIK1; AltName: Full=Leucine-rich repeat receptor-like protein kinase PXL2; AltName: Full=Protein PHLOEM INTERCALATED WITH XYLEM-LIKE 2; Flags: Precursor && PF13855:Leucine rich repeat|PF08263:Leucine rich repeat N-terminal domain|PF07714:Protein tyrosine and serine/threonine kinase
TraesCS7B03G0721700	TraesCS7B01G262400 && - && -
TraesCSU03G0167300	TraesCSU01G156600 && O65479.2 RecName: Full=Putative cysteine-rich receptor-like protein kinase 20; Short=Cysteine-rich RLK20; Flags: Precursor && PF01657:Salt stress response/antifungal|PF00069:Protein kinase domain
TraesCS1D03G0583100	TraesCS1D01G238900 && Q5HHG4.1 RecName: Full=Probable nitronate monooxygenase; AltName: Full=Nitroalkane oxidase >Q2FZX9.1 RecName: Full=Probable nitronate monooxygenase; AltName: Full=Nitroalkane oxidase >Q2FIF3.1 RecName: Full=Probable nitronate monooxygenase; AltName: Full=Nitroalkane oxidase >A6QFD2.1 RecName: Full=Probable nitronate monooxygenase; AltName: Full=Nitroalkane oxidase >A8Z1H7.1 …
TraesCS1A03G0676400	TraesCS1A01G265800 && - && -
NewGene_34283	#N/A
TraesCS5A03G0596900	TraesCS5A01G235300 && Q6NQB7.1 RecName: Full=Beta-1,3-galactosyltransferase 7 && PF13334:Domain of unknown function (DUF4094)|PF01762:Galactosyltransferase
TraesCS2D03G0662000	TraesCS2D01G285300 && A2XSX6.1 RecName: Full=Protein TIFY 9 && PF09425:Jas motif|PF06200:tify domain
TraesCS2B03G0919200	TraesCS2B01G356100 && Q7XQ45.2 RecName: Full=Probable aldo-keto reductase 3 && PF00248:Aldo/keto reductase family
TraesCS5D03G0563500	TraesCS5D01G243700 && Q9FMU6.1 RecName: Full=Mitochondrial phosphate carrier protein 3, mitochondrial; AltName: Full=Mitochondrial phosphate transporter 3; Short=MPT3; AltName: Full=Phosphate transporter 3;1; Flags: Precursor && PF00153:Mitochondrial carrier protein
TraesCS7D03G0069800	TraesCS7D01G030800 && Q06398.2 RecName: Full=Probable glutathione S-transferase GSTU6; AltName: Full=28 kDa cold-induced protein && PF13410:Glutathione S-transferase, C-terminal domain|PF13417:Glutathione S-transferase, N-terminal domain
TraesCS3D03G0185700	TraesCS3D01G093800 && Q76BW5.1 RecName: Full=Xyloglucan endotransglycosylase/hydrolase protein 8; AltName: Full=End-xyloglucan transferase; AltName: Full=OsXRT5; AltName: Full=OsXTH8; Flags: Precursor && PF00722:Glycosyl hydrolases family 16|PF06955:Xyloglucan endo-transglycosylase (XET) C-terminus
TraesCS7B03G0692300	- && A5H8G4.1 RecName: Full=Peroxidase 1; AltName: Full=Plasma membrane-bound peroxidase 1; Short=pmPOX1; Flags: Precursor && PF00141:Peroxidase
TraesCS5B03G0490500	TraesCS5B01G183700 && Q8H0Y8.2 RecName: Full=Probable WRKY transcription factor 41; AltName: Full=WRKY DNA-binding protein 41 && PF03106:WRKY DNA -binding domain
TraesCS2D03G0971900	TraesCS2D01G431500 && Q76BW5.1 RecName: Full=Xyloglucan endotransglycosylase/hydrolase protein 8; AltName: Full=End-xyloglucan transferase; AltName: Full=OsXRT5; AltName: Full=OsXTH8; Flags: Precursor && PF00722:Glycosyl hydrolases family 16|PF06955:Xyloglucan endo-transglycosylase (XET) C-terminus
TraesCS2D03G0056600	TraesCS2D01G029900 && Q7X7X4.2 RecName: Full=Cytochrome P450 99A2 && PF00067:Cytochrome P450
NewGene_5989	#N/A
TraesCS2A03G0917300	TraesCS2A01G378200 && Q9SCP6.1 RecName: Full=UDP-glycosyltransferase 73D1 && PF00201:UDP-glucoronosyl and UDP-glucosyl transferase
TraesCS1D03G0209600	TraesCS1D01G089900 && Q8LMI4.1 RecName: Full=Tryptamine hydroxycinnamoyltransferase 2; Short=OsTHT2 && PF02458:Transferase family
TraesCS2B03G0971400	TraesCS2B01G378700 && Q0J7P4.1 RecName: Full=Nuclear transcription factor Y subunit B-11; Short=OsNF-YB11; AltName: Full=Protein DAYS TO HEADING 8; AltName: Full=Protein HEADING DATE 5; AltName: Full=Transcriptional activator HAP3H; Short=OsHAP3H && PF00808:Histone-like transcription factor (CBF/NF-Y) and archaeal histone
TraesCS2B03G1127400	TraesCS2B01G442700 && Q05736.1 RecName: Full=Pathogenesis-related protein 1; Short=AOPR1 && PF00407:Pathogenesis-related protein Bet v 1 family
TraesCS7A03G1154300	TraesCS7A01G476700 && C0LGP4.1 RecName: Full=Probable LRR receptor-like serine/threonine-protein kinase At3g47570; Flags: Precursor && PF08263:Leucine rich repeat N-terminal domain|PF00069:Protein kinase domain|PF13855:Leucine rich repeat
TraesCS1A03G0502800	TraesCS1A01G186800 && Q06398.2 RecName: Full=Probable glutathione S-transferase GSTU6; AltName: Full=28 kDa cold-induced protein && PF02798:Glutathione S-transferase, N-terminal domain
TraesCS4B03G0811300	TraesCS4B01G312300 && B9DFU2.1 RecName: Full=Cytochrome P450 711A1; AltName: Full=Protein MORE AXILLARY BRANCHES 1 && PF00067:Cytochrome P450
TraesCS1D03G0166900	TraesCS1D01G072900 && Q6IEQ7.1 RecName: Full=WRKY transcription factor WRKY24; Short=OsWRKY24 && PF03106:WRKY DNA -binding domain
TraesCS3B03G0372700	TraesCS3B01G155900 && Q9ZSB0.1 RecName: Full=Subtilisin-like protease SBT3.9; AltName: Full=Subtilase subfamily 3 member 9; Short=AtSBT3.9; Flags: Precursor && PF00082:Subtilase family|PF05922:Peptidase inhibitor I9|PF17766:Fibronectin type-III domain
TraesCS7B03G1059600	TraesCS7B01G393700 && - && -
TraesCSU03G0144700	cupin-1 domain%2Cgermin-like && Q6YZY5.1 RecName: Full=Germin-like protein 8-11; Flags: Precursor && PF00190:Cupin
TraesCS4D03G0696000	TraesCS4D01G294100 && Q8H016.2 RecName: Full=Probable lipoxygenase 6 && PF00305:Lipoxygenase|PF01477:PLAT/LH2 domain
TraesCS3A03G0535400	TraesCS3A01G206400 && O82645.1 RecName: Full=IQ domain-containing protein IQM1; AltName: Full=IQ motif-containing protein 1 && -
TraesCS5A03G1270700	TRIAE_CS42_5AL_TGACv1_383392_AA1258080%2Ccupin-1 domain%2Cgermin-like && Q6YZY5.1 RecName: Full=Germin-like protein 8-11; Flags: Precursor && PF00190:Cupin
TraesCS4D03G0504600	TraesCS4D01G206300 && Q6NQE2.1 RecName: Full=Probable NAD(P)H dehydrogenase (quinone) FQR1-like 1 && PF03358:NADPH-dependent FMN reductase
TraesCS3A03G0619900	TraesCS3A01G241000 && Q0JKM9.2 RecName: Full=Mannan endo-1,4-beta-mannosidase 1; AltName: Full=Beta-mannanase 1; AltName: Full=Endo-beta-1,4-mannanase 1; AltName: Full=OsMAN1; Flags: Precursor && PF00150:Cellulase (glycosyl hydrolase family 5)
TraesCS5B03G0177400	TraesCS5B01G072300 && Q6X1C0.1 RecName: Full=Crocetin glucosyltransferase 2 && PF00201:UDP-glucoronosyl and UDP-glucosyl transferase
TraesCS2B03G0559500	TraesCS2B01G232900 && Q41144.1 RecName: Full=Sugar carrier protein C && PF00083:Sugar (and other) transporter
TraesCS7D03G0294300	TraesCS7D01G131600 && Q06398.2 RecName: Full=Probable glutathione S-transferase GSTU6; AltName: Full=28 kDa cold-induced protein && PF13410:Glutathione S-transferase, C-terminal domain|PF02798:Glutathione S-transferase, N-terminal domain
TraesCS4D03G0766300	TraesCS4D01G330000 && - && -
TraesCS3A03G0225200	TraesCS3A01G102800 && Q07423.1 RecName: Full=Hexose carrier protein HEX6 && PF00083:Sugar (and other) transporter
TraesCS2D03G0893500	TraesCS2D01G392800 && Q9FLV0.1 RecName: Full=Protein DOWNY MILDEW RESISTANCE 6; Short=AtDMR6; AltName: Full=2-oxoglutarate (2OG)-Fe(II) oxygenase-like protein DMR6; AltName: Full=Salicylate 3-hydroxylase DMR6; Short=S3H DMR6; Short=SA 3-hydroxylase DMR6; Short=Salicylic acid 3-hydroxylase DMR6 && PF03171:2OG-Fe(II) oxygenase superfamily|PF14226:non-haem dioxygenase in morphine synthesis N-terminal
TraesCS2D03G0868500	TraesCS2D01G380500 && O64973.2 RecName: Full=Disease resistance protein RPS5; AltName: Full=Resistance to Pseudomonas syringae protein 5; AltName: Full=pNd3/pNd10 && PF00931:NB-ARC domain|PF13855:Leucine rich repeat
TraesCS4A03G0610400	TraesCS4A01G230500 && Q944L7.1 RecName: Full=Shewanella-like protein phosphatase 2; Short=AtSLP2 && PF00149:Calcineurin-like phosphoesterase
TraesCS5B03G0209100	TraesCS5B01G083600 && Q9LMX4.1 RecName: Full=Probable inactive purple acid phosphatase 1; Flags: Precursor && PF16656:Purple acid Phosphatase, N-terminal domain|PF00149:Calcineurin-like phosphoesterase|PF14008:Iron/zinc purple acid phosphatase-like protein C|PF17808:Fn3-like domain from Purple Acid Phosphatase
TraesCS5A03G0044200	TraesCS5A01G018200 && P50698.1 RecName: Full=Thaumatin-like pathogenesis-related protein 4; Flags: Precursor && PF00314:Thaumatin family
TraesCS2D03G0723900	TraesCS2D01G315200 && Q8GUM4.2 RecName: Full=Uncharacterized membrane protein At3g27390 && -
TraesCS6D03G0552400	TraesCS6D01G225500 && O80337.2 RecName: Full=Ethylene-responsive transcription factor 1A; Short=AtERF1A; AltName: Full=Ethylene-responsive element-binding factor 1A; Short=EREBP-1A && PF00847:AP2 domain
TraesCS2B03G0432300	TraesCS2B01G177500 && F4IK45.1 RecName: Full=Cytochrome P450 709B2 && PF00067:Cytochrome P450
TraesCS5A03G0009400	TraesCS5A01G004700 && P93846.1 RecName: Full=Obtusifoliol 14-alpha demethylase; AltName: Full=CYPLI; AltName: Full=Cytochrome P450 51; AltName: Full=Cytochrome P450-LIA1 && PF00067:Cytochrome P450
TraesCS1D03G0221700	TraesCS1D01G095100 && P46420.2 RecName: Full=Glutathione S-transferase 4; AltName: Full=GST class-phi member 4; AltName: Full=GST-27; AltName: Full=GST-IV && PF00043:Glutathione S-transferase, C-terminal domain|PF02798:Glutathione S-transferase, N-terminal domain
TraesCS4D03G0000700	TraesCS4D01G000500 && Q9FJH6.1 RecName: Full=ABC transporter F family member 1; Short=ABC transporter ABCF.1; Short=AtABCF1; AltName: Full=GCN20-type ATP-binding cassette protein GCN1 && PF00005:ABC transporter|PF12848:ABC transporter
TraesCS4D03G0266800	- && Q69LA1.1 RecName: Full=Probable proline transporter 2 && PF01490:Transmembrane amino acid transporter protein
TraesCSU03G0111800	TraesCSU01G122000 && P42620.1 RecName: Full=Glutathionyl-hydroquinone reductase YqjG; Short=GS-HQR && PF13410:Glutathione S-transferase, C-terminal domain|PF13409:Glutathione S-transferase, N-terminal domain
TraesCS2D03G0638400	TraesCS2D01G275000 && Q9FGH9.1 RecName: Full=Exocyst complex component EXO70B1; Short=AtExo70b1; AltName: Full=Exocyst subunit Exo70 family protein B1 && PF03081:Exo70 exocyst complex subunit
NewGene_33436	#N/A
TraesCS3B03G0345100	TraesCS3B01G144800 && Q9ZQ96.1 RecName: Full=UDP-glycosyltransferase 73C3 && PF00201:UDP-glucoronosyl and UDP-glucosyl transferase
TraesCS1B03G0583100	TraesCS1B01G198900 && Q9LVQ0.1 RecName: Full=Pectinesterase 31; Short=PE 31; AltName: Full=Pectin methylesterase 31; Short=AtPME31 && PF01095:Pectinesterase
TraesCS7D03G0841000	TraesCS7D01G355700 && - && -
TraesCS5B03G1052000	TraesCS5B01G426300 && Q10CE7.1 RecName: Full=Probable glutathione S-transferase GSTU1 && PF13410:Glutathione S-transferase, C-terminal domain|PF13417:Glutathione S-transferase, N-terminal domain
TraesCS1A03G1033200	TraesCS1A01G424100 && Q9FI21.1 RecName: Full=Berberine bridge enzyme-like 28; Short=AtBBE-like 28; Flags: Precursor && PF01565:FAD binding domain|PF08031:Berberine and berberine like
TraesCS6D03G0874700	TraesCS6D01G379200 && - && -
TraesCS4A03G0619200	TraesCS4A01G234100 && Q9C899.1 RecName: Full=Feruloyl CoA ortho-hydroxylase 2 && PF03171:2OG-Fe(II) oxygenase superfamily|PF14226:non-haem dioxygenase in morphine synthesis N-terminal
TraesCS4D03G0468100	TraesCS4D01G189200 && Q05736.1 RecName: Full=Pathogenesis-related protein 1; Short=AOPR1 && PF00407:Pathogenesis-related protein Bet v 1 family
TraesCS5A03G1272900	- && Q6YZA6.1 RecName: Full=Germin-like protein 8-5; Flags: Precursor && PF00190:Cupin
TraesCS5A03G0649100	- && Q9SA25.1 RecName: Full=Wall-associated receptor kinase-like 8; Flags: Precursor && PF07714:Protein tyrosine and serine/threonine kinase|PF13947:Wall-associated receptor kinase galacturonan-binding
TraesCS6A03G0613600	TraesCS6A01G222700 && A2X7F7.1 RecName: Full=Phenylalanine ammonia-lyase && PF00221:Aromatic amino acid lyase
TraesCS6A03G0074500	TraesCS6A01G033200 && P0DKG9.1 RecName: Full=High-affinity nitrate transporter 2.1; Short=OsNRT2.1 >P0DKH0.1 RecName: Full=High-affinity nitrate transporter 2.2; Short=OsNRT2.2 && PF07690:Major Facilitator Superfamily
TraesCS2A03G0665300	TraesCS2A01G270200 && Q0JEE2.1 RecName: Full=WRKY transcription factor WRKY51; Short=OsWRKY51 && PF10533:Plant zinc cluster domain|PF03106:WRKY DNA -binding domain
TraesCS6B03G0813300	TraesCS6B01G281000 && O80337.2 RecName: Full=Ethylene-responsive transcription factor 1A; Short=AtERF1A; AltName: Full=Ethylene-responsive element-binding factor 1A; Short=EREBP-1A && PF00847:AP2 domain
TraesCS2B03G0945100	TraesCS2B01G367200 && Q8GXT3.1 RecName: Full=Transcription factor bHLH123; AltName: Full=Basic helix-loop-helix protein 123; Short=AtbHLH123; Short=bHLH 123; AltName: Full=Transcription factor EN 63; AltName: Full=bHLH transcription factor bHLH123 && -
TraesCS3B03G0885500	TraesCS3B01G348000 && Q9XHX0.1 RecName: Full=Expansin-A8; AltName: Full=Alpha-expansin-8; AltName: Full=OsEXP8; AltName: Full=OsEXPA8; AltName: Full=OsaEXPa1.17; Flags: Precursor && PF01357:Expansin C-terminal domain|PF03330:Lytic transglycolase
TraesCS6D03G0149500	TraesCS6D01G072100 && C0HJG8.1 RecName: Full=Basic secretory protease; AltName: Full=Boswellia basic secretory protease; Short=BBSP, partial [Boswellia serrata] && PF04450:Peptidase of plants and bacteria
TraesCS7A03G0874900	TraesCS7A01G358100 && Q8LGU1.3 RecName: Full=ABC transporter C family member 8; Short=ABC transporter ABCC.8; Short=AtABCC8; AltName: Full=ATP-energized glutathione S-conjugate pump 6; AltName: Full=Glutathione S-conjugate-transporting ATPase 6; AltName: Full=Multidrug resistance-associated protein 6; Flags: Precursor && PF00664:ABC transporter transmembrane region|PF00005:ABC transporter
TraesCS3A03G0207800	TraesCS3A01G093900 && P01053.2 RecName: Full=Subtilisin-chymotrypsin inhibitor-2A; Short=CI-2A && PF00280:Potato inhibitor I family
TraesCS4A03G1039100	- && Q9SNN0.1 RecName: Full=Arginine decarboxylase 1; Short=ARGDC1; Short=OsADC1 && PF02784:Pyridoxal-dependent decarboxylase, pyridoxal binding domain
TraesCS6B03G0105900	TraesCS6B01G046200 && Q7XCA7.1 RecName: Full=Expansin-B6; AltName: Full=Beta-expansin-6; AltName: Full=OsEXPB6; AltName: Full=OsaEXPb1.8; Flags: Precursor && PF01357:Expansin C-terminal domain|PF03330:Lytic transglycolase
TraesCS7D03G0418000	TraesCS7D01G186100 && Q5NTH3.1 RecName: Full=Shikimate kinase 2, chloroplastic; Short=OsSK2; Flags: Precursor && PF01202:Shikimate kinase
TraesCS2D03G0468300	TraesCS2D01G221500 && Q0D5R2.1 RecName: Full=Cysteine-rich receptor-like protein kinase 10; Short=Cysteine-rich RLK10; Flags: Precursor && PF07714:Protein tyrosine and serine/threonine kinase|PF01657:Salt stress response/antifungal
TraesCS7A03G0891000	TraesCS7A01G364900 && - && -
TraesCS7A03G0197800	TraesCS7A01G083700 && Q03664.1 RecName: Full=Probable glutathione S-transferase; AltName: Full=Auxin-induced protein PCNT103 && PF00043:Glutathione S-transferase, C-terminal domain|PF02798:Glutathione S-transferase, N-terminal domain
TraesCS6A03G0255200	TraesCS6A01G108900 && Q9LFA4.1 RecName: Full=IQ domain-containing protein IQM3; AltName: Full=IQ motif-containing protein 3 && -
TraesCS2A03G0209900	TraesCS2A01G101800 && - && -
TraesCS6D03G0584400	TraesCS6D01G239700 && Q6EPN6.1 RecName: Full=2-C-methyl-D-erythritol 2,4-cyclodiphosphate synthase, chloroplastic; Short=MECDP-synthase; Short=MECPS; Short=MECS; Flags: Precursor && PF02542:YgbB family
TraesCS5B03G1001700	TraesCS5B01G405300 && Q43731.1 RecName: Full=Peroxidase 50; Short=Atperox P50; AltName: Full=ATP9a; AltName: Full=PRXR2; Flags: Precursor && PF00141:Peroxidase
TraesCS2D03G0160400	TraesCS2D01G081400 && O49621.1 RecName: Full=MLO-like protein 1; Short=AtMlo1; AltName: Full=MLO protein homolog 1; Short=AtMlo-H1 && PF03094:Mlo family
TraesCS5B03G0967600	TraesCS5B01G387200 && Q84MN0.1 RecName: Full=Calmodulin-like protein 4 && PF13499:EF-hand domain pair
TraesCS6B03G1109800	TraesCS6B01G392700 && Q5BPZ5.1 RecName: Full=Protein LAZ1 homolog 2; AltName: Full=Lazarus1 homolog 2 && PF03619:Organic solute transporter Ostalpha
TraesCS5D03G0731700	TraesCS5D01G324600 && F8WKW1.1 RecName: Full=7-deoxyloganetin glucosyltransferase; AltName: Full=Genipin glucosyltransferase; AltName: Full=UDP-glucose glucosyltransferase 2; Short=GjUGT2; AltName: Full=UDP-glycosyltransferase 85A24 && PF00201:UDP-glucoronosyl and UDP-glucosyl transferase
TraesCS5A03G0549300	TraesCS5A01G212800 && A2Z1N3.1 RecName: Full=Protein TIFY 10c && PF09425:Jas motif|PF06200:tify domain
TraesCS4B03G0877100	TraesCS4B01G337600 && Q66GQ5.1 RecName: Full=Protein REDUCED WALL ACETYLATION 3 && PF07779:10 TM Acyl Transferase domain found in Cas1p
TraesCS5B03G0569600	TraesCS5B01G215300 && Q8LGS1.2 RecName: Full=Protein MARD1; AltName: Full=Mediator of ABA-regulated dormancy1; AltName: Full=Senescence-associated protein SAG102 && PF04570:zinc-finger of the FCS-type, C2-C2
TraesCS2B03G1303700	TraesCS2B01G519100 && A9ZPJ6.1 RecName: Full=Agmatine coumaroyltransferase-1 && PF02458:Transferase family
TraesCS5D03G0509500	TraesCS5D01G217400 && Q9SBQ9.1 RecName: Full=Flavonoid 3'-monooxygenase; AltName: Full=Cytochrome P450 75B2; AltName: Full=Flavonoid 3'-hydroxylase [Petunia x hybrida] && PF00067:Cytochrome P450
TraesCS2A03G1041300	TraesCS2A01G438300 && Q39219.2 RecName: Full=Ubiquinol oxidase 1a, mitochondrial; AltName: Full=Alternative oxidase 1a; Flags: Precursor && PF01786:Alternative oxidase
TraesCS2A03G0001200	TraesCS2A01G000600 && Q7G764.1 RecName: Full=Probable NAD(P)H-dependent oxidoreductase 1 && PF00248:Aldo/keto reductase family
TraesCS4D03G0744500	TraesCS4D01G319100 && P93766.1 RecName: Full=Protein MLO && PF03094:Mlo family
TraesCS2B03G0481700	TraesCS2B01G200100 && P52835.1 RecName: Full=Flavonol 3-sulfotransferase; Short=F3-ST && PF00685:Sulfotransferase domain
TraesCS3A03G0786000	TraesCS3A01G327500 && - && -
TraesCS2A03G0463700	TraesCS2A01G216700 && Q0D5R3.1 RecName: Full=Cysteine-rich receptor-like protein kinase 6; Short=Cysteine-rich RLK6; Flags: Precursor && PF01657:Salt stress response/antifungal|PF07714:Protein tyrosine and serine/threonine kinase
TraesCS2D03G0672300	TraesCS2D01G289900 && Q9SGD6.1 RecName: Full=Arogenate dehydratase/prephenate dehydratase 6, chloroplastic; Short=AtADT6; Short=AtPDT6; Flags: Precursor && PF00800:Prephenate dehydratase
TraesCS3D03G0609500	pseudo_transcript && F4HQ17.2 RecName: Full=LEAF RUST 10 DISEASE-RESISTANCE LOCUS RECEPTOR-LIKE PROTEIN KINASE-like 1.4; AltName: Full=Probable receptor-like serine/threonine-protein kinase LRK10L-1.4; Flags: Precursor && PF00069:Protein kinase domain
TraesCS3D03G1055800	TraesCS3D01G478000 && P15737.1 RecName: Full=Glucan endo-1,3-beta-glucosidase GII; AltName: Full=(1->3)-beta-glucan endohydrolase GII; AltName: Full=(1->3)-beta-glucanase isoenzyme GII; AltName: Full=Beta-1,3-endoglucanase GII; Flags: Precursor && PF00332:Glycosyl hydrolases family 17
TraesCS2D03G0317000	TraesCS2D01G150400 && Q6ZAC1.1 RecName: Full=Probable 4-coumarate--CoA ligase 5; Short=4CL 5; Short=Os4CL5; AltName: Full=4-coumaroyl-CoA synthase 5 && PF00501:AMP-binding enzyme|PF13193:AMP-binding enzyme C-terminal domain
TraesCS2A03G0471300	TraesCS2A01G220400 && Q94B38.2 RecName: Full=Glucose-6-phosphate/phosphate translocator 2, chloroplastic; Flags: Precursor && PF03151:Triose-phosphate Transporter family
TraesCS1D03G0537300	TraesCS1D01G214700 && Q8VZP6.1 RecName: Full=Putative glucuronosyltransferase PGSIP8; AltName: Full=Glycogenin-like protein 8; AltName: Full=Plant glycogenin-like starch initiation protein 8 && -
TraesCS7A03G1188500	TraesCS7A01G490400 && - && -
TraesCS7A03G0252200	TraesCS7A01G106100 && - && PF02458:Transferase family
TraesCS2B03G0287600	TraesCS2B01G118500 && Q9FKA0.1 RecName: Full=NAC domain-containing protein 92; Short=ANAC092; Short=AtNAC2; Short=AtNAC6; AltName: Full=Protein ORESARA 1 && PF02365:No apical meristem (NAM) protein
TraesCS5D03G0749000	TraesCS5D01G333400 && Q9FQ03.1 RecName: Full=5'-3' exoribonuclease 3; AltName: Full=Protein EXORIBONUCLEASE 3 && PF03159:XRN 5'-3' exonuclease N-terminus|PF17846:Xrn1 helical domain
TraesCS1B03G0969900	TraesCS1B01G355000 && Q9FEQ8.1 RecName: Full=Peroxidase 2; AltName: Full=Plasma membrane-bound peroxidase 2; Short=pmPOX2; Flags: Precursor && PF00141:Peroxidase
TraesCS4B03G0663100	TraesCS4B01G243500 && Q94AZ2.2 RecName: Full=Sugar transport protein 13; AltName: Full=Hexose transporter 13; AltName: Full=Multicopy suppressor of snf4 deficiency protein 1 && PF00083:Sugar (and other) transporter
TraesCS2B03G0949900	TraesCS2B01G369000 && O04138.2 RecName: Full=Chitinase 4; AltName: Full=OsChia2b; AltName: Full=Pathogenesis related (PR)-3 chitinase 4; Flags: Precursor && PF00182:Chitinase class I|PF00187:Chitin recognition protein
TraesCS1D03G0737600	TraesCS1D01G310300 && Q9LEI7.1 RecName: Full=Cysteine proteinase inhibitor; AltName: Full=Cystatin; AltName: Full=Hv-CPI && PF16845:Aspartic acid proteinase inhibitor
TraesCS7B03G0698800	TraesCS7B01G253600 && Q6ZH29.1 RecName: Full=Probable gamma-aminobutyrate transaminase 4; Short=OsGABA-T && PF00202:Aminotransferase class-III
TraesCS2D03G0155400	TraesCS2D01G079200 && Q0WRY5.1 RecName: Full=Serine/threonine-protein kinase CDL1; AltName: Full=Protein CDG1-like 1 && PF07714:Protein tyrosine and serine/threonine kinase
TraesCS7D03G0183900	TraesCS7D01G080600 && O80939.1 RecName: Full=L-type lectin-domain containing receptor kinase IV.1; Short=Arabidopsis thaliana lectin-receptor kinase e; Short=AthlecRK-e; Short=LecRK-IV.1; AltName: Full=Lectin Receptor Kinase 1; Flags: Precursor && PF00139:Legume lectin domain|PF00069:Protein kinase domain
TraesCS4B03G0491700	TraesCS4B01G174300 && P98204.1 RecName: Full=Phospholipid-transporting ATPase 1; Short=AtALA1; AltName: Full=Aminophospholipid flippase 1 && PF13246:Cation transport ATPase (P-type)|PF16212:Phospholipid-translocating P-type ATPase C-terminal|PF16209:Phospholipid-translocating ATPase N-terminal
TraesCS4A03G0276400	TraesCS4A01G130200 && Q10M29.1 RecName: Full=WUSCHEL-related homeobox 6; AltName: Full=OsWOX6 && PF00046:Homeodomain
TraesCS3B03G0132400	- && Q9FF31.1 RecName: Full=LEAF RUST 10 DISEASE-RESISTANCE LOCUS RECEPTOR-LIKE PROTEIN KINASE-like 2.1; AltName: Full=Probable receptor-like serine/threonine-protein kinase LRK10L-2.1; Flags: Precursor && PF00069:Protein kinase domain|PF14380:Wall-associated receptor kinase C-terminal|PF13947:Wall-associated receptor kinase galacturonan-binding
TraesCS2D03G1099700	TraesCS2D01G493000 && Q8W4S4.1 RecName: Full=V-type proton ATPase subunit a3; Short=V-ATPase subunit a3; AltName: Full=V-type proton ATPase 95 kDa subunit a isoform 3; Short=V-ATPase 95 kDa isoform a3; AltName: Full=Vacuolar H(+)-ATPase subunit a isoform 3; AltName: Full=Vacuolar proton pump subunit a3; AltName: Full=Vacuolar proton translocating ATPase 95 kDa subunit a isoform 3 && PF01496:V-typ…
TraesCS7A03G0987100	TraesCS7A01G407200 && - && -
TraesCS7B03G0896100	TraesCS7B01G333700 && O65479.2 RecName: Full=Putative cysteine-rich receptor-like protein kinase 20; Short=Cysteine-rich RLK20; Flags: Precursor && PF00069:Protein kinase domain
TraesCS1D03G0351700	TraesCS1D01G139400 && Q9SJL2.2 RecName: Full=Heavy metal-associated isoprenylated plant protein 5; Short=AtHIP05; AltName: Full=Farnesylated protein 2; Short=AtFP2; Flags: Precursor && PF00403:Heavy-metal-associated domain
TraesCS1D03G0742100	- && Q65X71.1 RecName: Full=Probable calcium-transporting ATPase 6, plasma membrane-type; AltName: Full=Ca(2+)-ATPase isoform 6 && PF00689:Cation transporting ATPase, C-terminus|PF00690:Cation transporter/ATPase, N-terminus|PF00122:E1-E2 ATPase|PF12515:Ca2+-ATPase N terminal autoinhibitory domain|PF13246:Cation transport ATPase (P-type)
TraesCS3D03G0596200	TraesCS3D01G254400 && P0C8Z7.1 RecName: Full=GDSL esterase/lipase At1g28640; AltName: Full=Extracellular lipase At1g28640; Flags: Precursor && PF00657:GDSL-like Lipase/Acylhydrolase
TraesCS5B03G0555800	TraesCS5B01G209200 && Q9SBQ9.1 RecName: Full=Flavonoid 3'-monooxygenase; AltName: Full=Cytochrome P450 75B2; AltName: Full=Flavonoid 3'-hydroxylase [Petunia x hybrida] && PF00067:Cytochrome P450
TraesCS6D03G0365400	TraesCS6D01G164000 && A6YIH8.1 RecName: Full=Premnaspirodiene oxygenase; Short=HPO; AltName: Full=Cytochrome P450 71D55 && PF00067:Cytochrome P450
TraesCS6A03G0657600	TraesCS6A01G240900 && Q6H3Z3.1 RecName: Full=Iron-phytosiderophore transporter YSL15; AltName: Full=Protein YELLOW STRIPE LIKE 15; Short=OsYSL15 && PF03169:OPT oligopeptide transporter protein
TraesCS5B03G0832300	TraesCS5B01G330700 && Q9SCZ4.1 RecName: Full=Receptor-like protein kinase FERONIA; AltName: Full=Protein SIRENE; Flags: Precursor && PF12819:Malectin-like domain|PF07714:Protein tyrosine and serine/threonine kinase
TraesCS5D03G0807800	TraesCS5D01G358900 && Q9SY89.1 RecName: Full=Putative G-type lectin S-receptor-like serine/threonine-protein kinase At1g61610; Flags: Precursor && PF00954:S-locus glycoprotein domain|PF08276:PAN-like domain|PF07714:Protein tyrosine and serine/threonine kinase|PF01453:D-mannose binding lectin
TraesCS5A03G0678400	TraesCS5A01G276700 && Q9LU41.2 RecName: Full=Calcium-transporting ATPase 9, plasma membrane-type; AltName: Full=Ca(2+)-ATPase isoform 9 && PF00122:E1-E2 ATPase|PF00690:Cation transporter/ATPase, N-terminus|PF12515:Ca2+-ATPase N terminal autoinhibitory domain|PF00689:Cation transporting ATPase, C-terminus|PF00702:haloacid dehalogenase-like hydrolase
TraesCS3B03G1329900	TraesCS3B01G533800 && P34742.2 RecName: Full=Glucan endo-1,3-beta-glucosidase GI; AltName: Full=(1->3)-beta-glucan endohydrolase GI; AltName: Full=(1->3)-beta-glucanase isoenzyme GI; AltName: Full=Beta-1,3-endoglucanase GI && PF00332:Glycosyl hydrolases family 17
TraesCS4B03G0620400	TraesCS4B01G226700 && Q9SGA8.1 RecName: Full=UDP-glycosyltransferase 83A1 && PF00201:UDP-glucoronosyl and UDP-glucosyl transferase
TraesCS3D03G0754700	TraesCS3D01G336900 && P37115.1 RecName: Full=Trans-cinnamate 4-monooxygenase; AltName: Full=Cinnamic acid 4-hydroxylase; Short=C4H; Short=CA4H; AltName: Full=Cytochrome P450 73; AltName: Full=Cytochrome P450C4H && PF00067:Cytochrome P450
NewGene_3727	#N/A
TraesCS5A03G0703000	TraesCS5A01G287000 && P14133.1 RecName: Full=L-ascorbate oxidase; Short=ASO; Short=Ascorbase; Flags: Precursor && PF07731:Multicopper oxidase|PF00394:Multicopper oxidase|PF07732:Multicopper oxidase
TraesCS2D03G0330000	TraesCS2D01G157800 && F4IK45.1 RecName: Full=Cytochrome P450 709B2 && PF00067:Cytochrome P450
TraesCS1D03G0604100	TraesCS1D01G249600 && Q7DNA1.1 RecName: Full=Chitinase 2; AltName: Full=Class I chitinase b; Short=OsChia1b; AltName: Full=Pathogenesis related (PR)-3 chitinase 2; Flags: Precursor && PF00182:Chitinase class I|PF00187:Chitin recognition protein
TraesCS3A03G1152200	TraesCS3A01G490600 && - && -
TraesCS3D03G0542800	TraesCS3D01G226100 && H2DH21.1 RecName: Full=Cytochrome P450 CYP72A219; AltName: Full=Cytochrome P450 CYP72A129 [Panax ginseng] && PF00067:Cytochrome P450
TraesCS3A03G0755300	TraesCS3A01G297100 && Q9FEQ8.1 RecName: Full=Peroxidase 2; AltName: Full=Plasma membrane-bound peroxidase 2; Short=pmPOX2; Flags: Precursor && PF00141:Peroxidase
TraesCS5B03G1244700	TraesCS5B01G513200 && O34598.1 RecName: Full=Guanine deaminase; Short=GDEase; Short=Guanase; Short=Guanine aminase; AltName: Full=Guanine aminohydrolase; Short=GAH && PF00383:Cytidine and deoxycytidylate deaminase zinc-binding region
TraesCS7D03G0258600	TraesCS7D01G115100 && Q9LYS2.2 RecName: Full=ABC transporter C family member 10; Short=ABC transporter ABCC.10; Short=AtABCC10; AltName: Full=ATP-energized glutathione S-conjugate pump 14; AltName: Full=Glutathione S-conjugate-transporting ATPase 14; AltName: Full=Multidrug resistance-associated protein 14 && PF00005:ABC transporter|PF00664:ABC transporter transmembrane region
TraesCSU03G0057000	TraesCSU01G062800 && Q9FEQ8.1 RecName: Full=Peroxidase 2; AltName: Full=Plasma membrane-bound peroxidase 2; Short=pmPOX2; Flags: Precursor && -
TraesCS3D03G0552600	TraesCS3D01G220800 && - && -
TraesCS5D03G0904000	- && Q9LT67.1 RecName: Full=Transcription factor bHLH113; AltName: Full=Basic helix-loop-helix protein 113; Short=AtbHLH113; Short=bHLH 113; AltName: Full=Transcription factor EN 61; AltName: Full=bHLH transcription factor bHLH113 && -
TraesCS6B03G0887500	TraesCS6B01G309900 && - && -
TraesCS6D03G0075600	TraesCS6D01G037900 && P0DKG9.1 RecName: Full=High-affinity nitrate transporter 2.1; Short=OsNRT2.1 >P0DKH0.1 RecName: Full=High-affinity nitrate transporter 2.2; Short=OsNRT2.2 && PF07690:Major Facilitator Superfamily
TraesCS6B03G0759300	TraesCS6B01G258600 && A2X7F7.1 RecName: Full=Phenylalanine ammonia-lyase && PF00221:Aromatic amino acid lyase
TraesCS1D03G0989900	TraesCS1D01G430800 && Q0D5R3.1 RecName: Full=Cysteine-rich receptor-like protein kinase 6; Short=Cysteine-rich RLK6; Flags: Precursor && PF00069:Protein kinase domain|PF01657:Salt stress response/antifungal
TraesCS3B03G0293500	TraesCS3B01G125600 && Q9FU27.1 RecName: Full=Zinc finger CCCH domain-containing protein 2; Short=OsC3H2; AltName: Full=Protein DELAY OF THE ONSET OF SENESCENCE; Short=OsDOS && PF00642:Zinc finger C-x8-C-x5-C-x3-H type (and similar)
TraesCS6D03G0101500	TraesCS6D01G048300 && P55308.1 RecName: Full=Catalase isozyme 2 && PF06628:Catalase-related immune-responsive|PF00199:Catalase
TraesCS3D03G0086900	- && Q9FF31.1 RecName: Full=LEAF RUST 10 DISEASE-RESISTANCE LOCUS RECEPTOR-LIKE PROTEIN KINASE-like 2.1; AltName: Full=Probable receptor-like serine/threonine-protein kinase LRK10L-2.1; Flags: Precursor && PF14380:Wall-associated receptor kinase C-terminal|PF00069:Protein kinase domain|PF13947:Wall-associated receptor kinase galacturonan-binding
TraesCS4D03G0108800	TraesCS4D01G059400 && Q9XID3.1 RecName: Full=G-type lectin S-receptor-like serine/threonine-protein kinase At1g34300; Flags: Precursor && PF04452:RNA methyltransferase|PF00954:S-locus glycoprotein domain|PF00069:Protein kinase domain
TraesCS3B03G0350500	TraesCS3B01G146500 && Q9ZWR8.1 RecName: Full=Anthocyanin 5-aromatic acyltransferase; Short=5AT && PF02458:Transferase family
TraesCS4A03G0524800	TraesCS4A01G196000 && A7NY33.1 RecName: Full=Peroxidase 4; Flags: Precursor && PF00141:Peroxidase
TraesCS1A03G1030100	TraesCS1A01G422800 && Q0D5R3.1 RecName: Full=Cysteine-rich receptor-like protein kinase 6; Short=Cysteine-rich RLK6; Flags: Precursor && PF00069:Protein kinase domain|PF01657:Salt stress response/antifungal
TraesCS3B03G1505800	TraesCS3B01G609400 && Q9LUC5.1 RecName: Full=Cytochrome P450 72A15 && PF00067:Cytochrome P450
TraesCS1A03G0498700	TraesCS1A01G184900 && Q73CR9.1 RecName: Full=Delta(1)-pyrroline-2-carboxylate reductase; Short=Pyr2C reductase; AltName: Full=Proline ketimine reductase && PF02423:Ornithine cyclodeaminase/mu-crystallin family
TraesCS1D03G0896900	TraesCS1D01G387100 && Q9SJL7.1 RecName: Full=Transcription factor RAX2; AltName: Full=Myb-related protein 38; Short=AtMYB38; AltName: Full=Protein REGULATOR OF AXILLARY MERISTEMS 2 && PF00249:Myb-like DNA-binding domain
TraesCS2A03G1040800	TraesCS2A01G438200 && O23913.1 RecName: Full=Ubiquinol oxidase 1b, mitochondrial; AltName: Full=Alternative oxidase 1b; Flags: Precursor && PF01786:Alternative oxidase
TraesCS7A03G0281600	- && Q9LYS2.2 RecName: Full=ABC transporter C family member 10; Short=ABC transporter ABCC.10; Short=AtABCC10; AltName: Full=ATP-energized glutathione S-conjugate pump 14; AltName: Full=Glutathione S-conjugate-transporting ATPase 14; AltName: Full=Multidrug resistance-associated protein 14 && PF00664:ABC transporter transmembrane region|PF00005:ABC transporter
TraesCS1A03G0542400	TraesCS1A01G203600 && Q7XCK6.1 RecName: Full=Chitinase 8; AltName: Full=Class II chitinase a; Short=OsChia2a; AltName: Full=Pathogenesis related (PR)-3 chitinase 8; Flags: Precursor && PF00182:Chitinase class I
TraesCS1B03G0948100	TraesCS1B01G345700 && - && -
NewGene_2840	#N/A
TraesCS7D03G1290300	TraesCS7D01G551400 && P27357.1 RecName: Full=Thaumatin-like protein PWIR2; Flags: Precursor && PF00314:Thaumatin family
TraesCS1B03G1284400	TraesCS1B01G481500 && Q6EPG8.1 RecName: Full=Acetylserotonin O-methyltransferase 1; Short=OsASMT1 && PF00891:O-methyltransferase domain|PF08100:Dimerisation domain
TraesCS1B03G0768700	TraesCS1B01G276900 && - && -
TraesCS7B03G0174100	TraesCS7B01G064000 && C1DFM2.1 RecName: Full=Chaperone protein DnaJ && PF00226:DnaJ domain
TraesCS6A03G0678500	TraesCS6A01G250600 && Q9SCL7.1 RecName: Full=Acetylglutamate kinase, chloroplastic; AltName: Full=N-acetyl-L-glutamate 5-phosphotransferase; AltName: Full=NAG kinase; Short=AtNAGK; Flags: Precursor && PF00696:Amino acid kinase family
TraesCS1A03G0501900	TraesCS1A01G186400 && Q9FUS8.1 RecName: Full=Glutathione S-transferase U17; Short=AtGSTU17; AltName: Full=GST class-tau member 17; AltName: Full=Glutathione S-transferase 30; AltName: Full=Protein EARLY RESPONSIVE TO DEHYDRATION 9 && PF13417:Glutathione S-transferase, N-terminal domain|PF13410:Glutathione S-transferase, C-terminal domain
TraesCS7D03G0842300	TraesCS7D01G356200 && Q2R2D5.1 RecName: Full=Receptor kinase-like protein Xa21; Contains: RecName: Full=Receptor kinase-like protein Xa21, processed; Flags: Precursor && PF00069:Protein kinase domain|PF08263:Leucine rich repeat N-terminal domain|PF13855:Leucine rich repeat
TraesCS4D03G0183200	TraesCS4D01G093600 && Q1EC69.1 RecName: Full=Methylsterol monooxygenase 1-2; AltName: Full=Sterol 4-alpha-methyl-oxidase 1-2; Short=AtSMO1-2 && PF04116:Fatty acid hydroxylase superfamily
TraesCS2B03G1517300	TraesCS2B01G606700 && Q8GU84.1 RecName: Full=ABC transporter G family member 48; Short=OsABCG48; AltName: Full=Pleiotropic drug resistance protein 3; Short=OsPDR3 && PF08370:Plant PDR ABC transporter associated|PF19055:ABC-2 type transporter|PF00005:ABC transporter|PF01061:ABC-2 type transporter|PF14510:ABC-transporter N-terminal
TraesCS2B03G1133200	TraesCS2B01G445300 && Q5Z5R4.1 RecName: Full=Ent-kaurene oxidase 2; Short=OsKO2; AltName: Full=Cytochrome P450 701A6; AltName: Full=Ent-kaurene oxidase-like 2; Short=OsKOL2; AltName: Full=OsKOS3; AltName: Full=Protein DWARF 35 && PF00067:Cytochrome P450
NewGene_18248	#N/A
TraesCS7A03G1225900	TraesCS7A01G505300 && D7U6G6.1 RecName: Full=Anthocyanidin reductase ((2S)-flavan-3-ol-forming); Short=VvANR && -
TraesCS2B03G1541400	TraesCS2B01G615700 && Q96520.1 RecName: Full=Peroxidase 12; Short=Atperox P12; AltName: Full=ATP4a; AltName: Full=PRXR6; Flags: Precursor && PF00141:Peroxidase
TraesCS3B03G1460900	TraesCS3B01G584700 && O64393.1 RecName: Full=Wheatwin-2; AltName: Full=Pathogenesis-related protein 4b; Flags: Precursor && PF00967:Barwin family
TraesCS7B03G0697100	TraesCS7B01G253200 && P17801.2 RecName: Full=Putative receptor protein kinase ZmPK1; Flags: Precursor && PF01453:D-mannose binding lectin|PF00069:Protein kinase domain
TraesCS5B03G1230500	TraesCS5B01G507300 && O31581.1 RecName: Full=AB hydrolase superfamily protein YfhM && PF00561:alpha/beta hydrolase fold
TraesCS4D03G0023000	TraesCS4D01G014300 && - && PF00903:Glyoxalase/Bleomycin resistance protein/Dioxygenase superfamily
TraesCS5D03G0741100	TraesCS5D01G329100 && Q9LTC0.1 RecName: Full=Probable receptor-like protein kinase At5g47070 && PF07714:Protein tyrosine and serine/threonine kinase
TraesCSU03G0140300	cupin-1 domain%2Cgermin-like && Q6YZY5.1 RecName: Full=Germin-like protein 8-11; Flags: Precursor && PF00190:Cupin
TraesCS3D03G0060300	TraesCS3D01G033400 && P12940.1 RecName: Full=Bowman-Birk type trypsin inhibitor && PF00228:Bowman-Birk serine protease inhibitor family
TraesCS3B03G0353600	TraesCS3B01G148100 && Q9LK64.1 RecName: Full=ABC transporter C family member 3; Short=ABC transporter ABCC.3; Short=AtABCC3; AltName: Full=ATP-energized glutathione S-conjugate pump 3; AltName: Full=Glutathione S-conjugate-transporting ATPase 3; AltName: Full=Multidrug resistance-associated protein 3 && PF00005:ABC transporter|PF00664:ABC transporter transmembrane region
TraesCS7D03G0600600	TraesCS7D01G265500 && - && PF07712:Stress up-regulated Nod 19
TraesCS5B03G0892400	TraesCS5B01G355800 && - && PF00190:Cupin
TraesCS2B03G1015200	TraesCS2B01G398300 && Q43210.1 RecName: Full=Phenylalanine ammonia-lyase && PF00221:Aromatic amino acid lyase
TraesCS5D03G0511400	TraesCS5D01G218400 && Q9ZPB7.3 RecName: Full=Aldehyde dehydrogenase family 7 member A1; AltName: Full=Antiquitin-1; AltName: Full=Matured fruit 60 kDa protein; Short=MF-60 && PF00171:Aldehyde dehydrogenase family
TraesCS3A03G0338200	TraesCS3A01G146100 && Q9SYJ2.1 RecName: Full=Probable glycerol-3-phosphate acyltransferase 3; Short=AtGPAT3 && PF01553:Acyltransferase
TraesCS3B03G0499100	TraesCS3B01G205800 && Q9LGE3.1 RecName: Full=Flowering-promoting factor 1-like protein 1; AltName: Full=FPF1-like protein 1; AltName: Full=Protein ROOT ARCHITECTURE ASSOCIATED 1; Short=OsRAA1 && -
TraesCS1D03G0882300	TraesCS1D01G379000 && Q32PX9.1 RecName: Full=Lactation elevated protein 1 && PF03969:AFG1-like ATPase
TraesCS2B03G0027200	TraesCS2B01G012600 && - && -
TraesCS3B03G0816100	- && Q9LHK4.1 PUTATIVE PSEUDOGENE: RecName: Full=Putative ABC transporter B family member 8; Short=ABC transporter ABCB.8; Short=AtABCB8; AltName: Full=P-glycoprotein 8; AltName: Full=Putative multidrug resistance protein 22 && PF00664:ABC transporter transmembrane region|PF00005:ABC transporter
TraesCS5B03G0578500	TraesCS5B01G219700 && Q9SUD4.1 RecName: Full=Tetraspanin-7 && PF00335:Tetraspanin family
TraesCS3A03G0666700	pseudo_transcript && Q9FF31.1 RecName: Full=LEAF RUST 10 DISEASE-RESISTANCE LOCUS RECEPTOR-LIKE PROTEIN KINASE-like 2.1; AltName: Full=Probable receptor-like serine/threonine-protein kinase LRK10L-2.1; Flags: Precursor && PF13947:Wall-associated receptor kinase galacturonan-binding|PF07714:Protein tyrosine and serine/threonine kinase|PF14380:Wall-associated receptor kinase C-terminal
TraesCS2B03G0994500	TraesCS2B01G388800 && O80939.1 RecName: Full=L-type lectin-domain containing receptor kinase IV.1; Short=Arabidopsis thaliana lectin-receptor kinase e; Short=AthlecRK-e; Short=LecRK-IV.1; AltName: Full=Lectin Receptor Kinase 1; Flags: Precursor && PF00139:Legume lectin domain|PF00069:Protein kinase domain
TraesCS3B03G0980400	TraesCS3B01G392600 && Q9XE58.2 RecName: Full=Scarecrow-like protein 14; Short=AtSCL14; AltName: Full=GRAS family protein 2; Short=AtGRAS-2 && PF03514:GRAS domain family
TraesCS3B03G1306400	TraesCS3B01G524700 && Q02126.1 RecName: Full=Glucan endo-1,3-beta-glucosidase GIII; AltName: Full=(1->3)-beta-glucan endohydrolase GIII; AltName: Full=(1->3)-beta-glucanase isoenzyme GIII; AltName: Full=Beta-1,3-endoglucanase GIII; Flags: Precursor && PF00332:Glycosyl hydrolases family 17
TraesCS7B03G1025400	TraesCS7B01G381400 && Q9LIE6.1 RecName: Full=VQ motif-containing protein 22; Short=AtVQ22 && PF05678:VQ motif
TraesCS4D03G0174300	TraesCS4D01G089300 && Q9M0X5.1 RecName: Full=Cysteine-rich receptor-like protein kinase 25; Short=Cysteine-rich RLK25; Flags: Precursor && PF00400:WD domain, G-beta repeat|PF00635:MSP (Major sperm protein) domain|PF00069:Protein kinase domain
TraesCS5D03G0499700	TraesCS5D01G212900 && Q9LDQ3.3 RecName: Full=Putative cysteine-rich receptor-like protein kinase 35; Short=Cysteine-rich RLK35; Flags: Precursor && PF07714:Protein tyrosine and serine/threonine kinase
TraesCS6D03G0043600	TraesCS6D01G021200 && F8WKW1.1 RecName: Full=7-deoxyloganetin glucosyltransferase; AltName: Full=Genipin glucosyltransferase; AltName: Full=UDP-glucose glucosyltransferase 2; Short=GjUGT2; AltName: Full=UDP-glycosyltransferase 85A24 && PF00201:UDP-glucoronosyl and UDP-glucosyl transferase
TraesCS5B03G0998700	TraesCS5B01G403000 && P93147.2 RecName: Full=Isoflavone 2'-hydroxylase; AltName: Full=CYP GE-3; AltName: Full=Cytochrome P450 81E1; AltName: Full=Cytochrome P450 91A4 && PF00067:Cytochrome P450
TraesCS1A03G0391500	TraesCS1A01G145100 && F4IPY2.1 RecName: Full=Cysteine--tRNA ligase, chloroplastic/mitochondrial; AltName: Full=Cysteinyl-tRNA synthetase; Short=CysRS; Flags: Precursor && PF01406:tRNA synthetases class I (C) catalytic domain
TraesCS5D03G0011500	TraesCS5D01G012300 && P93846.1 RecName: Full=Obtusifoliol 14-alpha demethylase; AltName: Full=CYPLI; AltName: Full=Cytochrome P450 51; AltName: Full=Cytochrome P450-LIA1 && PF00067:Cytochrome P450
TraesCS5D03G0766400	TraesCS5D01G342000 && P50134.1 RecName: Full=Ornithine decarboxylase; Short=ODC && PF02784:Pyridoxal-dependent decarboxylase, pyridoxal binding domain|PF00278:Pyridoxal-dependent decarboxylase, C-terminal sheet domain
TraesCS2A03G0423200	TraesCS2A01G202000 && Q8L731.1 RecName: Full=Protein DETOXIFICATION 12; Short=AtDTX12; AltName: Full=Multidrug and toxic compound extrusion protein 12; Short=MATE protein 12 && PF01554:MatE
TraesCS1D03G1008000	TraesCS1D01G439300 && Q8VZG2.1 RecName: Full=Protein HYPER-SENSITIVITY-RELATED 4; Short=AtHSR4; AltName: Full=BCS1-like protein && PF14363:Domain associated at C-terminal with AAA|PF00004:ATPase family associated with various cellular activities (AAA)
TraesCS2B03G0451900	TraesCS2B01G187100 && Q7XI41.1 RecName: Full=Probable trehalose-phosphate phosphatase 3; Short=OsTPP3; AltName: Full=Trehalose 6-phosphate phosphatase && PF02358:Trehalose-phosphatase
TraesCS2A03G0950700	TraesCS2A01G395000 && Q9FLV0.1 RecName: Full=Protein DOWNY MILDEW RESISTANCE 6; Short=AtDMR6; AltName: Full=2-oxoglutarate (2OG)-Fe(II) oxygenase-like protein DMR6; AltName: Full=Salicylate 3-hydroxylase DMR6; Short=S3H DMR6; Short=SA 3-hydroxylase DMR6; Short=Salicylic acid 3-hydroxylase DMR6 && PF03171:2OG-Fe(II) oxygenase superfamily|PF14226:non-haem dioxygenase in morphine synthesis N-terminal
TraesCS4A03G1126400	TraesCS4A01G449900 && - && PF13962:Domain of unknown function
TraesCS6B03G0102800	TraesCS6B01G044300 && P0DKG9.1 RecName: Full=High-affinity nitrate transporter 2.1; Short=OsNRT2.1 >P0DKH0.1 RecName: Full=High-affinity nitrate transporter 2.2; Short=OsNRT2.2 && PF07690:Major Facilitator Superfamily
TraesCS5D03G1047900	TraesCS5D01G474000 && Q9SDZ9.1 RecName: Full=Purple acid phosphatase 2; AltName: Full=Manganese(II) purple acid phosphatase 2; Flags: Precursor && PF16656:Purple acid Phosphatase, N-terminal domain|PF00149:Calcineurin-like phosphoesterase|PF14008:Iron/zinc purple acid phosphatase-like protein C
TraesCS2D03G0857400	TraesCS2D01G374500 && Q9SCP6.1 RecName: Full=UDP-glycosyltransferase 73D1 && PF00201:UDP-glucoronosyl and UDP-glucosyl transferase
TraesCS5D03G0591500	- && Q9LMP1.1 RecName: Full=Wall-associated receptor kinase 2; Flags: Precursor && PF00069:Protein kinase domain|PF13947:Wall-associated receptor kinase galacturonan-binding
TraesCS5A03G0742600	TraesCS5A01G305100 && Q6X1C0.1 RecName: Full=Crocetin glucosyltransferase 2 && PF00201:UDP-glucoronosyl and UDP-glucosyl transferase
TraesCS3D03G0124800	TraesCS3D01G064700 && Q8RWZ5.1 RecName: Full=G-type lectin S-receptor-like serine/threonine-protein kinase SD2-5; AltName: Full=S-domain-2 (SD2) receptor kinase 5; Short=SD2-5; Flags: Precursor && PF00314:Thaumatin family|PF00069:Protein kinase domain
