# Supplementary material for: Genome-Wide Association Study and Transcriptome Analysis Reveal Alkaline Stress-Responsive Genes in Bread Wheat (Triticum aestivum L.)
Source: Int J Mol Sci. 2025 Sep 5;26(17):8659. doi: 10.3390/ijms26178659 (PMC12429589; doi:10.3390/ijms26178659)
Supplement: Supplementary file 1 [file ijms-26-08659-s001.zip › Supplementary Table S4. A total of 547 common down-regulated genes under alkali stress were identified.xlsx]

## Sheet: Sheet1
Supplementary Table S4. A total of 547 common down-regulated genes under alkali stress were identified.
Gene ID	Description
TraesCS3B03G0814900	TraesCS3B01G318400 && - && PF01190:Pollen protein Ole e 1 like
TraesCS4B03G0758100	TraesCS4B01G287600 && A2XD08.2 RecName: Full=Homeobox-leucine zipper protein HOX21; AltName: Full=HD-ZIP protein HOX21; AltName: Full=Homeodomain transcription factor HOX21; AltName: Full=OsHox21 && PF00046:Homeodomain|PF02183:Homeobox associated leucine zipper
TraesCS7B03G1037000	cortical cell delineating protein && Q01595.1 RecName: Full=Cortical cell-delineating protein; AltName: Full=Root-specific protein ZRP3; Flags: Precursor && PF14547:Hydrophobic seed protein
TraesCS5B03G0570000	TraesCS5B01G215500 && - && PF15511:Centromere kinetochore component CENP-T histone fold
TraesCS3A03G0909700	TraesCS3A01G385300 && Q56Z59.2 RecName: Full=Patellin-3 && PF00650:CRAL/TRIO domain|PF03765:CRAL/TRIO, N-terminal domain
TraesCS2B03G0027700	- && Q9FWX7.1 RecName: Full=ABC transporter B family member 11; Short=ABC transporter ABCB.11; Short=AtABCB11; AltName: Full=Multidrug resistance protein 8; AltName: Full=P-glycoprotein 11 && PF00005:ABC transporter|PF00664:ABC transporter transmembrane region
TraesCS1A03G0967900	TraesCS1A01G396700 && Q8LEJ6.2 RecName: Full=Fasciclin-like arabinogalactan protein 11; Flags: Precursor && PF02469:Fasciclin domain
TraesCS3D03G0735900	TraesCS3D01G326600 && Q0JIF2.2 RecName: Full=Cyclin-B1-1; AltName: Full=G2/mitotic-specific cyclin-B1-1; Short=CycB1;1 && PF02984:Cyclin, C-terminal domain|PF00134:Cyclin, N-terminal domain
TraesCS7D03G1158700	TraesCS7D01G488900 && - && -
TraesCS2D03G0322200	TraesCS2D01G153500 && Q9FEQ8.1 RecName: Full=Peroxidase 2; AltName: Full=Plasma membrane-bound peroxidase 2; Short=pmPOX2; Flags: Precursor && PF00141:Peroxidase
TraesCS7A03G1115600	TraesCS7A01G459400 && P29162.1 RecName: Full=L-ascorbate oxidase homolog; AltName: Full=Pollen-specific protein NTP303; Flags: Precursor && PF00394:Multicopper oxidase|PF07732:Multicopper oxidase|PF07731:Multicopper oxidase
TraesCS7B03G0463800	TraesCS7B01G172300 && - && PF03087:Arabidopsis protein of unknown function
TraesCS2D03G0197300	TraesCS2D01G094400 && Q0WSF1.2 RecName: Full=Aldehyde dehydrogenase 22A1; AltName: Full=Novel aldehyde dehydrogenase family 22 member A1; Flags: Precursor && PF00171:Aldehyde dehydrogenase family
TraesCS1D03G0787400	TRIAE_CS42_1DL_TGACv1_061220_AA0189200%2Ccortical cell delineating protein && Q01595.1 RecName: Full=Cortical cell-delineating protein; AltName: Full=Root-specific protein ZRP3; Flags: Precursor && PF14547:Hydrophobic seed protein
TraesCS1B03G0879500	TraesCS1B01G320900 && Q0DH40.1 RecName: Full=Cyclin-B1-5; AltName: Full=G2/mitotic-specific cyclin-B1-5; Short=CycB1;5 && PF02984:Cyclin, C-terminal domain|PF00134:Cyclin, N-terminal domain
TraesCS6A03G0252300	- && O65375.1 RecName: Full=Leucine-rich repeat extensin-like protein 1; Short=AtLRX1; Short=LRR/EXTENSIN1; AltName: Full=Cell wall hydroxyproline-rich glycoprotein; Flags: Precursor && PF13855:Leucine rich repeat
TraesCS4D03G0487500	TraesCS4D01G198000 && Q9M1S3.1 RecName: Full=Probable RNA-binding protein ARP1; AltName: Full=ABA-regulated RNA-binding protein 1 && PF00076:RNA recognition motif. (a.k.a. RRM, RBD, or RNP domain)
TraesCS3D03G0388500	TraesCS3D01G178900 && Q9SDK9.1 RecName: Full=Replication protein A 14 kDa subunit; Short=OsRPA14; AltName: Full=Replication factor A protein 3; AltName: Full=Replication protein A 3 && PF08661:Replication factor A protein 3
TraesCS4A03G0744700	TraesCS4A01G293000 && Q43472.1 RecName: Full=Glycine-rich RNA-binding protein blt801; AltName: Full=Low temperature-responsive RNA-binding protein && PF00076:RNA recognition motif. (a.k.a. RRM, RBD, or RNP domain)
TraesCS4D03G0840100	TraesCS4D01G358200 && - && -
TraesCS3D03G0353200	TraesCS3D01G164600 && Q7F830.1 RecName: Full=Cyclin-A1-1; AltName: Full=G2/mitotic-specific cyclin-A1-1; Short=CycA1;1 && PF02984:Cyclin, C-terminal domain|PF00134:Cyclin, N-terminal domain
TraesCS7A03G0900300	- && Q56YU0.2 RecName: Full=Aldehyde dehydrogenase family 2 member C4; AltName: Full=ALDH1a; AltName: Full=Protein REDUCED EPIDERMAL FLUORESCENCE 1 && PF00171:Aldehyde dehydrogenase family
TraesCS2A03G0926800	TraesCS2A01G383100 && Q8DI01.1 RecName: Full=3-hydroxyacyl-[acyl-carrier-protein] dehydratase FabZ; AltName: Full=(3R)-hydroxymyristoyl-[acyl-carrier-protein] dehydratase; Short=(3R)-hydroxymyristoyl-ACP dehydrase; AltName: Full=Beta-hydroxyacyl-ACP dehydratase && PF07977:FabA-like domain
TraesCS7A03G0629900	TraesCS7A01G270500 && - && PF04970:Lecithin retinol acyltransferase
TraesCS1B03G0444500	TraesCS1B01G154500 && Q8S857.1 RecName: Full=Probable histone H2A variant 2 && PF16211:C-terminus of histone H2A|PF00125:Core histone H2A/H2B/H3/H4
TraesCS5D03G0370700	TraesCS5D01G148700 && Q6K3R9.1 RecName: Full=Basic leucine zipper 19; Short=OsbZIP19; Short=bZIP protein 19 && PF00170:bZIP transcription factor
TraesCS4A03G0686500	- && Q10DV7.1 RecName: Full=Actin-1; AltName: Full=OsRAC1 >A2XLF2.1 RecName: Full=Actin-1 && PF00022:Actin
TraesCS5D03G0460500	TraesCS5D01G194100 && P68427.2 RecName: Full=Histone H3.2 >P68428.2 RecName: Full=Histone H3.2 >P68429.2 RecName: Full=Histone H3.2; AltName: Full=Histone H3.1; AltName: Full=Major histone H3 >P68430.2 RecName: Full=Histone H3.2 && PF00125:Core histone H2A/H2B/H3/H4
TraesCS3B03G0217800	TraesCS3B01G093500 && - && -
TraesCS6B03G1159400	TraesCS6B01G411100 && P17070.2 RecName: Full=Proliferating cell nuclear antigen; Short=OsPCNA; Short=PCNA; AltName: Full=Cyclin && PF00705:Proliferating cell nuclear antigen, N-terminal domain|PF02747:Proliferating cell nuclear antigen, C-terminal domain
NewGene_30840	#N/A
TraesCS5D03G0112100	TraesCS5D01G044700 && Q5W6L9.1 RecName: Full=Kinesin-like protein KIN-12C && PF00225:Kinesin motor domain
TraesCS7D03G0199600	TraesCS7D01G086300 && A2Y953.1 RecName: Full=Protein arginine N-methyltransferase PRMT10 && PF06325:Ribosomal protein L11 methyltransferase (PrmA)
TraesCS2D03G0039600	TraesCS2D01G020200 && Q2QYE1.2 RecName: Full=Probable apyrase 3; Short=OsAPY3; AltName: Full=ATP-diphosphatase; AltName: Full=ATP-diphosphohydrolase; AltName: Full=Adenosine diphosphatase; Short=ADPase; Flags: Precursor && PF01150:GDA1/CD39 (nucleoside phosphatase) family
TraesCS4B03G0669400	TraesCS4B01G247500 && P68427.2 RecName: Full=Histone H3.2 >P68428.2 RecName: Full=Histone H3.2 >P68429.2 RecName: Full=Histone H3.2; AltName: Full=Histone H3.1; AltName: Full=Major histone H3 >P68430.2 RecName: Full=Histone H3.2 && PF00125:Core histone H2A/H2B/H3/H4
TraesCS2D03G0128500	TraesCS2D01G065000 && Q7XWU8.2 RecName: Full=Expansin-A1; AltName: Full=Alpha-expansin-1; AltName: Full=OsEXP1; AltName: Full=OsEXPA1; AltName: Full=OsaEXPa1.16; AltName: Full=RiExA; Flags: Precursor && PF03330:Lytic transglycolase|PF01357:Expansin C-terminal domain
TraesCS1B03G0907000	TraesCS1B01G330600 && P37834.2 RecName: Full=Peroxidase 1; Flags: Precursor && PF00141:Peroxidase
TraesCS1D03G0271100	TraesCS1D01G114500 && O82337.1 RecName: Full=Arabinogalactan peptide 16; Short=AG-peptide 16; Flags: Precursor && -
TraesCS3D03G0867300	TraesCS3D01G392800 && - && -
TraesCS1B03G1031100	TraesCS1B01G378700 && P68427.2 RecName: Full=Histone H3.2 >P68428.2 RecName: Full=Histone H3.2 >P68429.2 RecName: Full=Histone H3.2; AltName: Full=Histone H3.1; AltName: Full=Major histone H3 >P68430.2 RecName: Full=Histone H3.2 && PF00125:Core histone H2A/H2B/H3/H4
TraesCS1D03G0686900	TraesCS1D01G286600 && - && PF15511:Centromere kinetochore component CENP-T histone fold
TraesCS3A03G0287200	TraesCS3A01G129100 && - && PF00903:Glyoxalase/Bleomycin resistance protein/Dioxygenase superfamily
TraesCS6D03G0538900	TraesCS6D01G219800 && P93788.1 RecName: Full=Remorin; AltName: Full=pp34 && PF03766:Remorin, N-terminal region|PF03763:Remorin, C-terminal region
TraesCS2B03G0607000	TraesCS2B01G250000 && F4I2H7.1 RecName: Full=Protein TPX2; Short=AtTPX2; AltName: Full=Targeting protein for XKLP2 && PF06886:Targeting protein for Xklp2 (TPX2) domain|PF12214:Cell cycle regulated microtubule associated protein
NewGene_4168	#N/A
TraesCS5D03G0632500	TraesCS5D01G276200 && Q9S9N9.1 RecName: Full=Cinnamoyl-CoA reductase 1; Short=AtCCR1; AltName: Full=Protein IRREGULAR XYLEM 4 && PF01370:NAD dependent epimerase/dehydratase family
TraesCS4D03G0029500	TraesCS4D01G018500 && Q43472.1 RecName: Full=Glycine-rich RNA-binding protein blt801; AltName: Full=Low temperature-responsive RNA-binding protein && PF00076:RNA recognition motif. (a.k.a. RRM, RBD, or RNP domain)
TraesCS4D03G0463500	TraesCS4D01G186900 && - && -
TraesCS7B03G1036100	TRIAE_CS42_7BL_TGACv1_731325_AA2173400%2Ccortical cell delineating protein && Q01595.1 RecName: Full=Cortical cell-delineating protein; AltName: Full=Root-specific protein ZRP3; Flags: Precursor && PF14547:Hydrophobic seed protein
NewGene_18995	#N/A
TraesCS5D03G0674300	TraesCS5D01G296800 && P32295.1 RecName: Full=Indole-3-acetic acid-induced protein ARG7 && PF02519:Auxin responsive protein
TraesCS4A03G1021000	TRIAE_CS42_U_TGACv1_652710_AA2150050%2Ccortical cell delineating protein%2Cwheat root protein && Q01595.1 RecName: Full=Cortical cell-delineating protein; AltName: Full=Root-specific protein ZRP3; Flags: Precursor && PF14547:Hydrophobic seed protein
TraesCS6A03G0937300	TraesCS6A01G368400 && Q9FEQ8.1 RecName: Full=Peroxidase 2; AltName: Full=Plasma membrane-bound peroxidase 2; Short=pmPOX2; Flags: Precursor && PF00141:Peroxidase
TraesCS1B03G0400700	TraesCS1B01G146200 && Q6F353.1 RecName: Full=DNA replication licensing factor MCM6; AltName: Full=Minichromosome maintenance protein 6; Short=OsMCM6 && PF00493:MCM P-loop domain|PF17207:MCM OB domain|PF14551:MCM N-terminal domain|PF18263:MCM6 C-terminal winged-helix domain|PF17855:MCM AAA-lid domain
TraesCS5A03G0419500	TraesCS5A01G153100 && Q5N9J9.3 RecName: Full=Probable phytol kinase 2, chloroplastic; Flags: Precursor && -
TraesCS1B03G0764600	- && B8BKI8.1 RecName: Full=DNA replication licensing factor MCM2; AltName: Full=Minichromosome maintenance protein 2 && PF14551:MCM N-terminal domain|PF12619:Mini-chromosome maintenance protein 2|PF00493:MCM P-loop domain|PF17855:MCM AAA-lid domain|PF17207:MCM OB domain
TraesCS6A03G0924000	TraesCS6A01G360600 && Q6KAJ4.1 RecName: Full=DNA replication licensing factor MCM5; AltName: Full=Minichromosome maintenance protein 5; Short=OsMCM5 && PF17855:MCM AAA-lid domain|PF00493:MCM P-loop domain|PF17207:MCM OB domain|PF14551:MCM N-terminal domain
TraesCS7B03G0063700	TraesCS7B01G023600 && Q9SH66.1 RecName: Full=Dirigent protein 5; Short=AtDIR5; Flags: Precursor && PF03018:Dirigent-like protein
TraesCS5A03G0967100	TraesCS5A01G407800 && P46259.1 RecName: Full=Tubulin alpha-1 chain && PF00091:Tubulin/FtsZ family, GTPase domain|PF03953:Tubulin C-terminal domain
TraesCS2A03G0932200	TraesCS2A01G384900 && F4I443.1 RecName: Full=BRCA1-associated RING domain protein 1; Short=AtBARD1; AltName: Full=Protein REPRESSOR OF WUSCHEL 1 && PF13771:PHD-like zinc-binding domain
TraesCS1D03G0805100	TraesCS1D01G340600 && Q42831.1 RecName: Full=Non-symbiotic hemoglobin; AltName: Full=HORvu GLB1; AltName: Full=Non-legume hemoglobin && PF00042:Globin
TraesCS4A03G0134300	TraesCS4A01G067800 && P59259.2 RecName: Full=Histone H4 >Q6LAF3.3 RecName: Full=Histone H4 >Q6PMI5.3 RecName: Full=Histone H4 >Q6WZ83.3 RecName: Full=Histone H4 >Q76H85.3 RecName: Full=Histone H4 >P62788.2 RecName: Full=Histone H4 >P62787.2 RecName: Full=Histone H4 >P62887.2 RecName: Full=Histone H4 >P62785.2 RecName: Full=Histone H4 variant TH011 >P0CG89.1 RecName: Full=Histone H4 && PF15511:Cen…
NewGene_7421	#N/A
TraesCS5B03G0700400	TraesCS5B01G268200 && Q9S9N9.1 RecName: Full=Cinnamoyl-CoA reductase 1; Short=AtCCR1; AltName: Full=Protein IRREGULAR XYLEM 4 && PF13460:NAD(P)H-binding
TraesCS7D03G0620600	TraesCS7D01G274700 && - && PF03087:Arabidopsis protein of unknown function
TraesCS3A03G1167600	TraesCS3A01G497200 && - && -
TraesCS3A03G0040500	TraesCS3A01G019600 && Q9LV20.1 RecName: Full=WAT1-related protein At3g18200 && PF00892:EamA-like transporter family
TraesCS5A03G1247300	TraesCS5A01G534300 && Q8H7U1.1 RecName: Full=Tubulin beta-2 chain; AltName: Full=Beta-2-tubulin && PF00091:Tubulin/FtsZ family, GTPase domain|PF03953:Tubulin C-terminal domain
TraesCS4B03G0283800	TraesCS4B01G122800 && P93596.1 RecName: Full=Obtusifoliol 14-alpha demethylase; AltName: Full=CYPLI; AltName: Full=Cytochrome P450 51; AltName: Full=Cytochrome P450-LIA1 && PF00067:Cytochrome P450
TraesCS1A03G0596300	TraesCS1A01G229100 && Q6ZBP3.1 RecName: Full=Histone H2B.2 >A2YWI3.1 RecName: Full=Histone H2B.2 && PF00125:Core histone H2A/H2B/H3/H4
TraesCS6B03G0032500	TraesCS6B01G014300 && - && -
TraesCS4D03G0782300	TraesCS4D01G336800 && Q6ZIX2.1 RecName: Full=Cycloartenol-C-24-methyltransferase 1; AltName: Full=24-sterol C-methyltransferase 1; Short=Sterol C-methyltransferase 1 && PF08498:Sterol methyltransferase C-terminal|PF08241:Methyltransferase domain
TraesCS5A03G0932600	TraesCS5A01G390000 && Q75LL2.1 RecName: Full=Kinesin-like protein KIN-12G && PF00225:Kinesin motor domain
TraesCS7A03G1349900	TraesCS7A01G555100 && - && PF01419:Jacalin-like lectin domain|PF03018:Dirigent-like protein
TraesCS6B03G1178100	TraesCS6B01G419000 && Q9AXT8.1 RecName: Full=DNA (cytosine-5)-methyltransferase 1; AltName: Full=Chromomethylase 1; AltName: Full=DNA cytosine methyltransferase MET2a; AltName: Full=Zea methyltransferase2; Short=Zmet2 && PF01426:BAH domain|PF00385:Chromo (CHRromatin Organisation MOdifier) domain|PF00145:C-5 cytosine-specific DNA methylase
TraesCS2A03G0987800	TRIAE_CS42_U_TGACv1_640870_AA2077850%2C14 kDa Proline rich protein%2Chydrophob_seed domain && P14009.1 RecName: Full=14 kDa proline-rich protein DC2.15; Flags: Precursor && PF14547:Hydrophobic seed protein
TraesCS5A03G1151800	TraesCS5A01G490900 && Q9LZX4.1 RecName: Full=Fasciclin-like arabinogalactan protein 10; Flags: Precursor && PF02469:Fasciclin domain
TraesCS6A03G0276900	TraesCS6A01G117400 && P40280.1 RecName: Full=Histone H2A && PF16211:C-terminus of histone H2A|PF00125:Core histone H2A/H2B/H3/H4
TraesCS4D03G0728600	TRIAE_CS42_4DL_TGACv1_343111_AA1130030%2Ccortical cell delineating protein && Q01595.1 RecName: Full=Cortical cell-delineating protein; AltName: Full=Root-specific protein ZRP3; Flags: Precursor && PF14547:Hydrophobic seed protein
TraesCS1A03G0873700	TraesCS1A01G357200 && Q2R480.1 RecName: Full=6-phosphogluconate dehydrogenase, decarboxylating 2, chloroplastic; Short=OsG6PGH2; Flags: Precursor && PF00393:6-phosphogluconate dehydrogenase, C-terminal domain|PF03446:NAD binding domain of 6-phosphogluconate dehydrogenase
TraesCS3A03G0770100	TraesCS3A01G318600 && - && -
TraesCS3A03G1166500	TraesCS3A01G496400 && Q6YWK8.1 RecName: Full=Probable mannan synthase 11; AltName: Full=Cellulose synthase-like protein A11; AltName: Full=OsCslA11 && PF13641:Glycosyltransferase like family 2
TraesCS4A03G0148700	TraesCS4A01G073800 && Q8H129.1 RecName: Full=Purple acid phosphatase 3; Flags: Precursor && PF00149:Calcineurin-like phosphoesterase
TraesCS2A03G0235500	TraesCS2A01G114200 && Q945T0.1 RecName: Full=Rapid alkalinization factor; Short=NtRALF; Flags: Precursor && PF05498:Rapid ALkalinization Factor (RALF)
TraesCS7B03G0044300	TraesCS7B01G016900 && P68427.2 RecName: Full=Histone H3.2 >P68428.2 RecName: Full=Histone H3.2 >P68429.2 RecName: Full=Histone H3.2; AltName: Full=Histone H3.1; AltName: Full=Major histone H3 >P68430.2 RecName: Full=Histone H3.2 && PF00125:Core histone H2A/H2B/H3/H4
TraesCS3D03G0195200	TraesCS3D01G097700 && Q501D5.1 RecName: Full=Mini-chromosome maintenance complex-binding protein; Short=MCM-BP; Short=MCM-binding protein; AltName: Full=Protein E2F TARGET GENE 1 && PF09739:Mini-chromosome maintenance replisome factor
TraesCS1B03G1050500	TraesCS1B01G386500 && P05621.2 RecName: Full=Histone H2B.2 && PF00125:Core histone H2A/H2B/H3/H4
TraesCS4D03G0742500	TraesCS4D01G317800 && Q9LZX4.1 RecName: Full=Fasciclin-like arabinogalactan protein 10; Flags: Precursor && PF02469:Fasciclin domain
TraesCS7D03G1158300	TraesCS7D01G488600 && O65759.1 RecName: Full=Histone H2AX && PF16211:C-terminus of histone H2A|PF00125:Core histone H2A/H2B/H3/H4
NewGene_38986	#N/A
TraesCS2B03G0538500	TraesCS2B01G223300 && - && -
TraesCS1B03G1040700	TraesCS1B01G383400 && P49353.1 RecName: Full=Farnesyl pyrophosphate synthase; Short=FPP synthase; Short=FPS; AltName: Full=(2E,6E)-farnesyl diphosphate synthase; AltName: Full=Dimethylallyltranstransferase; AltName: Full=Farnesyl diphosphate synthase; AltName: Full=Geranyltranstransferase && PF00348:Polyprenyl synthetase
TraesCS1B03G1017900	TraesCS1B01G373600 && Q2R480.1 RecName: Full=6-phosphogluconate dehydrogenase, decarboxylating 2, chloroplastic; Short=OsG6PGH2; Flags: Precursor && PF00393:6-phosphogluconate dehydrogenase, C-terminal domain|PF03446:NAD binding domain of 6-phosphogluconate dehydrogenase
TraesCS7B03G0904500	TraesCS7B01G336900 && P40280.1 RecName: Full=Histone H2A && PF16211:C-terminus of histone H2A|PF00125:Core histone H2A/H2B/H3/H4
TraesCS6D03G0281600	TraesCS6D01G127100 && Q9FLC0.1 RecName: Full=Peroxidase 52; Short=Atperox P52; AltName: Full=ATP49; Flags: Precursor && PF00141:Peroxidase
TraesCS7D03G0776000	TraesCS7D01G326200 && Q8LDF9.1 RecName: Full=High mobility group B protein 7; AltName: Full=Nucleosome/chromatin assembly factor group D 07; Short=Nucleosome/chromatin assembly factor group D 7; AltName: Full=Protein NUCLEAR FUSION DEFECTIVE 7 && PF00505:HMG (high mobility group) box
TraesCS1D03G0649700	TraesCS1D01G271200 && - && PF06749:Protein of unknown function (DUF1218)
TraesCS3D03G0317700	TraesCS3D01G150300 && P68427.2 RecName: Full=Histone H3.2 >P68428.2 RecName: Full=Histone H3.2 >P68429.2 RecName: Full=Histone H3.2; AltName: Full=Histone H3.1; AltName: Full=Major histone H3 >P68430.2 RecName: Full=Histone H3.2 && PF00125:Core histone H2A/H2B/H3/H4
TraesCS1B03G0645400	TRIAE_CS42_1BL_TGACv1_031045_AA0106620%2Ccortical cell delineating protein%2Ccysteine-rich protein%2C LTPlike && Q01595.1 RecName: Full=Cortical cell-delineating protein; AltName: Full=Root-specific protein ZRP3; Flags: Precursor && PF14547:Hydrophobic seed protein
TraesCS3B03G0523500	TraesCS3B01G216000 && Q8L7T3.1 RecName: Full=Ubiquitin-conjugating enzyme E2 20; AltName: Full=E2 ubiquitin-conjugating enzyme 20; AltName: Full=Ubiquitin carrier protein 20 && PF00179:Ubiquitin-conjugating enzyme
TraesCS7D03G1047800	TraesCS7D01G442100 && Q14181.2 RecName: Full=DNA polymerase alpha subunit B; AltName: Full=DNA polymerase alpha 70 kDa subunit && PF04042:DNA polymerase alpha/epsilon subunit B|PF08418:DNA polymerase alpha subunit B N-terminal
TraesCS5A03G0559600	TraesCS5A01G216600 && P62786.2 RecName: Full=Histone H4 variant TH091 && PF15511:Centromere kinetochore component CENP-T histone fold
TraesCS3A03G0711700	TraesCS3A01G284500 && - && PF01190:Pollen protein Ole e 1 like
TraesCS5D03G0397100	TraesCS5D01G162500 && Q5W7C6.1 RecName: Full=Kinesin-like protein KIN-5A && PF00225:Kinesin motor domain
NewGene_39810	#N/A
TraesCS7B03G0668300	TraesCS7B01G239500 && O82337.1 RecName: Full=Arabinogalactan peptide 16; Short=AG-peptide 16; Flags: Precursor && PF06376:Arabinogalactan peptide
TraesCS7B03G1260300	TraesCS7B01G468200 && P93844.2 RecName: Full=Phospholipase D alpha 2; Short=PLD alpha 2; AltName: Full=Choline phosphatase 2; AltName: Full=Phosphatidylcholine-hydrolyzing phospholipase D 2 && PF12357:Phospholipase D C terminal|PF00168:C2 domain|PF00614:Phospholipase D Active site motif
TraesCS2A03G0776000	TraesCS2A01G312400 && Q6ZBP3.1 RecName: Full=Histone H2B.2 >A2YWI3.1 RecName: Full=Histone H2B.2 && PF00125:Core histone H2A/H2B/H3/H4
TraesCS4B03G0797900	TraesCS4B01G305200 && - && -
NewGene_41949	#N/A
TraesCS2D03G0492800	TraesCS2D01G232300 && F4I2H7.1 RecName: Full=Protein TPX2; Short=AtTPX2; AltName: Full=Targeting protein for XKLP2 && PF12214:Cell cycle regulated microtubule associated protein|PF06886:Targeting protein for Xklp2 (TPX2) domain
TraesCS1B03G1050700	TraesCS1B01G386700 && P05621.2 RecName: Full=Histone H2B.2 && PF00125:Core histone H2A/H2B/H3/H4
TraesCS2D03G0539700	TraesCS2D01G241800 && B1Q3J6.1 RecName: Full=DNA (cytosine-5)-methyltransferase 1B; Short=OsMET1b; AltName: Full=DNA methyltransferase 1-2; Short=OsMET1-2 && PF00145:C-5 cytosine-specific DNA methylase|PF01426:BAH domain|PF12047:Cytosine specific DNA methyltransferase replication foci domain
TraesCS2B03G0786000	TraesCS2B01G300400 && Q84WJ2.2 RecName: Full=Probable DNA primase large subunit && PF04104:Eukaryotic and archaeal DNA primase, large subunit
TraesCS3D03G0037900	TraesCS3D01G021700 && Q94AJ5.1 RecName: Full=Probable polygalacturonase At1g80170; Short=PG; AltName: Full=Pectinase At1g80170; Flags: Precursor && PF00295:Glycosyl hydrolases family 28
TraesCS2A03G1162700	TraesCS2A01G498500 && Q38911.1 RecName: Full=Xyloglucan endotransglucosylase/hydrolase protein 15; Short=At-XTH15; Short=XTH-15; Flags: Precursor && PF00722:Glycosyl hydrolases family 16
TraesCS6B03G0776100	TraesCS6B01G265700 && - && PF03766:Remorin, N-terminal region|PF03763:Remorin, C-terminal region
TraesCS3A03G0635100	TraesCS3A01G246600 && Q8LEJ6.2 RecName: Full=Fasciclin-like arabinogalactan protein 11; Flags: Precursor && PF02469:Fasciclin domain
TraesCS6A03G0325400	TraesCS6A01G137300 && P42036.2 RecName: Full=40S ribosomal protein S14-3 && PF00411:Ribosomal protein S11
TraesCS7D03G0744600	TraesCS7D01G312200 && Q9LNA5.1 RecName: Full=ACT domain-containing protein ACR8; AltName: Full=Protein ACT DOMAIN REPEATS 8 && PF01842:ACT domain
TraesCS4B03G0950700	cortical cell delineating protein && Q01595.1 RecName: Full=Cortical cell-delineating protein; AltName: Full=Root-specific protein ZRP3; Flags: Precursor && PF14547:Hydrophobic seed protein
TraesCS4B03G0041500	TraesCS4B01G020300 && Q43472.1 RecName: Full=Glycine-rich RNA-binding protein blt801; AltName: Full=Low temperature-responsive RNA-binding protein && PF00076:RNA recognition motif. (a.k.a. RRM, RBD, or RNP domain)
TraesCS7B03G0587400	TraesCS7B01G207400 && - && -
TraesCS3B03G1022700	TraesCS3B01G412600 && O48653.2 RecName: Full=DNA polymerase alpha catalytic subunit && PF03104:DNA polymerase family B, exonuclease domain|PF08996:DNA Polymerase alpha zinc finger|PF12254:DNA polymerase alpha subunit p180 N terminal|PF00136:DNA polymerase family B
TraesCS3D03G1117700	- && Q9LVD9.1 RecName: Full=Protein DETOXIFICATION 40; Short=AtDTX40; AltName: Full=Multidrug and toxic compound extrusion protein 40; Short=MATE protein 40 && PF01554:MatE
TraesCS1A03G0595600	TraesCS1A01G228700 && Q6ZBP3.1 RecName: Full=Histone H2B.2 >A2YWI3.1 RecName: Full=Histone H2B.2 && PF00125:Core histone H2A/H2B/H3/H4
TraesCS2A03G1140700	TraesCS2A01G488200 && Q0WVU3.1 RecName: Full=Myb family transcription factor PHL5; AltName: Full=Protein PHR1-LIKE 5 && PF00249:Myb-like DNA-binding domain|PF14379:MYB-CC type transfactor, LHEQLE motif
TraesCS7B03G0464900	TraesCS7B01G173100 && - && PF03087:Arabidopsis protein of unknown function
TraesCS2D03G0925700	TRIAE_CS42_2DL_TGACv1_159213_AA0534590%2C14 kDa Proline-rich protein%2Chydrophob_seed domain && Q9S7I2.1 RecName: Full=Putative lipid-binding protein AIR1; AltName: Full=Auxin-induced in root cultures protein 1; Flags: Precursor && PF14547:Hydrophobic seed protein
TraesCS2B03G1023400	- && F4I443.1 RecName: Full=BRCA1-associated RING domain protein 1; Short=AtBARD1; AltName: Full=Protein REPRESSOR OF WUSCHEL 1 && PF13771:PHD-like zinc-binding domain
TraesCS3B03G0974400	TraesCS3B01G390200 && Q43216.3 RecName: Full=Histone H2B.5; AltName: Full=wcH2B-6 && PF00125:Core histone H2A/H2B/H3/H4
TraesCS1A03G0737600	TraesCS1A01G295700 && P59259.2 RecName: Full=Histone H4 >Q6LAF3.3 RecName: Full=Histone H4 >Q6PMI5.3 RecName: Full=Histone H4 >Q6WZ83.3 RecName: Full=Histone H4 >Q76H85.3 RecName: Full=Histone H4 >P62788.2 RecName: Full=Histone H4 >P62787.2 RecName: Full=Histone H4 >P62887.2 RecName: Full=Histone H4 >P62785.2 RecName: Full=Histone H4 variant TH011 >P0CG89.1 RecName: Full=Histone H4 && PF15511:Cen…
TraesCS5A03G1151400	TraesCS5A01G490700 && - && -
TraesCS6A03G0327800	TraesCS6A01G138000 && Q9FLC0.1 RecName: Full=Peroxidase 52; Short=Atperox P52; AltName: Full=ATP49; Flags: Precursor && PF00141:Peroxidase
TraesCS6B03G1067400	TraesCS6B01G376900 && P05621.2 RecName: Full=Histone H2B.2 && PF00125:Core histone H2A/H2B/H3/H4
TraesCS4B03G0027200	TraesCS4B01G013400 && B8XCH5.1 RecName: Full=Protein QUIRKY && PF08372:Plant phosphoribosyltransferase C-terminal|PF00168:C2 domain
TraesCS7B03G0648500	TraesCS7B01G230000 && Q8LDF9.1 RecName: Full=High mobility group B protein 7; AltName: Full=Nucleosome/chromatin assembly factor group D 07; Short=Nucleosome/chromatin assembly factor group D 7; AltName: Full=Protein NUCLEAR FUSION DEFECTIVE 7 && PF00505:HMG (high mobility group) box
TraesCS6B03G0071900	TraesCS6B01G031700 && Q9FSV7.1 RecName: Full=Sucrose:sucrose 1-fructosyltransferase; AltName: Full=Sucrose 1(F)-fructosyltransferase; AltName: Full=Sucrose:sucrose 1(F)-beta-D-fructosyltransferase; Flags: Precursor && PF08244:Glycosyl hydrolases family 32 C terminal|PF00251:Glycosyl hydrolases family 32 N-terminal domain|PF11837:Domain of unknown function (DUF3357)
TraesCS1B03G0634700	TraesCS1B01G218300 && O82427.2 RecName: Full=24-methylenesterol C-methyltransferase 2; Short=24-sterol C-methyltransferase 2; Short=Sterol-C-methyltransferase 2 && PF08498:Sterol methyltransferase C-terminal|PF08241:Methyltransferase domain
TraesCS1D03G0985900	TraesCS1D01G428600 && - && PF04450:Peptidase of plants and bacteria
TraesCS5D03G0427900	TraesCS5D01G177200 && Q6H5J0.1 RecName: Full=Enoyl-[acyl-carrier-protein] reductase [NADH] 2, chloroplastic; Short=ENR; AltName: Full=NADH-dependent enoyl-ACP reductase; Flags: Precursor && PF13561:Enoyl-(Acyl carrier protein) reductase
TraesCS6D03G0600900	- && - && -
TraesCS5D03G0421800	TraesCS5D01G173800 && Q8S4Y1.1 RecName: Full=Acetyl-CoA acetyltransferase, cytosolic 1; AltName: Full=Cytosolic acetoacetyl-CoA thiolase 1; Short=Thiolase 1; AltName: Full=Protein EMBRYO DEFECTIVE 1276 && PF00108:Thiolase, N-terminal domain|PF02803:Thiolase, C-terminal domain
TraesCS3B03G0495200	TraesCS3B01G203200 && Q9SDK9.1 RecName: Full=Replication protein A 14 kDa subunit; Short=OsRPA14; AltName: Full=Replication factor A protein 3; AltName: Full=Replication protein A 3 && PF08661:Replication factor A protein 3
TraesCS3D03G0655100	TraesCS3D01G284300 && - && PF01190:Pollen protein Ole e 1 like
TraesCS3B03G0657500	- && Q54V77.1 RecName: Full=CTP synthase; AltName: Full=CTP synthetase; AltName: Full=UTP--ammonia ligase && PF00117:Glutamine amidotransferase class-I|PF06418:CTP synthase N-terminus
TraesCS7A03G0811000	TraesCS7A01G329300 && Q8LDF9.1 RecName: Full=High mobility group B protein 7; AltName: Full=Nucleosome/chromatin assembly factor group D 07; Short=Nucleosome/chromatin assembly factor group D 7; AltName: Full=Protein NUCLEAR FUSION DEFECTIVE 7 && PF00505:HMG (high mobility group) box
TraesCSU03G0016400	TraesCSU01G015100 && Q9FEQ8.1 RecName: Full=Peroxidase 2; AltName: Full=Plasma membrane-bound peroxidase 2; Short=pmPOX2; Flags: Precursor && PF00141:Peroxidase
TraesCS4A03G0552100	TraesCS4A01G207000 && Q9CAP8.1 RecName: Full=Long chain acyl-CoA synthetase 9, chloroplastic && PF00501:AMP-binding enzyme
TraesCS2D03G0229800	TraesCS2D01G108300 && A5H452.1 RecName: Full=Peroxidase 70; AltName: Full=Plasma membrane-bound peroxidase 2b; Short=pmPOX2b; Flags: Precursor && PF00141:Peroxidase
TraesCS1B03G0566900	TraesCS1B01G192500 && Q6ZBP3.1 RecName: Full=Histone H2B.2 >A2YWI3.1 RecName: Full=Histone H2B.2 && PF00125:Core histone H2A/H2B/H3/H4
TraesCS3A03G0184900	TraesCS3A01G083500 && - && -
TraesCS6B03G0195400	TraesCS6B01G082400 && P02275.2 RecName: Full=Histone H2A.1; AltName: Full=wcH2A-9 && PF00125:Core histone H2A/H2B/H3/H4|PF16211:C-terminus of histone H2A
TraesCS1B03G1249700	TraesCS1B01G467900 && P85107.1 RecName: Full=Trimethylguanosine synthase; AltName: Full=Nuclear receptor coactivator 6-interacting protein; AltName: Full=PRIP-interacting protein with methyltransferase motif; Short=PIMT; Short=PIPMT && PF09445:RNA cap guanine-N2 methyltransferase
TraesCS1D03G0710000	TraesCS1D01G293600 && O80920.1 RecName: Full=Abscisic acid receptor PYL4; AltName: Full=ABI1-binding protein 2; AltName: Full=PYR1-like protein 4; AltName: Full=Regulatory components of ABA receptor 10 && PF10604:Polyketide cyclase / dehydrase and lipid transport
TraesCS7D03G1251000	TraesCS7D01G531400 && P27626.1 RecName: Full=Senescence-associated protein DIN1 && PF00581:Rhodanese-like domain
TraesCS2B03G0855300	TraesCS2B01G327900 && P16976.2 RecName: Full=GTP-binding protein YPTM1 && PF00071:Ras family
TraesCS2B03G1540400	TraesCS2B01G615100 && Q9LHA7.1 RecName: Full=Peroxidase 31; Short=Atperox P31; AltName: Full=ATP41; Flags: Precursor && PF00141:Peroxidase
TraesCS4A03G0234500	- && Q8R3F5.3 RecName: Full=Malonyl-CoA-acyl carrier protein transacylase, mitochondrial; Short=MCT; AltName: Full=Mitochondrial malonyltransferase; AltName: Full=[Acyl-carrier-protein] malonyltransferase; Flags: Precursor && PF00698:Acyl transferase domain
TraesCS4A03G0496200	TraesCS4A01G182700 && Q594P3.1 RecName: Full=Fatty acid desaturase DES3; Short=SbDES3 && PF00487:Fatty acid desaturase|PF11960:Domain of unknown function (DUF3474)
TraesCS2D03G0870500	TraesCS2D01G381600 && F4I443.1 RecName: Full=BRCA1-associated RING domain protein 1; Short=AtBARD1; AltName: Full=Protein REPRESSOR OF WUSCHEL 1 && PF13771:PHD-like zinc-binding domain
TraesCS2D03G1091000	TraesCS2D01G488500 && Q9SJW0.1 RecName: Full=Myb family transcription factor PHL7; AltName: Full=Protein PHR1-LIKE 7 && PF00249:Myb-like DNA-binding domain|PF14379:MYB-CC type transfactor, LHEQLE motif
TraesCS2A03G0745300	TraesCS2A01G299100 && P68427.2 RecName: Full=Histone H3.2 >P68428.2 RecName: Full=Histone H3.2 >P68429.2 RecName: Full=Histone H3.2; AltName: Full=Histone H3.1; AltName: Full=Major histone H3 >P68430.2 RecName: Full=Histone H3.2 && PF00125:Core histone H2A/H2B/H3/H4
TraesCS1A03G0880600	TraesCS1A01G360700 && Q8LQ92.1 RecName: Full=Endoglucanase 3; AltName: Full=Endo-1,4-beta glucanase 3; AltName: Full=OsGLU8; Flags: Precursor && PF00759:Glycosyl hydrolase family 9
TraesCS3B03G0483000	TraesCS3B01G198200 && Q9M069.2 RecName: Full=Glucan endo-1,3-beta-glucosidase 7; AltName: Full=(1->3)-beta-glucan endohydrolase 7; Short=(1->3)-beta-glucanase 7; AltName: Full=Beta-1,3-endoglucanase 7; Short=Beta-1,3-glucanase 7; Flags: Precursor && PF07983:X8 domain
TraesCS3A03G0935100	TraesCS3A01G398800 && - && -
TraesCS2A03G1032900	TraesCS2A01G433700 && Q8LG58.2 RecName: Full=Probable xyloglucan endotransglucosylase/hydrolase protein 16; Short=At-XTH16; Short=XTH-16; Flags: Precursor && PF06955:Xyloglucan endo-transglycosylase (XET) C-terminus|PF00722:Glycosyl hydrolases family 16
TraesCS5B03G0633000	TraesCS5B01G243500 && P40280.1 RecName: Full=Histone H2A && PF00125:Core histone H2A/H2B/H3/H4|PF16211:C-terminus of histone H2A
NewGene_23771	#N/A
TraesCS1A03G0789700	TraesCS1A01G318000 && P37834.2 RecName: Full=Peroxidase 1; Flags: Precursor && PF00141:Peroxidase
TraesCS5D03G0759100	TraesCS5D01G337800 && Q10G81.1 RecName: Full=Histone-binding protein MSI1 homolog; AltName: Full=CAF-1 p48 homolog; AltName: Full=Chromatin assembly factor 1 subunit MSI1 homolog; Short=CAF-1 subunit MSI1 homolog; AltName: Full=WD-40 repeat-containing protein MSI1 homolog && PF12265:Histone-binding protein RBBP4 or subunit C of CAF1 complex
NewGene_1232	#N/A
TraesCS1A03G0817100	TRIAE_CS42_1AL_TGACv1_001426_AA0030340%2Ccortical cell delineating protein%2Ccysteine-rich protein%2C LTPlike && Q01595.1 RecName: Full=Cortical cell-delineating protein; AltName: Full=Root-specific protein ZRP3; Flags: Precursor && PF14547:Hydrophobic seed protein
TraesCS4A03G0185100	TraesCS4A01G090100 && Q6NU40.1 RecName: Full=Chromosome transmission fidelity protein 18 homolog && PF00004:ATPase family associated with various cellular activities (AAA)
NewGene_12633	#N/A
TraesCS3B03G0884300	TraesCS3B01G347300 && - && -
TraesCS4B03G0998900	TraesCS4B01G393000 && - && PF03763:Remorin, C-terminal region|PF03766:Remorin, N-terminal region
TraesCS7B03G0330900	TraesCS7B01G127200 && Q9LS46.1 RecName: Full=Aluminum-activated malate transporter 9; Short=AtALMT9 && PF11744:Aluminium activated malate transporter
TraesCS6B03G0194100	TraesCS6B01G081800 && P68427.2 RecName: Full=Histone H3.2 >P68428.2 RecName: Full=Histone H3.2 >P68429.2 RecName: Full=Histone H3.2; AltName: Full=Histone H3.1; AltName: Full=Major histone H3 >P68430.2 RecName: Full=Histone H3.2 && PF00125:Core histone H2A/H2B/H3/H4
TraesCS6D03G0826300	TraesCS6D01G357600 && P17070.2 RecName: Full=Proliferating cell nuclear antigen; Short=OsPCNA; Short=PCNA; AltName: Full=Cyclin && PF00705:Proliferating cell nuclear antigen, N-terminal domain|PF02747:Proliferating cell nuclear antigen, C-terminal domain
TraesCS3D03G0048300	TraesCS3D01G027300 && Q9LV20.1 RecName: Full=WAT1-related protein At3g18200 && PF00892:EamA-like transporter family
TraesCS7A03G0458400	TraesCS7A01G197400 && Q96GN5.2 RecName: Full=Cell division cycle-associated 7-like protein; AltName: Full=Protein JPO2; AltName: Full=Transcription factor RAM2 && PF10497:Zinc-finger domain of monoamine-oxidase A repressor R1
TraesCS1D03G0848100	TraesCS1D01G361400 && Q2R480.1 RecName: Full=6-phosphogluconate dehydrogenase, decarboxylating 2, chloroplastic; Short=OsG6PGH2; Flags: Precursor && PF00393:6-phosphogluconate dehydrogenase, C-terminal domain|PF03446:NAD binding domain of 6-phosphogluconate dehydrogenase
TraesCS6B03G0071700	TraesCS6B01G031600 && Q9FSV7.1 RecName: Full=Sucrose:sucrose 1-fructosyltransferase; AltName: Full=Sucrose 1(F)-fructosyltransferase; AltName: Full=Sucrose:sucrose 1(F)-beta-D-fructosyltransferase; Flags: Precursor && PF00251:Glycosyl hydrolases family 32 N-terminal domain|PF08244:Glycosyl hydrolases family 32 C terminal|PF11837:Domain of unknown function (DUF3357)
TraesCS3A03G0215300	TraesCS3A01G097200 && Q501D5.1 RecName: Full=Mini-chromosome maintenance complex-binding protein; Short=MCM-BP; Short=MCM-binding protein; AltName: Full=Protein E2F TARGET GENE 1 && PF09739:Mini-chromosome maintenance replisome factor
TraesCS6B03G1110900	TraesCS6B01G393500 && Q6KAJ4.1 RecName: Full=DNA replication licensing factor MCM5; AltName: Full=Minichromosome maintenance protein 5; Short=OsMCM5 && PF17207:MCM OB domain|PF17855:MCM AAA-lid domain|PF00493:MCM P-loop domain|PF14551:MCM N-terminal domain
TraesCS7B03G1035700	TRIAE_CS42_7BL_TGACv1_580616_AA1914840%2Ccortical cell delineating protein && Q01595.1 RecName: Full=Cortical cell-delineating protein; AltName: Full=Root-specific protein ZRP3; Flags: Precursor && PF14547:Hydrophobic seed protein
TraesCS1A03G0545200	TraesCS1A01G204700 && O82427.2 RecName: Full=24-methylenesterol C-methyltransferase 2; Short=24-sterol C-methyltransferase 2; Short=Sterol-C-methyltransferase 2 && PF08498:Sterol methyltransferase C-terminal|PF08241:Methyltransferase domain
TraesCS6A03G1006100	TraesCS6A01G401600 && O65759.1 RecName: Full=Histone H2AX && PF00125:Core histone H2A/H2B/H3/H4|PF16211:C-terminus of histone H2A
TraesCS3D03G0414300	TraesCS3D01G190400 && Q8L7T3.1 RecName: Full=Ubiquitin-conjugating enzyme E2 20; AltName: Full=E2 ubiquitin-conjugating enzyme 20; AltName: Full=Ubiquitin carrier protein 20 && PF00179:Ubiquitin-conjugating enzyme
TraesCS6B03G1141400	TraesCS6B01G403900 && Q9FEQ8.1 RecName: Full=Peroxidase 2; AltName: Full=Plasma membrane-bound peroxidase 2; Short=pmPOX2; Flags: Precursor && PF00141:Peroxidase
TraesCS4D03G0092700	TraesCS4D01G050800 && Q10DV7.1 RecName: Full=Actin-1; AltName: Full=OsRAC1 >A2XLF2.1 RecName: Full=Actin-1 && PF00022:Actin
TraesCS3A03G0845600	TraesCS3A01G355600 && - && -
TraesCS2B03G1390400	TraesCS2B01G554000 && - && -
TraesCS1A03G0336200	TraesCS1A01G132400 && Q8S857.1 RecName: Full=Probable histone H2A variant 2 && PF16211:C-terminus of histone H2A|PF00125:Core histone H2A/H2B/H3/H4
TraesCS7B03G0659100	TraesCS7B01G235100 && Q9FJ45.1 RecName: Full=GDSL esterase/lipase At5g45910; AltName: Full=Extracellular lipase At5g45910; Flags: Precursor && PF00657:GDSL-like Lipase/Acylhydrolase
TraesCS4A03G1006300	TraesCS4A01G404800 && - && -
TraesCS7B03G0801700	TraesCS7B01G298600 && Q9FEQ8.1 RecName: Full=Peroxidase 2; AltName: Full=Plasma membrane-bound peroxidase 2; Short=pmPOX2; Flags: Precursor && PF00141:Peroxidase
TraesCS3B03G0164700	- && Q8W487.1 RecName: Full=Uncharacterized protein At2g39795, mitochondrial; Flags: Precursor && PF02330:Mitochondrial glycoprotein
TraesCS4B03G0950300	TRIAE_CS42_4BL_TGACv1_321925_AA1066860%2Ccortical cell delineating protein && Q01595.1 RecName: Full=Cortical cell-delineating protein; AltName: Full=Root-specific protein ZRP3; Flags: Precursor && PF14547:Hydrophobic seed protein
TraesCS4B03G0833000	TraesCS4B01G321200 && Q9LZX4.1 RecName: Full=Fasciclin-like arabinogalactan protein 10; Flags: Precursor && PF02469:Fasciclin domain
TraesCS1D03G0756200	TraesCS1D01G318400 && P37834.2 RecName: Full=Peroxidase 1; Flags: Precursor && PF00141:Peroxidase
TraesCS2D03G0866400	TraesCS2D01G379400 && Q8DI01.1 RecName: Full=3-hydroxyacyl-[acyl-carrier-protein] dehydratase FabZ; AltName: Full=(3R)-hydroxymyristoyl-[acyl-carrier-protein] dehydratase; Short=(3R)-hydroxymyristoyl-ACP dehydrase; AltName: Full=Beta-hydroxyacyl-ACP dehydratase && PF07977:FabA-like domain
TraesCS6B03G0541800	TraesCS6B01G207200 && - && PF04862:Protein of unknown function (DUF642)
TraesCS7A03G0920500	TraesCS7A01G378300 && Q9LVZ7.1 RecName: Full=Phosphatidylcholine:diacylglycerol cholinephosphotransferase 1; Short=AtPDCT1; AltName: Full=Protein REDUCED OLEATE DESATURATION 1 && -
TraesCS7A03G0479300	TraesCS7A01G204800 && P49730.1 RecName: Full=Ribonucleoside-diphosphate reductase small chain; AltName: Full=Ribonucleoside-diphosphate reductase R2 subunit; AltName: Full=Ribonucleotide reductase small subunit && PF00268:Ribonucleotide reductase, small chain
TraesCS2D03G0831300	TraesCS2D01G361800 && P17070.2 RecName: Full=Proliferating cell nuclear antigen; Short=OsPCNA; Short=PCNA; AltName: Full=Cyclin && PF02747:Proliferating cell nuclear antigen, C-terminal domain|PF00705:Proliferating cell nuclear antigen, N-terminal domain
NewGene_8085	#N/A
TraesCS2B03G0889100	- && P46875.1 RecName: Full=Kinesin-like protein KIN-14N; AltName: Full=AtKIN14d; AltName: Full=Kinesin-like protein KatC && PF00225:Kinesin motor domain
TraesCS6D03G0588900	TraesCS6D01G241500 && P59259.2 RecName: Full=Histone H4 >Q6LAF3.3 RecName: Full=Histone H4 >Q6PMI5.3 RecName: Full=Histone H4 >Q6WZ83.3 RecName: Full=Histone H4 >Q76H85.3 RecName: Full=Histone H4 >P62788.2 RecName: Full=Histone H4 >P62787.2 RecName: Full=Histone H4 >P62887.2 RecName: Full=Histone H4 >P62785.2 RecName: Full=Histone H4 variant TH011 >P0CG89.1 RecName: Full=Histone H4 && PF15511:Cen…
TraesCS3B03G0861400	TraesCS3B01G339400 && Q9FEQ8.1 RecName: Full=Peroxidase 2; AltName: Full=Plasma membrane-bound peroxidase 2; Short=pmPOX2; Flags: Precursor && PF00141:Peroxidase
TraesCS4D03G0711500	TraesCS4D01G301800 && Q9LTX2.1 RecName: Full=Transport inhibitor response 1-like protein; Short=TIR1-like protein && PF18511:F-box|PF18791:Transport inhibitor response 1 protein domain
TraesCS4A03G0074200	TraesCS4A01G038500 && O65195.1 RecName: Full=Inositol-3-phosphate synthase; Short=MIP synthase; AltName: Full=Myo-inositol 1-phosphate synthase; Short=IPS; Short=MI-1-P synthase && PF01658:Myo-inositol-1-phosphate synthase|PF07994:Myo-inositol-1-phosphate synthase
TraesCS1D03G0027700	TraesCS1D01G013300 && O04486.1 RecName: Full=Ras-related protein RABA2a; Short=AtRABA2a; AltName: Full=Ras-related protein Rab11C; Short=AtRab11C; Flags: Precursor && PF00071:Ras family
TraesCS2A03G0803700	TraesCS2A01G344500 && P46875.1 RecName: Full=Kinesin-like protein KIN-14N; AltName: Full=AtKIN14d; AltName: Full=Kinesin-like protein KatC && PF00225:Kinesin motor domain
TraesCS3A03G0212000	- && B9EXZ6.1 RecName: Full=Amino-acid permease BAT1 homolog && PF13520:Amino acid permease
TraesCS5D03G0458900	TraesCS5D01G193200 && Q6ES10.1 RecName: Full=Probable histone acetyltransferase type B catalytic subunit; AltName: Full=HAT B && PF10394:Histone acetyl transferase HAT1 N-terminus
TraesCS7D03G1079300	TraesCS7D01G454600 && Q94C59.2 RecName: Full=Patellin-4 && PF03765:CRAL/TRIO, N-terminal domain|PF00650:CRAL/TRIO domain
TraesCS3D03G1144100	TraesCS3D01G516700 && - && PF01419:Jacalin-like lectin domain|PF03018:Dirigent-like protein
TraesCS1A03G0560800	TraesCS1A01G213000 && Q40546.1 RecName: Full=Pyruvate kinase isozyme G, chloroplastic; Flags: Precursor && PF02887:Pyruvate kinase, alpha/beta domain|PF00224:Pyruvate kinase, barrel domain
TraesCS5A03G0098100	TraesCS5A01G038300 && Q2QM84.1 RecName: Full=Auxin response factor 25; AltName: Full=OsARF6b && PF06507:Auxin response factor|PF02309:AUX/IAA family|PF02362:B3 DNA binding domain
TraesCS5D03G1172900	TraesCS5D01G537900 && - && -
TraesCS7D03G1268500	TraesCS7D01G538400 && P40621.1 RecName: Full=HMG1/2-like protein && PF00505:HMG (high mobility group) box
TraesCS4A03G0243600	TraesCS4A01G118900 && - && -
TraesCS4A03G0002600	TraesCS4A01G001800 && Q9LTX2.1 RecName: Full=Transport inhibitor response 1-like protein; Short=TIR1-like protein && PF18791:Transport inhibitor response 1 protein domain|PF18511:F-box
TraesCS7D03G0322700	TraesCS7D01G143500 && P68427.2 RecName: Full=Histone H3.2 >P68428.2 RecName: Full=Histone H3.2 >P68429.2 RecName: Full=Histone H3.2; AltName: Full=Histone H3.1; AltName: Full=Major histone H3 >P68430.2 RecName: Full=Histone H3.2 && PF00125:Core histone H2A/H2B/H3/H4
TraesCS1D03G0856100	TraesCS1D01G366500 && - && PF15511:Centromere kinetochore component CENP-T histone fold
TraesCS7D03G0553900	- && O24594.1 RecName: Full=3-hydroxy-3-methylglutaryl-coenzyme A reductase; Short=HMG-CoA reductase && PF00368:Hydroxymethylglutaryl-coenzyme A reductase
TraesCS2A03G0801500	TraesCS2A01G343300 && Q66HG4.1 RecName: Full=Aldose 1-epimerase; AltName: Full=Galactose mutarotase && PF01263:Aldose 1-epimerase
TraesCS1D03G0527600	TraesCS1D01G209800 && - && PF01190:Pollen protein Ole e 1 like
TraesCS7D03G0004400	TraesCS7D01G001700 && - && -
TraesCS4D03G0722200	TraesCS4D01G307500 && Q9M0G7.1 RecName: Full=MDIS1-interacting receptor like kinase 1; Short=AtMIK1; AltName: Full=Leucine-rich repeat receptor-like protein kinase PXL2; AltName: Full=Protein PHLOEM INTERCALATED WITH XYLEM-LIKE 2; Flags: Precursor && PF00069:Protein kinase domain|PF08263:Leucine rich repeat N-terminal domain|PF13855:Leucine rich repeat
TraesCS7A03G0863300	TraesCS7A01G353000 && A7NY33.1 RecName: Full=Peroxidase 4; Flags: Precursor && PF00141:Peroxidase
TraesCS5D03G1139500	TraesCS5D01G521700 && Q9SND9.1 RecName: Full=Uncharacterized acetyltransferase At3g50280 && PF02458:Transferase family
TraesCS1B03G0032200	TraesCS1B01G015800 && - && PF03018:Dirigent-like protein
TraesCS3D03G0564500	TraesCS3D01G239500 && Q9FLW9.1 RecName: Full=Plastidial pyruvate kinase 2; Short=PKp2; AltName: Full=Plastidial pyruvate kinase 1; Short=PKP1; AltName: Full=Pyruvate kinase III; AltName: Full=Pyruvate kinase isozyme B1, chloroplastic; Short=PKP-BETA1; Short=Plastidic pyruvate kinase beta subunit 1; Flags: Precursor && PF02887:Pyruvate kinase, alpha/beta domain|PF00224:Pyruvate kinase, barrel doma…
TraesCS7D03G0180700	TraesCS7D01G079000 && Q5VPE5.1 RecName: Full=Homeobox-leucine zipper protein HOX28; AltName: Full=HD-ZIP protein HOX28; AltName: Full=Homeodomain transcription factor HOX28; AltName: Full=OsHox28 >A2Y931.2 RecName: Full=Homeobox-leucine zipper protein HOX28; AltName: Full=HD-ZIP protein HOX28; AltName: Full=Homeodomain transcription factor HOX28; AltName: Full=OsHox28 && PF00046:Homeodomain|PF021…
TraesCS6D03G0508600	TraesCS6D01G203900 && Q9M5M1.1 RecName: Full=40S ribosomal protein S11 && PF00366:Ribosomal protein S17|PF16205:Ribosomal_S17 N-terminal
TraesCS1A03G0768800	- && Q0DH40.1 RecName: Full=Cyclin-B1-5; AltName: Full=G2/mitotic-specific cyclin-B1-5; Short=CycB1;5 && PF00134:Cyclin, N-terminal domain|PF02984:Cyclin, C-terminal domain
TraesCS3A03G0408000	TraesCS3A01G172400 && Q9SDK9.1 RecName: Full=Replication protein A 14 kDa subunit; Short=OsRPA14; AltName: Full=Replication factor A protein 3; AltName: Full=Replication protein A 3 && PF08661:Replication factor A protein 3
TraesCS3D03G0259500	TraesCS3D01G123900 && Q4G059.1 RecName: Full=Cell division cycle-associated 7-like protein && PF10497:Zinc-finger domain of monoamine-oxidase A repressor R1
TraesCS1B03G0637100	TraesCS1B01G220100 && - && PF01190:Pollen protein Ole e 1 like
TraesCS7B03G1036200	TraesCS7B01G385100 && Q01595.1 RecName: Full=Cortical cell-delineating protein; AltName: Full=Root-specific protein ZRP3; Flags: Precursor && PF14547:Hydrophobic seed protein
TraesCS5A03G0456000	TraesCS5A01G169400 && Q8S4Y1.1 RecName: Full=Acetyl-CoA acetyltransferase, cytosolic 1; AltName: Full=Cytosolic acetoacetyl-CoA thiolase 1; Short=Thiolase 1; AltName: Full=Protein EMBRYO DEFECTIVE 1276 && PF02803:Thiolase, C-terminal domain|PF00108:Thiolase, N-terminal domain
TraesCS2A03G0537200	TraesCS2A01G235900 && B1Q3J6.1 RecName: Full=DNA (cytosine-5)-methyltransferase 1B; Short=OsMET1b; AltName: Full=DNA methyltransferase 1-2; Short=OsMET1-2 && PF01426:BAH domain|PF12047:Cytosine specific DNA methyltransferase replication foci domain|PF00145:C-5 cytosine-specific DNA methylase
TraesCS1B03G0662900	- && Q54DK3.1 RecName: Full=Probable serine/threonine-protein kinase cdc7; AltName: Full=Cell division control protein 7 && PF00069:Protein kinase domain
NewGene_40240	#N/A
TraesCS7B03G0990200	TraesCS7B01G368100 && Q94C59.2 RecName: Full=Patellin-4 && PF03765:CRAL/TRIO, N-terminal domain|PF00650:CRAL/TRIO domain
TraesCS2B03G0857900	TraesCS2B01G329300 && Q6ZBP3.1 RecName: Full=Histone H2B.2 >A2YWI3.1 RecName: Full=Histone H2B.2 && PF00125:Core histone H2A/H2B/H3/H4
TraesCS3B03G0134900	TraesCS3B01G059900 && - && -
TraesCS1A03G0452800	TraesCS1A01G167400 && Q9SJW9.1 RecName: Full=CDT1-like protein a, chloroplastic; Short=AtCDT1a; Flags: Precursor && PF08839:DNA replication factor CDT1 like
TraesCS2A03G0706600	TraesCS2A01G283300 && Q84WJ2.2 RecName: Full=Probable DNA primase large subunit && PF04104:Eukaryotic and archaeal DNA primase, large subunit
TraesCS4B03G1020200	TraesCS4B01G399500 && - && PF02298:Plastocyanin-like domain
TraesCS4D03G0092300	TraesCS4D01G050600 && Q2QS14.1 RecName: Full=UDP-glucose 6-dehydrogenase 4; Short=UDP-Glc dehydrogenase 4; Short=UDP-GlcDH 4; Short=UDPGDH 4; AltName: Full=Os-UGD4 && PF03721:UDP-glucose/GDP-mannose dehydrogenase family, NAD binding domain|PF03720:UDP-glucose/GDP-mannose dehydrogenase family, UDP binding domain|PF00984:UDP-glucose/GDP-mannose dehydrogenase family, central domain
TraesCS1A03G0598300	TraesCS1A01G230300 && C6L7U1.2 RecName: Full=Putative E3 ubiquitin-protein ligase LIN-1; AltName: Full=Protein cerberus && -
TraesCS1D03G0420600	TraesCS1D01G162800 && Q9SU40.1 RecName: Full=Monocopper oxidase-like protein SKU5; AltName: Full=Skewed roots; Flags: Precursor && PF07731:Multicopper oxidase|PF00394:Multicopper oxidase|PF07732:Multicopper oxidase
TraesCS7B03G0465100	TraesCS7B01G173200 && - && PF03087:Arabidopsis protein of unknown function
NewGene_31359	#N/A
TraesCS3B03G1202600	TraesCS3B01G485700 && - && -
TraesCS5A03G0906500	TraesCS5A01G378800 && P29250.2 RecName: Full=Linoleate 9S-lipoxygenase 2; AltName: Full=Lipoxygenase 2; AltName: Full=Lipoxygenase L-2 && PF00305:Lipoxygenase
TraesCS7B03G0025300	TraesCS7B01G010600 && - && -
TraesCS3A03G0850100	TraesCS3A01G357400 && A2WKT1.1 RecName: Full=Histone H2B.6 && PF00125:Core histone H2A/H2B/H3/H4
TraesCS1D03G0362900	TraesCS1D01G143300 && - && -
TraesCS2B03G0425500	TraesCS2B01G174300 && Q9FEQ8.1 RecName: Full=Peroxidase 2; AltName: Full=Plasma membrane-bound peroxidase 2; Short=pmPOX2; Flags: Precursor && PF00141:Peroxidase
TraesCS4A03G0828700	TraesCS4A01G334000 && - && -
TraesCS1A03G0190200	- && Q7XGU4.1 RecName: Full=Auxin transporter-like protein 3 && PF01490:Transmembrane amino acid transporter protein
TraesCS5D03G0454700	TraesCS5D01G191300 && Q3EBF7.1 RecName: Full=Delta(8)-fatty-acid desaturase 2; AltName: Full=Delta(8)-sphingolipid desaturase 2; AltName: Full=Sphingoid long-chain base desaturase 2; Short=Sphingoid LCB desaturase 2; AltName: Full=Sphingolipid 8-(E/Z)-desaturase 2 && PF00173:Cytochrome b5-like Heme/Steroid binding domain|PF00487:Fatty acid desaturase
TraesCS5D03G0885800	TraesCS5D01G396300 && F4IRU3.1 RecName: Full=Myosin-12; AltName: Full=Myosin XI F; Short=AtXIF && PF02736:Myosin N-terminal SH3-like domain|PF01843:DIL domain|PF00063:Myosin head (motor domain)
TraesCS3A03G0365900	TraesCS3A01G157000 && Q7F830.1 RecName: Full=Cyclin-A1-1; AltName: Full=G2/mitotic-specific cyclin-A1-1; Short=CycA1;1 && PF00134:Cyclin, N-terminal domain|PF02984:Cyclin, C-terminal domain
TraesCS7D03G0444200	TraesCS7D01G198900 && Q96GN5.2 RecName: Full=Cell division cycle-associated 7-like protein; AltName: Full=Protein JPO2; AltName: Full=Transcription factor RAM2 && PF10497:Zinc-finger domain of monoamine-oxidase A repressor R1
TraesCS5A03G1249200	TRIAE_CS42_5AL_TGACv1_377055_AA1243620%2C14 kDa proline rich protein%2Chydrophob_seed domain && Q9SU35.1 RecName: Full=pEARLI1-like lipid transfer protein 1; AltName: Full=Protein AZELAIC ACID INDUCED 1; Flags: Precursor && PF14547:Hydrophobic seed protein
TraesCS4A03G0686700	TraesCS4A01G264600 && Q2QS14.1 RecName: Full=UDP-glucose 6-dehydrogenase 4; Short=UDP-Glc dehydrogenase 4; Short=UDP-GlcDH 4; Short=UDPGDH 4; AltName: Full=Os-UGD4 && PF00984:UDP-glucose/GDP-mannose dehydrogenase family, central domain|PF03721:UDP-glucose/GDP-mannose dehydrogenase family, NAD binding domain|PF03720:UDP-glucose/GDP-mannose dehydrogenase family, UDP binding domain
TraesCS1A03G0789900	TraesCS1A01G318200 && P37834.2 RecName: Full=Peroxidase 1; Flags: Precursor && PF00141:Peroxidase
NewGene_28187	#N/A
TraesCS2B03G0145500	TraesCS2B01G067300 && A5U866.1 RecName: Full=Cyclopropane mycolic acid synthase 1; Short=CMAS; AltName: Full=Cyclopropane-fatty-acyl-phospholipid synthase; Short=CFA synthase; Short=Cyclopropane fatty acid synthase; AltName: Full=Mycolic acid methyltransferase; Short=MA-MT; AltName: Full=S-adenosylmethionine-dependent methyltransferase; Short=AdoMet-MT; Short=SAM-MT >P9WPB7.1 RecName: Full=Cyclop…
TraesCS7A03G1037700	TraesCS7A01G427600 && Q38910.1 RecName: Full=Probable xyloglucan endotransglucosylase/hydrolase protein 23; Short=At-XTH23; Short=XTH-23; Flags: Precursor && PF06955:Xyloglucan endo-transglycosylase (XET) C-terminus|PF00722:Glycosyl hydrolases family 16
TraesCS2D03G0716000	TraesCS2D01G310800 && P54348.3 RecName: Full=Histone H2B.5; Short=H2B && PF00125:Core histone H2A/H2B/H3/H4
TraesCS7B03G0968500	TraesCS7B01G359700 && P29162.1 RecName: Full=L-ascorbate oxidase homolog; AltName: Full=Pollen-specific protein NTP303; Flags: Precursor && PF07731:Multicopper oxidase|PF00394:Multicopper oxidase|PF07732:Multicopper oxidase
TraesCS2B03G0423100	TraesCS2B01G173200 && Q9FEQ8.1 RecName: Full=Peroxidase 2; AltName: Full=Plasma membrane-bound peroxidase 2; Short=pmPOX2; Flags: Precursor && PF00141:Peroxidase
TraesCS5A03G1219800	TraesCS5A01G522100 && P54873.2 RecName: Full=Hydroxymethylglutaryl-CoA synthase; Short=HMG-CoA synthase; AltName: Full=3-hydroxy-3-methylglutaryl coenzyme A synthase; AltName: Full=Protein EMBRYO DEFECTIVE 2778; AltName: Full=Protein FLAKY POLLEN 1 && PF08540:Hydroxymethylglutaryl-coenzyme A synthase C terminal|PF01154:Hydroxymethylglutaryl-coenzyme A synthase N terminal
TraesCS6A03G0644400	TraesCS6A01G234400 && - && -
TraesCS7A03G0284700	TraesCS7A01G119900 && P68427.2 RecName: Full=Histone H3.2 >P68428.2 RecName: Full=Histone H3.2 >P68429.2 RecName: Full=Histone H3.2; AltName: Full=Histone H3.1; AltName: Full=Major histone H3 >P68430.2 RecName: Full=Histone H3.2 && PF00125:Core histone H2A/H2B/H3/H4
TraesCS5A03G0705700	TraesCS5A01G288200 && Q96509.1 RecName: Full=Peroxidase 55; Short=Atperox P55; AltName: Full=ATP20a; Flags: Precursor && PF00141:Peroxidase
TraesCS1A03G0790100	TraesCS1A01G318400 && P37834.2 RecName: Full=Peroxidase 1; Flags: Precursor && PF00141:Peroxidase
TraesCS3D03G0227400	TraesCS3D01G110000 && Q94JN3.1 RecName: Full=Profilin; AltName: Full=Minor fruit allergen Mus xp 1; AltName: Allergen=Mus xp 1 && PF00235:Profilin
TraesCS5B03G0146100	TraesCS5B01G058300 && Q8W104.1 RecName: Full=F-box/LRR-repeat protein 17; AltName: Full=F-box-like protein 17 && -
TraesCS4B03G0746000	TraesCS4B01G281900 && Q99JH1.1 RecName: Full=Ribonuclease P protein subunit p25-like protein; Short=RNase P protein subunit-like p25; AltName: Full=Rpp25-like protein && PF01918:Alba
TraesCS5D03G1050300	TraesCS5D01G474800 && P02275.2 RecName: Full=Histone H2A.1; AltName: Full=wcH2A-9 && PF16211:C-terminus of histone H2A|PF00125:Core histone H2A/H2B/H3/H4
TraesCS7D03G0463800	TraesCS7D01G207800 && P49730.1 RecName: Full=Ribonucleoside-diphosphate reductase small chain; AltName: Full=Ribonucleoside-diphosphate reductase R2 subunit; AltName: Full=Ribonucleotide reductase small subunit && PF00268:Ribonucleotide reductase, small chain
TraesCS1B03G0694300	TraesCS1B01G244900 && Q6ZBP3.1 RecName: Full=Histone H2B.2 >A2YWI3.1 RecName: Full=Histone H2B.2 && PF00125:Core histone H2A/H2B/H3/H4
TraesCS3A03G0266400	TraesCS3A01G121700 && Q4G059.1 RecName: Full=Cell division cycle-associated 7-like protein && PF10497:Zinc-finger domain of monoamine-oxidase A repressor R1
TraesCS6A03G0948100	TraesCS6A01G373400 && P17070.2 RecName: Full=Proliferating cell nuclear antigen; Short=OsPCNA; Short=PCNA; AltName: Full=Cyclin && PF02747:Proliferating cell nuclear antigen, C-terminal domain|PF00705:Proliferating cell nuclear antigen, N-terminal domain
TraesCS7A03G1117900	TraesCS7A01G460200 && - && -
TraesCS5A03G0463300	TraesCS5A01G172700 && Q6H5J0.1 RecName: Full=Enoyl-[acyl-carrier-protein] reductase [NADH] 2, chloroplastic; Short=ENR; AltName: Full=NADH-dependent enoyl-ACP reductase; Flags: Precursor && PF13561:Enoyl-(Acyl carrier protein) reductase
TraesCS5D03G0047500	TraesCS5D01G021400 && Q10FF9.1 RecName: Full=Deoxyuridine 5'-triphosphate nucleotidohydrolase; Short=dUTPase; AltName: Full=dUTP pyrophosphatase && PF00692:dUTPase
TraesCS3D03G0793900	TraesCS3D01G357500 && Q40193.1 RecName: Full=Ras-related protein Rab11C && PF00071:Ras family
TraesCS1A03G0241400	TraesCS1A01G099100 && Q84S18.1 RecName: Full=Probable mixed-linked glucan synthase 8; AltName: Full=1,3;1,4-beta-D-glucan synthase 8; AltName: Full=Cellulose synthase-like protein F8; AltName: Full=OsCslF8 && PF03552:Cellulose synthase
TraesCS3B03G0344900	- && Q96282.1 RecName: Full=Chloride channel protein CLC-c; Short=AtCLC-c; AltName: Full=CBS domain-containing protein CBSCLC4 && PF00654:Voltage gated chloride channel
TraesCS4D03G0592800	TraesCS4D01G246800 && P68427.2 RecName: Full=Histone H3.2 >P68428.2 RecName: Full=Histone H3.2 >P68429.2 RecName: Full=Histone H3.2; AltName: Full=Histone H3.1; AltName: Full=Major histone H3 >P68430.2 RecName: Full=Histone H3.2 && PF00125:Core histone H2A/H2B/H3/H4
TraesCS5D03G0824400	TraesCS5D01G366900 && - && -
TraesCS4B03G0762700	TraesCS4B01G289700 && - && -
TraesCS7A03G0198000	TraesCS7A01G083800 && Q5VPE5.1 RecName: Full=Homeobox-leucine zipper protein HOX28; AltName: Full=HD-ZIP protein HOX28; AltName: Full=Homeodomain transcription factor HOX28; AltName: Full=OsHox28 >A2Y931.2 RecName: Full=Homeobox-leucine zipper protein HOX28; AltName: Full=HD-ZIP protein HOX28; AltName: Full=Homeodomain transcription factor HOX28; AltName: Full=OsHox28 && PF00046:Homeodomain|PF021…
TraesCS4B03G0806400	TraesCS4B01G309300 && Q9M0G7.1 RecName: Full=MDIS1-interacting receptor like kinase 1; Short=AtMIK1; AltName: Full=Leucine-rich repeat receptor-like protein kinase PXL2; AltName: Full=Protein PHLOEM INTERCALATED WITH XYLEM-LIKE 2; Flags: Precursor && PF13855:Leucine rich repeat|PF08263:Leucine rich repeat N-terminal domain|PF00069:Protein kinase domain
TraesCS4B03G0964100	TraesCS4B01G375700 && - && -
TraesCS5D03G0755300	TraesCS5D01G335800 && Q9SD20.1 RecName: Full=Protein POLLENLESS 3-LIKE 2 && -
TraesCS7A03G0958600	TraesCS7A01G396400 && Q9FEQ8.1 RecName: Full=Peroxidase 2; AltName: Full=Plasma membrane-bound peroxidase 2; Short=pmPOX2; Flags: Precursor && PF00141:Peroxidase
TraesCS1D03G0856400	TraesCS1D01G366600 && P68427.2 RecName: Full=Histone H3.2 >P68428.2 RecName: Full=Histone H3.2 >P68429.2 RecName: Full=Histone H3.2; AltName: Full=Histone H3.1; AltName: Full=Major histone H3 >P68430.2 RecName: Full=Histone H3.2 && PF00125:Core histone H2A/H2B/H3/H4
TraesCS5D03G0153800	TraesCS5D01G063200 && P05621.2 RecName: Full=Histone H2B.2 && PF00125:Core histone H2A/H2B/H3/H4
TraesCS5B03G1156800	TraesCS5B01G473100 && P02275.2 RecName: Full=Histone H2A.1; AltName: Full=wcH2A-9 && PF16211:C-terminus of histone H2A|PF00125:Core histone H2A/H2B/H3/H4
TraesCS2D03G0322100	TraesCS2D01G153400 && Q9FEQ8.1 RecName: Full=Peroxidase 2; AltName: Full=Plasma membrane-bound peroxidase 2; Short=pmPOX2; Flags: Precursor && PF00141:Peroxidase
TraesCS7D03G1269100	TraesCS7D01G538700 && Q9LMA1.1 RecName: Full=Probable flavin-containing monooxygenase 1 && PF00743:Flavin-binding monooxygenase-like
TraesCS2D03G0129500	TraesCS2D01G065700 && - && -
TraesCS6B03G0851100	TraesCS6B01G295400 && - && -
TraesCS6A03G0937000	TraesCS6A01G368200 && Q9FEQ8.1 RecName: Full=Peroxidase 2; AltName: Full=Plasma membrane-bound peroxidase 2; Short=pmPOX2; Flags: Precursor && PF00141:Peroxidase
TraesCS1B03G0544200	TraesCS1B01G183800 && Q9SJW9.1 RecName: Full=CDT1-like protein a, chloroplastic; Short=AtCDT1a; Flags: Precursor && PF08839:DNA replication factor CDT1 like
TraesCS2D03G0266300	- && Q69Q02.1 RecName: Full=4-alpha-glucanotransferase DPE2; AltName: Full=Amylomaltase; AltName: Full=Disproportionating enzyme; Short=D-enzyme; AltName: Full=Protein DISPROPORTIONATING ENZYME 2 && PF00686:Starch binding domain|PF02446:4-alpha-glucanotransferase
TraesCS2B03G1135900	TraesCS2B01G446700 && - && PF03140:Plant protein of unknown function
TraesCS6A03G1031700	- && Q6K9U2.1 RecName: Full=Replication protein A 32 kDa subunit A; Short=OsRPA32A; AltName: Full=OsRPA32-1; AltName: Full=Replication factor A protein 2A; AltName: Full=Replication protein A 2A && PF08784:Replication protein A C terminal
TraesCS7D03G0495600	TraesCS7D01G221900 && Q9LS46.1 RecName: Full=Aluminum-activated malate transporter 9; Short=AtALMT9 && PF11744:Aluminium activated malate transporter
TraesCS2A03G0521300	TraesCS2A01G233300 && F4I2H7.1 RecName: Full=Protein TPX2; Short=AtTPX2; AltName: Full=Targeting protein for XKLP2 && PF12214:Cell cycle regulated microtubule associated protein|PF06886:Targeting protein for Xklp2 (TPX2) domain
TraesCS3B03G1162500	TraesCS3B01G470500 && - && PF14364:Domain of unknown function (DUF4408)
TraesCS5A03G0800900	TraesCS5A01G331500 && P08817.2 RecName: Full=Acyl carrier protein 2, chloroplastic; AltName: Full=Acyl carrier protein II; Short=ACP II; Flags: Precursor && PF00550:Phosphopantetheine attachment site
TraesCS4D03G0474500	TraesCS4D01G191300 && P71019.2 RecName: Full=Malonyl CoA-acyl carrier protein transacylase; Short=MCT && PF00698:Acyl transferase domain
TraesCS5B03G0491400	TraesCS5B01G184300 && Q3EBF7.1 RecName: Full=Delta(8)-fatty-acid desaturase 2; AltName: Full=Delta(8)-sphingolipid desaturase 2; AltName: Full=Sphingoid long-chain base desaturase 2; Short=Sphingoid LCB desaturase 2; AltName: Full=Sphingolipid 8-(E/Z)-desaturase 2 && PF00173:Cytochrome b5-like Heme/Steroid binding domain|PF00487:Fatty acid desaturase
TraesCS7B03G0045300	TraesCS7B01G017600 && P68427.2 RecName: Full=Histone H3.2 >P68428.2 RecName: Full=Histone H3.2 >P68429.2 RecName: Full=Histone H3.2; AltName: Full=Histone H3.1; AltName: Full=Major histone H3 >P68430.2 RecName: Full=Histone H3.2 && PF00125:Core histone H2A/H2B/H3/H4
TraesCS6D03G0729700	TraesCS6D01G313100 && Q42997.1 RecName: Full=Ferredoxin--nitrite reductase, chloroplastic; Flags: Precursor && PF03460:Nitrite/Sulfite reductase ferredoxin-like half domain|PF01077:Nitrite and sulphite reductase 4Fe-4S domain
TraesCS3B03G0993400	- && Q9LKJ3.1 RecName: Full=Alpha-glucan phosphorylase, H isozyme; AltName: Full=Starch phosphorylase H && PF00343:Carbohydrate phosphorylase
TraesCS2D03G0762500	TraesCS2D01G332500 && Q9FJ62.1 RecName: Full=Glycerophosphodiester phosphodiesterase GDPDL4; AltName: Full=Glycerophosphodiester phosphodiesterase-like 4; Short=ATGDPDL4; AltName: Full=Glycerophosphodiesterase-like 1; AltName: Full=Protein SHV3-LIKE 1; Flags: Precursor && PF03009:Glycerophosphoryl diester phosphodiesterase family
TraesCS2D03G0324300	TraesCS2D01G154800 && Q9LRP1.1 RecName: Full=Novel plant SNARE 13; Short=AtNPSN13 && PF03908:Sec20
TraesCS1A03G0848200	TraesCS1A01G344300 && C0LGD6.1 RecName: Full=Probable LRR receptor-like serine/threonine-protein kinase At1g05700; Flags: Precursor && PF13855:Leucine rich repeat|PF12819:Malectin-like domain|PF07714:Protein tyrosine and serine/threonine kinase
TraesCS3A03G1032400	TraesCS3A01G445000 && Q40062.3 RecName: Full=2'-deoxymugineic-acid 2'-dioxygenase; AltName: Full=Protein iron deficiency-specific 3 && PF14226:non-haem dioxygenase in morphine synthesis N-terminal|PF03171:2OG-Fe(II) oxygenase superfamily
TraesCS4B03G0109500	TraesCS4B01G050600 && Q10DV7.1 RecName: Full=Actin-1; AltName: Full=OsRAC1 >A2XLF2.1 RecName: Full=Actin-1 && PF00022:Actin
TraesCS5B03G1017400	- && P46259.1 RecName: Full=Tubulin alpha-1 chain && PF00091:Tubulin/FtsZ family, GTPase domain|PF03953:Tubulin C-terminal domain
TraesCS7A03G1011500	TRIAE_CS42_7AL_TGACv1_559613_AA1800300%2CLTP && Q9SU34.1 RecName: Full=pEARLI1-like lipid transfer protein 2; Flags: Precursor && PF14547:Hydrophobic seed protein
TraesCS3A03G0796600	TraesCS3A01G333000 && Q0JIF2.2 RecName: Full=Cyclin-B1-1; AltName: Full=G2/mitotic-specific cyclin-B1-1; Short=CycB1;1 && PF00134:Cyclin, N-terminal domain|PF02984:Cyclin, C-terminal domain
TraesCS7A03G0271600	TraesCS7A01G115300 && Q9FJ45.1 RecName: Full=GDSL esterase/lipase At5g45910; AltName: Full=Extracellular lipase At5g45910; Flags: Precursor && PF00657:GDSL-like Lipase/Acylhydrolase
TraesCS4D03G0260500	- && Q594P3.1 RecName: Full=Fatty acid desaturase DES3; Short=SbDES3 && PF00487:Fatty acid desaturase|PF11960:Domain of unknown function (DUF3474)
TraesCS1B03G0646400	cortical cell delineating protein%2Ccysteine-rich protein%2C LTPlike && Q01595.1 RecName: Full=Cortical cell-delineating protein; AltName: Full=Root-specific protein ZRP3; Flags: Precursor && PF14547:Hydrophobic seed protein
TraesCS1D03G0636300	- && B8BKI8.1 RecName: Full=DNA replication licensing factor MCM2; AltName: Full=Minichromosome maintenance protein 2 && PF14551:MCM N-terminal domain|PF12619:Mini-chromosome maintenance protein 2|PF00493:MCM P-loop domain|PF17207:MCM OB domain|PF17855:MCM AAA-lid domain
TraesCS6A03G0675400	TraesCS6A01G249300 && Q6H676.1 RecName: Full=Expansin-B11; AltName: Full=Beta-expansin-11; AltName: Full=OsEXPB11; AltName: Full=OsaEXPb1.20; Flags: Precursor && PF01357:Expansin C-terminal domain|PF03330:Lytic transglycolase
TraesCS2D03G0899400	TraesCS2D01G395200 && P40267.1 RecName: Full=Histone H1 && PF00538:linker histone H1 and H5 family
TraesCS4B03G0946500	TraesCS4B01G366500 && Q8H7U1.1 RecName: Full=Tubulin beta-2 chain; AltName: Full=Beta-2-tubulin && PF03953:Tubulin C-terminal domain|PF00091:Tubulin/FtsZ family, GTPase domain
TraesCS1B03G0823600	TraesCS1B01G296400 && - && -
TraesCS3B03G0971400	TraesCS3B01G388500 && - && -
TraesCS2A03G0430600	TraesCS2A01G204900 && O64515.1 RecName: Full=Organic cation/carnitine transporter 2; Short=AtOCT2 && PF00083:Sugar (and other) transporter
TraesCS6D03G0208200	TraesCS6D01G096000 && O65375.1 RecName: Full=Leucine-rich repeat extensin-like protein 1; Short=AtLRX1; Short=LRR/EXTENSIN1; AltName: Full=Cell wall hydroxyproline-rich glycoprotein; Flags: Precursor && PF13855:Leucine rich repeat
TraesCS6D03G0764100	TraesCS6D01G326800 && P05621.2 RecName: Full=Histone H2B.2 && PF00125:Core histone H2A/H2B/H3/H4
TraesCS1A03G0242100	TraesCS1A01G099500 && A8MS68.1 RecName: Full=Dihydrolipoyl dehydrogenase 1, chloroplastic; Short=ptLPD1; AltName: Full=Dihydrolipoamide dehydrogenase 1; AltName: Full=Protein LIPOAMIDE DEHYDROGENASE 1; AltName: Full=Pyruvate dehydrogenase complex E3 subunit 1; Short=E3-1; Short=PDC-E3 1; Flags: Precursor && PF02852:Pyridine nucleotide-disulphide oxidoreductase, dimerisation domain|PF07992:Pyridin…
TraesCS5A03G0987400	TraesCS5A01G416500 && O48916.1 RecName: Full=Dihydroceramide fatty acyl 2-hydroxylase FAH1; AltName: Full=Fatty acid 2-hydroxylase 1; Short=AtFAH1 && PF04116:Fatty acid hydroxylase superfamily
TraesCS5B03G0401900	TraesCS5B01G145200 && Q0IQJ7.2 RecName: Full=Mannan endo-1,4-beta-mannosidase 8; AltName: Full=Beta-mannanase 8; AltName: Full=Endo-beta-1,4-mannanase 8; AltName: Full=OsMAN8 && PF00150:Cellulase (glycosyl hydrolase family 5)
TraesCS3B03G0773300	TraesCS3B01G300400 && Q9M363.1 RecName: Full=Cytochrome b561 and DOMON domain-containing protein At3g61750; AltName: Full=Protein b561A.tha9; Flags: Precursor && -
TraesCS4A03G0879700	TraesCS4A01G356100 && Q10AZ4.1 RecName: Full=Actin-3 >A2XNS1.2 RecName: Full=Actin-3 && PF00022:Actin
TraesCS4D03G0089500	TraesCS4D01G049200 && Q9LFD5.1 RecName: Full=Binding partner of ACD11 1 && -
TraesCS1D03G0660600	TraesCS1D01G275000 && Q60DG4.1 RecName: Full=Serine/threonine-protein kinase Nek4; AltName: Full=NimA-related protein kinase 4; AltName: Full=OsNek4 && PF00069:Protein kinase domain
TraesCS7A03G0284300	TraesCS7A01G119700 && P68427.2 RecName: Full=Histone H3.2 >P68428.2 RecName: Full=Histone H3.2 >P68429.2 RecName: Full=Histone H3.2; AltName: Full=Histone H3.1; AltName: Full=Major histone H3 >P68430.2 RecName: Full=Histone H3.2 && PF00125:Core histone H2A/H2B/H3/H4
TraesCS5A03G0807900	TraesCS5A01G335400 && Q99JH1.1 RecName: Full=Ribonuclease P protein subunit p25-like protein; Short=RNase P protein subunit-like p25; AltName: Full=Rpp25-like protein && PF01918:Alba
TraesCS2B03G0979500	TraesCS2B01G382000 && P17070.2 RecName: Full=Proliferating cell nuclear antigen; Short=OsPCNA; Short=PCNA; AltName: Full=Cyclin && PF00705:Proliferating cell nuclear antigen, N-terminal domain|PF02747:Proliferating cell nuclear antigen, C-terminal domain
TraesCS7B03G1035800	TRIAE_CS42_7BL_TGACv1_579699_AA1909410%2Ccortical cell delineating protein && Q01595.1 RecName: Full=Cortical cell-delineating protein; AltName: Full=Root-specific protein ZRP3; Flags: Precursor && PF14547:Hydrophobic seed protein
TraesCS4D03G0030200	TraesCS4D01G019000 && - && -
TraesCS4D03G0124600	TraesCS4D01G066100 && Q42374.1 RecName: Full=Syntaxin-related protein KNOLLE; AltName: Full=Syntaxin-111; Short=AtSYP111 && PF05739:SNARE domain|PF00804:Syntaxin
TraesCS4A03G0027200	TraesCS4A01G016300 && Q0DUR2.1 RecName: Full=Transcription factor ILI6; Short=OsILI6; AltName: Full=Protein INCREASED LEAF INCLINATION 6; AltName: Full=Protein POSITIVE REGULATOR OF GRAIN LENGTH 1 >B8APB5.1 RecName: Full=Transcription factor ILI6; Short=OsILI6; AltName: Full=Protein INCREASED LEAF INCLINATION 6 && -
TraesCS3A03G0446200	TraesCS3A01G186500 && Q8L7T3.1 RecName: Full=Ubiquitin-conjugating enzyme E2 20; AltName: Full=E2 ubiquitin-conjugating enzyme 20; AltName: Full=Ubiquitin carrier protein 20 && PF00179:Ubiquitin-conjugating enzyme
TraesCS7A03G1125900	TraesCS7A01G463800 && P24806.2 RecName: Full=Xyloglucan endotransglucosylase/hydrolase protein 24; Short=At-XTH24; Short=XTH-24; AltName: Full=Endo-xyloglucan transferase; AltName: Full=Meristem protein 5; Short=MERI-5 protein; Short=MERI5 protein; AltName: Full=Xyloglucan endo-1,4-beta-D-glucanase; Flags: Precursor && PF00722:Glycosyl hydrolases family 16|PF06955:Xyloglucan endo-transglycosylase…
TraesCS1B03G0906900	- && P37834.2 RecName: Full=Peroxidase 1; Flags: Precursor && PF00141:Peroxidase
TraesCS7A03G1335600	TraesCS7A01G549500 && Q0D9C7.1 RecName: Full=Cyclin-B2-2; AltName: Full=CycB2-Os2; AltName: Full=G2/mitotic-specific cyclin-B2-2; Short=CycB2;2 >A2YH60.2 RecName: Full=Cyclin-B2-2; AltName: Full=CycOs2; AltName: Full=G2/mitotic-specific cyclin-B2-2; Short=CycB2;2 && PF00134:Cyclin, N-terminal domain|PF02984:Cyclin, C-terminal domain
TraesCS3A03G0615800	TraesCS3A01G239300 && Q9FLW9.1 RecName: Full=Plastidial pyruvate kinase 2; Short=PKp2; AltName: Full=Plastidial pyruvate kinase 1; Short=PKP1; AltName: Full=Pyruvate kinase III; AltName: Full=Pyruvate kinase isozyme B1, chloroplastic; Short=PKP-BETA1; Short=Plastidic pyruvate kinase beta subunit 1; Flags: Precursor && PF02887:Pyruvate kinase, alpha/beta domain|PF00224:Pyruvate kinase, barrel doma…
TraesCS6A03G0963100	TraesCS6A01G380200 && Q9AXT8.1 RecName: Full=DNA (cytosine-5)-methyltransferase 1; AltName: Full=Chromomethylase 1; AltName: Full=DNA cytosine methyltransferase MET2a; AltName: Full=Zea methyltransferase2; Short=Zmet2 && PF00385:Chromo (CHRromatin Organisation MOdifier) domain|PF01426:BAH domain|PF00145:C-5 cytosine-specific DNA methylase
TraesCS2A03G0889000	TraesCS2A01G364000 && P17070.2 RecName: Full=Proliferating cell nuclear antigen; Short=OsPCNA; Short=PCNA; AltName: Full=Cyclin && PF02747:Proliferating cell nuclear antigen, C-terminal domain|PF00705:Proliferating cell nuclear antigen, N-terminal domain
TraesCS6D03G0885400	TraesCS6D01G385500 && P35063.1 RecName: Full=Histone H2AX && PF16211:C-terminus of histone H2A|PF00125:Core histone H2A/H2B/H3/H4
TraesCS1A03G0885400	TraesCS1A01G363000 && - && PF15511:Centromere kinetochore component CENP-T histone fold
NewGene_35381	#N/A
TraesCS3A03G0420900	TraesCS3A01G177400 && Q9SZ83.1 RecName: Full=Uncharacterized oxidoreductase At4g09670 && PF01408:Oxidoreductase family, NAD-binding Rossmann fold
TraesCS3B03G0439300	TraesCS3B01G183400 && Q7F830.1 RecName: Full=Cyclin-A1-1; AltName: Full=G2/mitotic-specific cyclin-A1-1; Short=CycA1;1 && PF00134:Cyclin, N-terminal domain|PF02984:Cyclin, C-terminal domain
TraesCS5A03G1243000	TraesCS5A01G532400 && P15490.1 RecName: Full=Stem 28 kDa glycoprotein; AltName: Full=Vegetative storage protein A; Flags: Precursor && PF03767:HAD superfamily, subfamily IIIB (Acid phosphatase)
TraesCS1B03G0851000	TraesCS1B01G309300 && Q9SX04.1 RecName: Full=DNA replication licensing factor MCM3 homolog 2; AltName: Full=Replication origin activator 2; Short=ROA-2 && PF17855:MCM AAA-lid domain|PF17207:MCM OB domain|PF14551:MCM N-terminal domain|PF00493:MCM P-loop domain
TraesCS3B03G0087300	TraesCS3B01G038400 && - && -
TraesCS5D03G0906800	TraesCS5D01G409000 && O23044.1 RecName: Full=Peroxidase 3; Short=Atperox P3; AltName: Full=ATPRC; AltName: Full=RCI3A; AltName: Full=Rare cold-inducible protein; Flags: Precursor && PF00141:Peroxidase
TraesCS6A03G0649500	TraesCS6A01G237200 && - && PF03766:Remorin, N-terminal region|PF03763:Remorin, C-terminal region
TraesCS3D03G0576000	TraesCS3D01G244900 && Q8LEJ6.2 RecName: Full=Fasciclin-like arabinogalactan protein 11; Flags: Precursor && PF02469:Fasciclin domain
TraesCS3B03G0918400	TraesCS3B01G363200 && Q0JIF2.2 RecName: Full=Cyclin-B1-1; AltName: Full=G2/mitotic-specific cyclin-B1-1; Short=CycB1;1 && PF02984:Cyclin, C-terminal domain|PF00134:Cyclin, N-terminal domain
TraesCS2A03G1067600	TraesCS2A01G451000 && Q8LPJ3.1 RecName: Full=Probable alpha-mannosidase At5g13980; Flags: Precursor && PF09261:Alpha mannosidase middle domain|PF17677:Glycosyl hydrolases family 38 C-terminal beta sandwich domain|PF01074:Glycosyl hydrolases family 38 N-terminal domain|PF07748:Glycosyl hydrolases family 38 C-terminal domain
TraesCS1B03G0595600	TraesCS1B01G204100 && Q9SU40.1 RecName: Full=Monocopper oxidase-like protein SKU5; AltName: Full=Skewed roots; Flags: Precursor && PF07731:Multicopper oxidase|PF07732:Multicopper oxidase|PF00394:Multicopper oxidase
TraesCS4A03G0951800	TraesCS4A01G382200 && Q5VPE5.1 RecName: Full=Homeobox-leucine zipper protein HOX28; AltName: Full=HD-ZIP protein HOX28; AltName: Full=Homeodomain transcription factor HOX28; AltName: Full=OsHox28 >A2Y931.2 RecName: Full=Homeobox-leucine zipper protein HOX28; AltName: Full=HD-ZIP protein HOX28; AltName: Full=Homeodomain transcription factor HOX28; AltName: Full=OsHox28 && PF00046:Homeodomain|PF021…
TraesCS2D03G0314100	TraesCS2D01G148600 && P0A974.2 RecName: Full=Cold shock-like protein CspE; Short=CSP-E >P0A973.2 RecName: Full=Cold shock-like protein CspE; Short=CSP-E >P0A972.2 RecName: Full=Cold shock-like protein CspE; Short=CSP-E >P0A975.2 RecName: Full=Cold shock-like protein CspE; Short=CSP-E >E0J1Q3.1 RecName: Full=Cold shock-like protein CspE; Short=CSP-E && -
TraesCS2D03G0442200	TraesCS2D01G211100 && O64515.1 RecName: Full=Organic cation/carnitine transporter 2; Short=AtOCT2 && PF00083:Sugar (and other) transporter
TraesCS3B03G1062100	TraesCS3B01G431100 && - && -
TraesCS7B03G0879300	TraesCS7B01G327700 && Q38910.1 RecName: Full=Probable xyloglucan endotransglucosylase/hydrolase protein 23; Short=At-XTH23; Short=XTH-23; Flags: Precursor && PF00722:Glycosyl hydrolases family 16|PF06955:Xyloglucan endo-transglycosylase (XET) C-terminus
TraesCS7D03G1262100	TraesCS7D01G536000 && Q0D9C7.1 RecName: Full=Cyclin-B2-2; AltName: Full=CycB2-Os2; AltName: Full=G2/mitotic-specific cyclin-B2-2; Short=CycB2;2 >A2YH60.2 RecName: Full=Cyclin-B2-2; AltName: Full=CycOs2; AltName: Full=G2/mitotic-specific cyclin-B2-2; Short=CycB2;2 && PF00134:Cyclin, N-terminal domain|PF02984:Cyclin, C-terminal domain
TraesCS1B03G1050600	TraesCS1B01G386600 && P05621.2 RecName: Full=Histone H2B.2 && PF00125:Core histone H2A/H2B/H3/H4
TraesCS3B03G0705000	TraesCS3B01G272700 && Q8LEJ6.2 RecName: Full=Fasciclin-like arabinogalactan protein 11; Flags: Precursor && PF02469:Fasciclin domain
TraesCS2D03G0446800	TraesCS2D01G213200 && B9F2Y7.1 RecName: Full=Kinesin-like protein KIN-4C && PF00225:Kinesin motor domain
TraesCS3B03G1099600	TraesCS3B01G445200 && - && PF14543:Xylanase inhibitor N-terminal|PF14541:Xylanase inhibitor C-terminal
TraesCS4B03G0997900	TraesCS4B01G392400 && Q9C9D0.1 RecName: Full=Cytosolic sulfotransferase 16; Short=AtSOT16; AltName: Full=Desulfoglucosinolate sulfotransferase A; Short=AtST5a; AltName: Full=Protein CORONATINE INDUCED 7 && PF00685:Sulfotransferase domain
TraesCS2A03G0303400	TraesCS2A01G147700 && Q9FEQ8.1 RecName: Full=Peroxidase 2; AltName: Full=Plasma membrane-bound peroxidase 2; Short=pmPOX2; Flags: Precursor && PF00141:Peroxidase
TraesCS5B03G0145900	TraesCS5B01G058200 && P05621.2 RecName: Full=Histone H2B.2 && PF00125:Core histone H2A/H2B/H3/H4
TraesCS4D03G0501800	TraesCS4D01G205000 && P40280.1 RecName: Full=Histone H2A && PF00125:Core histone H2A/H2B/H3/H4|PF16211:C-terminus of histone H2A
TraesCS4B03G0553500	TraesCS4B01G197500 && Q9M1S3.1 RecName: Full=Probable RNA-binding protein ARP1; AltName: Full=ABA-regulated RNA-binding protein 1 && PF00076:RNA recognition motif. (a.k.a. RRM, RBD, or RNP domain)
TraesCS7D03G0274200	TraesCS7D01G122300 && Q9SH66.1 RecName: Full=Dirigent protein 5; Short=AtDIR5; Flags: Precursor && PF03018:Dirigent-like protein
TraesCS4B03G0668400	TraesCS4B01G246900 && Q10Q08.1 RecName: Full=Replication protein A 70 kDa DNA-binding subunit B; Short=OsRPA70b; AltName: Full=Replication factor A protein 1B; AltName: Full=Replication protein A 1B && PF16900:Replication protein A OB domain|PF08646:Replication factor-A C terminal domain|PF01336:OB-fold nucleic acid binding domain|PF04057:Replication factor-A protein 1, N-terminal domain
TraesCS5D03G1188500	- && Q3EAQ5.2 RecName: Full=Probable peptide/nitrate transporter At3g43790; AltName: Full=Protein ZINC INDUCED FACILITATOR-LIKE 2 && PF07690:Major Facilitator Superfamily
NewGene_15308	#N/A
TraesCS7D03G1158200	TraesCS7D01G488500 && O65759.1 RecName: Full=Histone H2AX && PF16211:C-terminus of histone H2A|PF00125:Core histone H2A/H2B/H3/H4
TraesCS5D03G0416900	- && O75717.1 RecName: Full=WD repeat and HMG-box DNA-binding protein 1; AltName: Full=Acidic nucleoplasmic DNA-binding protein 1; Short=And-1 && PF12341:Minichromosome loss protein, Mcl1, middle region|PF00400:WD domain, G-beta repeat
TraesCS7D03G1013900	TraesCS7D01G427900 && P19177.1 RecName: Full=Histone H2A && PF00125:Core histone H2A/H2B/H3/H4|PF16211:C-terminus of histone H2A
TraesCS2B03G0955500	TraesCS2B01G371300 && - && -
TraesCS4D03G0591900	TraesCS4D01G246300 && Q10Q08.1 RecName: Full=Replication protein A 70 kDa DNA-binding subunit B; Short=OsRPA70b; AltName: Full=Replication factor A protein 1B; AltName: Full=Replication protein A 1B && PF16900:Replication protein A OB domain|PF01336:OB-fold nucleic acid binding domain|PF04057:Replication factor-A protein 1, N-terminal domain|PF08646:Replication factor-A C terminal domain
TraesCS5B03G1353800	TraesCS5B01G559200 && P02902.2 RecName: Full=Acyl carrier protein 1, chloroplastic; Short=ACP I; Short=Acyl carrier protein I; Flags: Precursor && PF00550:Phosphopantetheine attachment site
TraesCS7B03G1286600	TraesCS7B01G478400 && - && PF03018:Dirigent-like protein|PF01419:Jacalin-like lectin domain
TraesCS4B03G0917800	TraesCS4B01G353100 && P54873.2 RecName: Full=Hydroxymethylglutaryl-CoA synthase; Short=HMG-CoA synthase; AltName: Full=3-hydroxy-3-methylglutaryl coenzyme A synthase; AltName: Full=Protein EMBRYO DEFECTIVE 2778; AltName: Full=Protein FLAKY POLLEN 1 && PF01154:Hydroxymethylglutaryl-coenzyme A synthase N terminal|PF08540:Hydroxymethylglutaryl-coenzyme A synthase C terminal
TraesCS5B03G0395300	TraesCS5B01G142200 && Q6K3R9.1 RecName: Full=Basic leucine zipper 19; Short=OsbZIP19; Short=bZIP protein 19 && PF00170:bZIP transcription factor
TraesCS5D03G0922000	- && Q3V1L4.2 RecName: Full=Cytosolic purine 5'-nucleotidase; AltName: Full=Cytosolic 5'-nucleotidase II && PF05761:5' nucleotidase family
TraesCS1D03G0364300	TraesCS1D01G144000 && P29185.2 RecName: Full=Chaperonin CPN60-1, mitochondrial; AltName: Full=HSP60-1; Flags: Precursor && PF00118:TCP-1/cpn60 chaperonin family
TraesCS5A03G0809900	TraesCS5A01G336500 && B2ZX90.1 RecName: Full=Chromatin assembly factor 1 subunit FSM; Short=CAF-1 subunit FSM; AltName: Full=CAF-1 p150 homolog; AltName: Full=Protein FASCIATA 1 homolog; AltName: Full=Protein FLATTENED SHOOT MERISTEM && PF12253:Chromatin assembly factor 1 subunit A
TraesCS6D03G0767200	TraesCS6D01G329200 && Q40374.1 RecName: Full=Pathogenesis-related protein PR-1; Flags: Precursor && PF00188:Cysteine-rich secretory protein family
TraesCS6B03G0989700	TraesCS6B01G351100 && Q9FEQ8.1 RecName: Full=Peroxidase 2; AltName: Full=Plasma membrane-bound peroxidase 2; Short=pmPOX2; Flags: Precursor && PF00141:Peroxidase
TraesCS3D03G0778500	TraesCS3D01G351300 && Q43216.3 RecName: Full=Histone H2B.5; AltName: Full=wcH2B-6 && PF00125:Core histone H2A/H2B/H3/H4
TraesCS7B03G0044800	TraesCS7B01G017400 && P68427.2 RecName: Full=Histone H3.2 >P68428.2 RecName: Full=Histone H3.2 >P68429.2 RecName: Full=Histone H3.2; AltName: Full=Histone H3.1; AltName: Full=Major histone H3 >P68430.2 RecName: Full=Histone H3.2 && PF00125:Core histone H2A/H2B/H3/H4
TraesCS4B03G0252600	- && Q9CAP8.1 RecName: Full=Long chain acyl-CoA synthetase 9, chloroplastic && PF00501:AMP-binding enzyme
TraesCS5D03G0763500	TraesCS5D01G340200 && Q99JH1.1 RecName: Full=Ribonuclease P protein subunit p25-like protein; Short=RNase P protein subunit-like p25; AltName: Full=Rpp25-like protein && PF01918:Alba
TraesCS5B03G0427200	TraesCS5B01G156500 && Q5W7C6.1 RecName: Full=Kinesin-like protein KIN-5A && PF00225:Kinesin motor domain
TraesCS4B03G0758900	TraesCS4B01G287900 && Q0DUR2.1 RecName: Full=Transcription factor ILI6; Short=OsILI6; AltName: Full=Protein INCREASED LEAF INCLINATION 6; AltName: Full=Protein POSITIVE REGULATOR OF GRAIN LENGTH 1 >B8APB5.1 RecName: Full=Transcription factor ILI6; Short=OsILI6; AltName: Full=Protein INCREASED LEAF INCLINATION 6 && -
TraesCS7D03G0099300	TraesCS7D01G043600 && - && -
TraesCS4A03G0746100	TraesCS4A01G293900 && Q10FF9.1 RecName: Full=Deoxyuridine 5'-triphosphate nucleotidohydrolase; Short=dUTPase; AltName: Full=dUTP pyrophosphatase && PF00692:dUTPase
TraesCS7A03G0333400	TraesCS7A01G142300 && P68427.2 RecName: Full=Histone H3.2 >P68428.2 RecName: Full=Histone H3.2 >P68429.2 RecName: Full=Histone H3.2; AltName: Full=Histone H3.1; AltName: Full=Major histone H3 >P68430.2 RecName: Full=Histone H3.2 && PF00125:Core histone H2A/H2B/H3/H4
TraesCS7B03G0752400	TraesCS7B01G274500 && A7NY33.1 RecName: Full=Peroxidase 4; Flags: Precursor && PF00141:Peroxidase
TraesCS5B03G1253800	TraesCS5B01G516100 && Q10AZ4.1 RecName: Full=Actin-3 >A2XNS1.2 RecName: Full=Actin-3 && PF00022:Actin
TraesCS2B03G0558400	TraesCS2B01G232400 && O64515.1 RecName: Full=Organic cation/carnitine transporter 2; Short=AtOCT2 && PF00083:Sugar (and other) transporter
TraesCS5D03G0921200	TraesCS5D01G417700 && P46259.1 RecName: Full=Tubulin alpha-1 chain && PF00091:Tubulin/FtsZ family, GTPase domain|PF03953:Tubulin C-terminal domain
TraesCS6D03G0804600	TraesCS6D01G347500 && F8WKW1.1 RecName: Full=7-deoxyloganetin glucosyltransferase; AltName: Full=Genipin glucosyltransferase; AltName: Full=UDP-glucose glucosyltransferase 2; Short=GjUGT2; AltName: Full=UDP-glycosyltransferase 85A24 && PF00201:UDP-glucoronosyl and UDP-glucosyl transferase
TraesCS7B03G1036700	TRIAE_CS42_7BL_TGACv1_731336_AA2173480%2Ccortical cell delineating protein && Q01595.1 RecName: Full=Cortical cell-delineating protein; AltName: Full=Root-specific protein ZRP3; Flags: Precursor && PF14547:Hydrophobic seed protein
TraesCS3D03G0775800	TraesCS3D01G349600 && - && -
TraesCS1D03G0447100	TraesCS1D01G173500 && Q9SJW9.1 RecName: Full=CDT1-like protein a, chloroplastic; Short=AtCDT1a; Flags: Precursor && PF08839:DNA replication factor CDT1 like
TraesCS1B03G0757400	TraesCS1B01G271100 && P30182.2 RecName: Full=DNA topoisomerase 2; AltName: Full=DNA topoisomerase II && PF02518:Histidine kinase-, DNA gyrase B-, and HSP90-like ATPase|PF00521:DNA gyrase/topoisomerase IV, subunit A|PF01751:Toprim domain|PF00204:DNA gyrase B|PF16898:C-terminal associated domain of TOPRIM
TraesCS5D03G0764600	TraesCS5D01G341200 && B2ZX90.1 RecName: Full=Chromatin assembly factor 1 subunit FSM; Short=CAF-1 subunit FSM; AltName: Full=CAF-1 p150 homolog; AltName: Full=Protein FASCIATA 1 homolog; AltName: Full=Protein FLATTENED SHOOT MERISTEM && PF12253:Chromatin assembly factor 1 subunit A
TraesCS3A03G0870600	TraesCS3A01G366400 && Q9LKJ3.1 RecName: Full=Alpha-glucan phosphorylase, H isozyme; AltName: Full=Starch phosphorylase H && PF00343:Carbohydrate phosphorylase
TraesCS6D03G0813300	TraesCS6D01G351500 && Q9FEQ8.1 RecName: Full=Peroxidase 2; AltName: Full=Plasma membrane-bound peroxidase 2; Short=pmPOX2; Flags: Precursor && PF00141:Peroxidase
TraesCS2D03G0321900	TraesCS2D01G153200 && Q9FEQ8.1 RecName: Full=Peroxidase 2; AltName: Full=Plasma membrane-bound peroxidase 2; Short=pmPOX2; Flags: Precursor && PF00141:Peroxidase
TraesCS5B03G0888500	TraesCS5B01G354800 && P40619.1 RecName: Full=HMG1/2-like protein && PF00505:HMG (high mobility group) box
TraesCS1A03G0704200	TraesCS1A01G279000 && A7LXU3.1 RecName: Full=Beta-glucosidase BoGH3B; AltName: Full=Glycosyl hydrolase family protein 3B; Short=BoGH3B; Flags: Precursor && PF01915:Glycosyl hydrolase family 3 C-terminal domain|PF00933:Glycosyl hydrolase family 3 N terminal domain
TraesCS5D03G0169800	TraesCS5D01G069500 && Q8W104.1 RecName: Full=F-box/LRR-repeat protein 17; AltName: Full=F-box-like protein 17 && -
TraesCS7D03G1062800	- && Q00624.1 RecName: Full=L-ascorbate oxidase homolog; Flags: Precursor && PF07732:Multicopper oxidase|PF00394:Multicopper oxidase|PF07731:Multicopper oxidase
TraesCS7A03G0345400	TraesCS7A01G147200 && P40280.1 RecName: Full=Histone H2A && PF00125:Core histone H2A/H2B/H3/H4|PF16211:C-terminus of histone H2A
TraesCS6D03G0796900	TraesCS6D01G344100 && Q6KAJ4.1 RecName: Full=DNA replication licensing factor MCM5; AltName: Full=Minichromosome maintenance protein 5; Short=OsMCM5 && PF00493:MCM P-loop domain|PF17855:MCM AAA-lid domain|PF17207:MCM OB domain|PF14551:MCM N-terminal domain
NewGene_41048	#N/A
TraesCS7D03G0728100	TraesCS7D01G304000 && - && -
TraesCS6B03G0112000	TraesCS6B01G049500 && P02275.2 RecName: Full=Histone H2A.1; AltName: Full=wcH2A-9 && PF16211:C-terminus of histone H2A|PF00125:Core histone H2A/H2B/H3/H4
TraesCS4B03G0950400	TRIAE_CS42_4BL_TGACv1_321925_AA1066840%2Ccortical cell delineating protein && Q01595.1 RecName: Full=Cortical cell-delineating protein; AltName: Full=Root-specific protein ZRP3; Flags: Precursor && PF14547:Hydrophobic seed protein
TraesCS4B03G0617600	TraesCS4B01G225000 && - && PF15511:Centromere kinetochore component CENP-T histone fold
TraesCS3D03G1136800	TraesCS3D01G514700 && Q8W2B7.1 RecName: Full=DIMBOA UDP-glucosyltransferase BX8; AltName: Full=2,4-dihydroxy-7-methoxy-2H-1,4-benzoxazin-3(4H)-one 2-D-glucosyltransferase BX8; AltName: Full=Protein BENZOXAZINLESS 8 && PF00201:UDP-glucoronosyl and UDP-glucosyl transferase
TraesCS1D03G0184300	- && Q7XGU4.1 RecName: Full=Auxin transporter-like protein 3 && PF01490:Transmembrane amino acid transporter protein
TraesCS3B03G0503000	TraesCS3B01G207600 && Q9SZ83.1 RecName: Full=Uncharacterized oxidoreductase At4g09670 && PF01408:Oxidoreductase family, NAD-binding Rossmann fold
TraesCS1B03G0907800	TraesCS1B01G331200 && P37834.2 RecName: Full=Peroxidase 1; Flags: Precursor && PF00141:Peroxidase
TraesCS4D03G0649200	TraesCS4D01G274000 && P68427.2 RecName: Full=Histone H3.2 >P68428.2 RecName: Full=Histone H3.2 >P68429.2 RecName: Full=Histone H3.2; AltName: Full=Histone H3.1; AltName: Full=Major histone H3 >P68430.2 RecName: Full=Histone H3.2 && PF00125:Core histone H2A/H2B/H3/H4
TraesCS5B03G0218000	TraesCS5B01G087100 && - && -
TraesCS2B03G0019200	TraesCS2B01G016000 && Q6Z398.1 RecName: Full=Hexokinase-4, chloroplastic; AltName: Full=Hexokinase II; Flags: Precursor && PF03727:Hexokinase|PF00349:Hexokinase
TraesCS2B03G0351500	TraesCS2B01G145700 && Q69Q02.1 RecName: Full=4-alpha-glucanotransferase DPE2; AltName: Full=Amylomaltase; AltName: Full=Disproportionating enzyme; Short=D-enzyme; AltName: Full=Protein DISPROPORTIONATING ENZYME 2 && PF02446:4-alpha-glucanotransferase|PF00686:Starch binding domain
TraesCS3B03G0974100	TraesCS3B01G390000 && Q43216.3 RecName: Full=Histone H2B.5; AltName: Full=wcH2B-6 && PF00125:Core histone H2A/H2B/H3/H4
NewGene_5948	#N/A
TraesCS1B03G0616100	TraesCS1B01G210600 && - && -
TraesCS5D03G1058400	- && Q7XZF7.2 RecName: Full=Probable DNA gyrase subunit A, chloroplastic/mitochondrial; Flags: Precursor && PF00521:DNA gyrase/topoisomerase IV, subunit A|PF03989:DNA gyrase C-terminal domain, beta-propeller
TraesCS4D03G0679700	TraesCS4D01G286600 && Q0DUR2.1 RecName: Full=Transcription factor ILI6; Short=OsILI6; AltName: Full=Protein INCREASED LEAF INCLINATION 6; AltName: Full=Protein POSITIVE REGULATOR OF GRAIN LENGTH 1 >B8APB5.1 RecName: Full=Transcription factor ILI6; Short=OsILI6; AltName: Full=Protein INCREASED LEAF INCLINATION 6 && -
TraesCS5A03G1092000	TraesCS5A01G462100 && P02275.2 RecName: Full=Histone H2A.1; AltName: Full=wcH2A-9 && PF16211:C-terminus of histone H2A|PF00125:Core histone H2A/H2B/H3/H4
TraesCS1D03G0525100	TraesCS1D01G208000 && O82427.2 RecName: Full=24-methylenesterol C-methyltransferase 2; Short=24-sterol C-methyltransferase 2; Short=Sterol-C-methyltransferase 2 && PF08498:Sterol methyltransferase C-terminal|PF08241:Methyltransferase domain
TraesCS6D03G0813100	- && Q9FEQ8.1 RecName: Full=Peroxidase 2; AltName: Full=Plasma membrane-bound peroxidase 2; Short=pmPOX2; Flags: Precursor && PF00141:Peroxidase
TraesCS4A03G0219000	TraesCS4A01G106800 && Q9M1S3.1 RecName: Full=Probable RNA-binding protein ARP1; AltName: Full=ABA-regulated RNA-binding protein 1 && PF00076:RNA recognition motif. (a.k.a. RRM, RBD, or RNP domain)
TraesCS2D03G0904600	TraesCS2D01G398200 && Q7XU38.3 RecName: Full=Cytochrome P450 87A3 && PF00067:Cytochrome P450
TraesCS7B03G1035600	TRIAE_CS42_7BL_TGACv1_580686_AA1915070%2Ccortical cell delineating protein && Q01595.1 RecName: Full=Cortical cell-delineating protein; AltName: Full=Root-specific protein ZRP3; Flags: Precursor && PF14547:Hydrophobic seed protein
TraesCS6D03G0350800	TraesCS6D01G157200 && O22806.2 RecName: Full=Mitotic spindle checkpoint protein BUBR1; AltName: Full=BUB1-related protein 1 && PF08311:Mad3/BUB1 homology region 1
TraesCS4B03G0628700	TraesCS4B01G230000 && Q8H129.1 RecName: Full=Purple acid phosphatase 3; Flags: Precursor && PF00149:Calcineurin-like phosphoesterase
TraesCS1A03G0790600	TraesCS1A01G318900 && P37834.2 RecName: Full=Peroxidase 1; Flags: Precursor && PF00141:Peroxidase
TraesCS1A03G0474300	TraesCS1A01G176000 && Q9SU40.1 RecName: Full=Monocopper oxidase-like protein SKU5; AltName: Full=Skewed roots; Flags: Precursor && PF07732:Multicopper oxidase|PF00394:Multicopper oxidase|PF07731:Multicopper oxidase
TraesCS7B03G0980100	TraesCS7B01G364300 && Q8LG58.2 RecName: Full=Probable xyloglucan endotransglucosylase/hydrolase protein 16; Short=At-XTH16; Short=XTH-16; Flags: Precursor && PF00722:Glycosyl hydrolases family 16|PF06955:Xyloglucan endo-transglycosylase (XET) C-terminus
TraesCS7B03G0588000	TraesCS7B01G207800 && - && PF06749:Protein of unknown function (DUF1218)
TraesCS4B03G0983100	TraesCS4B01G385000 && Q0D3N0.1 RecName: Full=Peroxidase 2; Flags: Precursor && PF00141:Peroxidase
TraesCS2D03G0653800	- && Q84WJ2.2 RecName: Full=Probable DNA primase large subunit && PF04104:Eukaryotic and archaeal DNA primase, large subunit
NewGene_12550	#N/A
TraesCS7A03G1132500	TraesCS7A01G466800 && Q94C59.2 RecName: Full=Patellin-4 && PF00650:CRAL/TRIO domain|PF03765:CRAL/TRIO, N-terminal domain
NewGene_25866	#N/A
TraesCS7A03G1342600	TraesCS7A01G552400 && P40621.1 RecName: Full=HMG1/2-like protein && PF00505:HMG (high mobility group) box
TraesCS6D03G0667200	TraesCS6D01G280900 && O65660.1 RecName: Full=PLAT domain-containing protein 1; Short=AtPLAT1; Short=PLAT domain protein 1; Flags: Precursor && PF01477:PLAT/LH2 domain
TraesCS5B03G0104300	TraesCS5B01G039800 && Q2QM84.1 RecName: Full=Auxin response factor 25; AltName: Full=OsARF6b && PF06507:Auxin response factor|PF02309:AUX/IAA family|PF02362:B3 DNA binding domain
TraesCS2A03G0323900	TraesCS2A01G157700 && A2YNY4.1 RecName: Full=Origin of replication complex subunit 6; Short=OsORC6 && PF05460:Origin recognition complex subunit 6 (ORC6)
TraesCS3D03G0764500	TraesCS3D01G342400 && Q43217.3 RecName: Full=Histone H2B.3; AltName: Full=wcH2B-8 && PF00125:Core histone H2A/H2B/H3/H4
TraesCS4A03G0113100	TraesCS4A01G058000 && Q10Q08.1 RecName: Full=Replication protein A 70 kDa DNA-binding subunit B; Short=OsRPA70b; AltName: Full=Replication factor A protein 1B; AltName: Full=Replication protein A 1B && PF16900:Replication protein A OB domain|PF04057:Replication factor-A protein 1, N-terminal domain|PF08646:Replication factor-A C terminal domain|PF01336:OB-fold nucleic acid binding domain
TraesCS4B03G0534400	TraesCS4B01G189900 && P71019.2 RecName: Full=Malonyl CoA-acyl carrier protein transacylase; Short=MCT && PF00698:Acyl transferase domain
TraesCS3B03G0060700	TraesCS3B01G026700 && Q9LV20.1 RecName: Full=WAT1-related protein At3g18200 && PF00892:EamA-like transporter family
TraesCS3B03G0387800	TraesCS3B01G162100 && Q9MAH1.1 RecName: Full=TPR repeat-containing thioredoxin TTL1; AltName: Full=Tetratricopeptide repeat thioredoxin-like 1 && PF00515:Tetratricopeptide repeat|PF13432:Tetratricopeptide repeat|PF00085:Thioredoxin
TraesCS3B03G0225600	TraesCS3B01G098400 && - && -
TraesCS5B03G0160800	TraesCS5B01G064900 && P05621.2 RecName: Full=Histone H2B.2 && PF00125:Core histone H2A/H2B/H3/H4
TraesCS5A03G0131000	TraesCS5A01G051900 && P05621.2 RecName: Full=Histone H2B.2 && PF00125:Core histone H2A/H2B/H3/H4
TraesCS2B03G1096400	TRIAE_CS42_2BL_TGACv1_129727_AA0393940%2Ccortical cell delineating protein && Q9S7I2.1 RecName: Full=Putative lipid-binding protein AIR1; AltName: Full=Auxin-induced in root cultures protein 1; Flags: Precursor && PF14547:Hydrophobic seed protein
TraesCS7B03G0163200	TraesCS7B01G061300 && P68427.2 RecName: Full=Histone H3.2 >P68428.2 RecName: Full=Histone H3.2 >P68429.2 RecName: Full=Histone H3.2; AltName: Full=Histone H3.1; AltName: Full=Major histone H3 >P68430.2 RecName: Full=Histone H3.2 && PF00125:Core histone H2A/H2B/H3/H4
TraesCS2B03G1018900	TraesCS2B01G400300 && Q8DI01.1 RecName: Full=3-hydroxyacyl-[acyl-carrier-protein] dehydratase FabZ; AltName: Full=(3R)-hydroxymyristoyl-[acyl-carrier-protein] dehydratase; Short=(3R)-hydroxymyristoyl-ACP dehydrase; AltName: Full=Beta-hydroxyacyl-ACP dehydratase && PF07977:FabA-like domain
TraesCS7B03G1269700	TraesCS7B01G472800 && Q0D9C7.1 RecName: Full=Cyclin-B2-2; AltName: Full=CycB2-Os2; AltName: Full=G2/mitotic-specific cyclin-B2-2; Short=CycB2;2 >A2YH60.2 RecName: Full=Cyclin-B2-2; AltName: Full=CycOs2; AltName: Full=G2/mitotic-specific cyclin-B2-2; Short=CycB2;2 && PF02984:Cyclin, C-terminal domain|PF00134:Cyclin, N-terminal domain
TraesCS3D03G0245000	TraesCS3D01G117800 && Q8L518.1 RecName: Full=Probable choline kinase 2 && PF01633:Choline/ethanolamine kinase
TraesCS4B03G0138400	TraesCS4B01G063600 && Q41495.1 RecName: Full=STS14 protein; Flags: Precursor && PF00188:Cysteine-rich secretory protein family
TraesCS6D03G0406600	TraesCS6D01G177400 && Q8LPQ8.2 RecName: Full=Monosaccharide-sensing protein 2; AltName: Full=Sugar transporter MSSP2 && PF00083:Sugar (and other) transporter
TraesCS1A03G0510800	TraesCS1A01G190400 && A2XF66.1 RecName: Full=Histone H2B.1 >A3AGM4.1 RecName: Full=Histone H2B.1 && PF00125:Core histone H2A/H2B/H3/H4
TraesCS7D03G1276000	TraesCS7D01G541200 && Q9FHB6.1 RecName: Full=Protein DETOXIFICATION 16; Short=AtDTX16; AltName: Full=Multidrug and toxic compound extrusion protein 16; Short=MATE protein 16 && PF01554:MatE
TraesCS7D03G0992500	TraesCS7D01G419900 && Q38910.1 RecName: Full=Probable xyloglucan endotransglucosylase/hydrolase protein 23; Short=At-XTH23; Short=XTH-23; Flags: Precursor && PF00722:Glycosyl hydrolases family 16|PF06955:Xyloglucan endo-transglycosylase (XET) C-terminus
TraesCS2A03G1098800	TraesCS2A01G467000 && Q43872.1 RecName: Full=Peroxidase 64; Short=Atperox P64; AltName: Full=ATP17a; AltName: Full=PRXR4; Flags: Precursor && PF00141:Peroxidase
TraesCS1D03G0735800	TraesCS1D01G309300 && Q0DH40.1 RecName: Full=Cyclin-B1-5; AltName: Full=G2/mitotic-specific cyclin-B1-5; Short=CycB1;5 && PF02984:Cyclin, C-terminal domain|PF00134:Cyclin, N-terminal domain
TraesCS5A03G0398400	TraesCS5A01G143300 && Q6K3R9.1 RecName: Full=Basic leucine zipper 19; Short=OsbZIP19; Short=bZIP protein 19 && PF00170:bZIP transcription factor
TraesCS2A03G0311900	- && - && -
TraesCS4D03G0242200	TraesCS4D01G120900 && P93596.1 RecName: Full=Obtusifoliol 14-alpha demethylase; AltName: Full=CYPLI; AltName: Full=Cytochrome P450 51; AltName: Full=Cytochrome P450-LIA1 && PF00067:Cytochrome P450
TraesCS3A03G0839000	TraesCS3A01G352200 && Q9SFB5.1 RecName: Full=Serine carboxypeptidase-like 27; Flags: Precursor && PF00450:Serine carboxypeptidase
TraesCS3D03G0398700	TraesCS3D01G183400 && Q9SZ83.1 RecName: Full=Uncharacterized oxidoreductase At4g09670 && PF01408:Oxidoreductase family, NAD-binding Rossmann fold
TraesCS2A03G0988000	TRIAE_CS42_U_TGACv1_641853_AA2105760%2C14 kDa Proline rich protein%2Chydrophob_seed domain && Q9S7I2.1 RecName: Full=Putative lipid-binding protein AIR1; AltName: Full=Auxin-induced in root cultures protein 1; Flags: Precursor && PF14547:Hydrophobic seed protein
TraesCS6B03G0344900	TraesCS6B01G136600 && O65375.1 RecName: Full=Leucine-rich repeat extensin-like protein 1; Short=AtLRX1; Short=LRR/EXTENSIN1; AltName: Full=Cell wall hydroxyproline-rich glycoprotein; Flags: Precursor && PF13855:Leucine rich repeat
TraesCS1A03G0882500	TraesCS1A01G361900 && P68427.2 RecName: Full=Histone H3.2 >P68428.2 RecName: Full=Histone H3.2 >P68429.2 RecName: Full=Histone H3.2; AltName: Full=Histone H3.1; AltName: Full=Major histone H3 >P68430.2 RecName: Full=Histone H3.2 && PF00125:Core histone H2A/H2B/H3/H4
TraesCS4B03G0884300	- && Q6ZIX2.1 RecName: Full=Cycloartenol-C-24-methyltransferase 1; AltName: Full=24-sterol C-methyltransferase 1; Short=Sterol C-methyltransferase 1 && PF08498:Sterol methyltransferase C-terminal|PF08241:Methyltransferase domain
TraesCS5D03G0889000	TraesCS5D01G398500 && Q23892.2 RecName: Full=Lysosomal beta glucosidase; Flags: Precursor && PF01915:Glycosyl hydrolase family 3 C-terminal domain|PF00933:Glycosyl hydrolase family 3 N terminal domain
TraesCS3D03G0310500	TraesCS3D01G145800 && Q9FJ45.1 RecName: Full=GDSL esterase/lipase At5g45910; AltName: Full=Extracellular lipase At5g45910; Flags: Precursor && PF00657:GDSL-like Lipase/Acylhydrolase
TraesCS5B03G0497500	TraesCS5B01G186900 && P68427.2 RecName: Full=Histone H3.2 >P68428.2 RecName: Full=Histone H3.2 >P68429.2 RecName: Full=Histone H3.2; AltName: Full=Histone H3.1; AltName: Full=Major histone H3 >P68430.2 RecName: Full=Histone H3.2 && PF00125:Core histone H2A/H2B/H3/H4
TraesCS3D03G0796900	TraesCS3D01G359200 && Q9LKJ3.1 RecName: Full=Alpha-glucan phosphorylase, H isozyme; AltName: Full=Starch phosphorylase H && PF00343:Carbohydrate phosphorylase
TraesCS5B03G0651600	TraesCS5B01G251000 && - && -
TraesCS7B03G0268600	TraesCS7B01G102800 && Q96GN5.2 RecName: Full=Cell division cycle-associated 7-like protein; AltName: Full=Protein JPO2; AltName: Full=Transcription factor RAM2 && PF10497:Zinc-finger domain of monoamine-oxidase A repressor R1
TraesCS5A03G1179600	TraesCS5A01G503500 && Q9LSL1.1 RecName: Full=Transcription factor bHLH93; AltName: Full=Basic helix-loop-helix protein 93; Short=AtbHLH93; Short=bHLH 93; AltName: Full=Transcription factor EN 47; AltName: Full=bHLH transcription factor bHLH093 && PF00010:Helix-loop-helix DNA-binding domain
TraesCS2B03G0018700	TraesCS2B01G016500 && Q6Z5I7.1 RecName: Full=Oryzalexin E synthase; AltName: Full=Cytochrome P450 76M6 && PF00067:Cytochrome P450
TraesCS1B03G0825700	TraesCS1B01G297100 && P59259.2 RecName: Full=Histone H4 >Q6LAF3.3 RecName: Full=Histone H4 >Q6PMI5.3 RecName: Full=Histone H4 >Q6WZ83.3 RecName: Full=Histone H4 >Q76H85.3 RecName: Full=Histone H4 >P62788.2 RecName: Full=Histone H4 >P62787.2 RecName: Full=Histone H4 >P62887.2 RecName: Full=Histone H4 >P62785.2 RecName: Full=Histone H4 variant TH011 >P0CG89.1 RecName: Full=Histone H4 && PF15511:Cen…
TraesCS3A03G0127000	TraesCS3A01G059200 && Q8W487.1 RecName: Full=Uncharacterized protein At2g39795, mitochondrial; Flags: Precursor && PF02330:Mitochondrial glycoprotein
TraesCS7B03G0288200	- && Q9CAB8.1 RecName: Full=Probable peroxygenase 5; Short=AtPXG5; AltName: Full=Caleosin-5 && PF05042:Caleosin related protein
TraesCS6D03G0230600	TraesCS6D01G107000 && P40280.1 RecName: Full=Histone H2A && PF16211:C-terminus of histone H2A|PF00125:Core histone H2A/H2B/H3/H4
TraesCS2A03G0863000	TraesCS2A01G353400 && - && -
TraesCS7D03G0551400	TraesCS7D01G246600 && Q8S857.1 RecName: Full=Probable histone H2A variant 2 && PF16211:C-terminus of histone H2A|PF00125:Core histone H2A/H2B/H3/H4
TraesCS2D03G0741500	TraesCS2D01G321600 && Q66HG4.1 RecName: Full=Aldose 1-epimerase; AltName: Full=Galactose mutarotase && PF01263:Aldose 1-epimerase
TraesCS6B03G0137900	TraesCS6B01G058400 && P02275.2 RecName: Full=Histone H2A.1; AltName: Full=wcH2A-9 && PF00125:Core histone H2A/H2B/H3/H4|PF16211:C-terminus of histone H2A
TraesCS3B03G0185300	TraesCS3B01G080200 && Q9ZSD6.1 RecName: Full=Isoaspartyl peptidase/L-asparaginase; Short=LlA; AltName: Full=L-asparagine amidohydrolase; AltName: Full=Potassium-independent L-asparaginase; Contains: RecName: Full=Isoaspartyl peptidase/L-asparaginase subunit alpha; Contains: RecName: Full=Isoaspartyl peptidase/L-asparaginase subunit beta; Flags: Precursor && PF01112:Asparaginase
NewGene_22970	#N/A
TraesCS1B03G0846200	TraesCS1B01G306800 && O80920.1 RecName: Full=Abscisic acid receptor PYL4; AltName: Full=ABI1-binding protein 2; AltName: Full=PYR1-like protein 4; AltName: Full=Regulatory components of ABA receptor 10 && PF10604:Polyketide cyclase / dehydrase and lipid transport
TraesCS2D03G0321300	TraesCS2D01G152600 && Q9FEQ8.1 RecName: Full=Peroxidase 2; AltName: Full=Plasma membrane-bound peroxidase 2; Short=pmPOX2; Flags: Precursor && PF00141:Peroxidase
TraesCS3B03G0902500	TraesCS3B01G355800 && Q9SAB4.1 RecName: Full=Pentatricopeptide repeat-containing protein At1g11630, mitochondrial; Flags: Precursor && PF12854:PPR repeat|PF13041:PPR repeat family
TraesCS3B03G0696100	TraesCS3B01G267800 && Q9FLW9.1 RecName: Full=Plastidial pyruvate kinase 2; Short=PKp2; AltName: Full=Plastidial pyruvate kinase 1; Short=PKP1; AltName: Full=Pyruvate kinase III; AltName: Full=Pyruvate kinase isozyme B1, chloroplastic; Short=PKP-BETA1; Short=Plastidic pyruvate kinase beta subunit 1; Flags: Precursor && PF02887:Pyruvate kinase, alpha/beta domain|PF00224:Pyruvate kinase, barrel doma…
TraesCS2A03G0256000	TraesCS2A01G123800 && Q69Q02.1 RecName: Full=4-alpha-glucanotransferase DPE2; AltName: Full=Amylomaltase; AltName: Full=Disproportionating enzyme; Short=D-enzyme; AltName: Full=Protein DISPROPORTIONATING ENZYME 2 && PF00686:Starch binding domain|PF02446:4-alpha-glucanotransferase
NewGene_42126	#N/A
TraesCS2B03G0308300	TraesCS2B01G125700 && A5H452.1 RecName: Full=Peroxidase 70; AltName: Full=Plasma membrane-bound peroxidase 2b; Short=pmPOX2b; Flags: Precursor && PF00141:Peroxidase
TraesCS4B03G0731000	- && P68427.2 RecName: Full=Histone H3.2 >P68428.2 RecName: Full=Histone H3.2 >P68429.2 RecName: Full=Histone H3.2; AltName: Full=Histone H3.1; AltName: Full=Major histone H3 >P68430.2 RecName: Full=Histone H3.2 && PF00125:Core histone H2A/H2B/H3/H4
TraesCS7D03G0553800	TraesCS7D01G247700 && Q0J4I1.1 RecName: Full=Cyclin-dependent kinase B2-1; Short=CDKB2;1; Short=CDKB;2; AltName: Full=CDC2Os-3 && PF00069:Protein kinase domain
TraesCS2D03G1115800	TraesCS2D01G500600 && P13564.2 RecName: Full=Glutamine synthetase leaf isozyme, chloroplastic; AltName: Full=GS2; AltName: Full=Glutamate--ammonia ligase; Flags: Precursor && PF00120:Glutamine synthetase, catalytic domain|PF03951:Glutamine synthetase, beta-Grasp domain
TraesCS1B03G1123100	TraesCS1B01G416600 && P05621.2 RecName: Full=Histone H2B.2 && PF00125:Core histone H2A/H2B/H3/H4
TraesCS3B03G0400400	TraesCS3B01G167700 && P68427.2 RecName: Full=Histone H3.2 >P68428.2 RecName: Full=Histone H3.2 >P68429.2 RecName: Full=Histone H3.2; AltName: Full=Histone H3.1; AltName: Full=Major histone H3 >P68430.2 RecName: Full=Histone H3.2 && PF00125:Core histone H2A/H2B/H3/H4
TraesCS4D03G0665500	TraesCS4D01G280500 && Q8N5L8.1 RecName: Full=Ribonuclease P protein subunit p25-like protein; Short=RNase P protein subunit-like p25; AltName: Full=Rpp25-like protein && PF01918:Alba
TraesCS2B03G1100500	TraesCS2B01G432200 && Q7XT39.2 RecName: Full=Expansin-B5; AltName: Full=Beta-expansin-5; AltName: Full=OsEXPB5; AltName: Full=OsaEXPb1.19; Flags: Precursor && PF03330:Lytic transglycolase|PF01357:Expansin C-terminal domain
TraesCS5A03G0798600	TraesCS5A01G330000 && Q9SD20.1 RecName: Full=Protein POLLENLESS 3-LIKE 2 && -
TraesCS6D03G0843100	TraesCS6D01G364900 && Q9AXT8.1 RecName: Full=DNA (cytosine-5)-methyltransferase 1; AltName: Full=Chromomethylase 1; AltName: Full=DNA cytosine methyltransferase MET2a; AltName: Full=Zea methyltransferase2; Short=Zmet2 && PF00145:C-5 cytosine-specific DNA methylase|PF01426:BAH domain|PF00385:Chromo (CHRromatin Organisation MOdifier) domain
TraesCS1D03G0756500	TraesCS1D01G318700 && P37834.2 RecName: Full=Peroxidase 1; Flags: Precursor && PF00141:Peroxidase
TraesCS5B03G0580800	- && Q9LNJ3.1 RecName: Full=Aspartyl protease family protein 2; Flags: Precursor && PF14541:Xylanase inhibitor C-terminal|PF14543:Xylanase inhibitor N-terminal
